# Supplementary material for: Mitochondrial transfer between BMSCs and Müller promotes mitochondrial fusion and suppresses gliosis in degenerative retina
Source: iScience. 2024 Jun 20;27(7):110309. doi: 10.1016/j.isci.2024.110309 (PMC11269791; doi:10.1016/j.isci.2024.110309)
Supplement: Table S3. RNA-seq data about DEGs of the retinas 4 weeks after BMSCs-mito transplantation, related to Figure 6 [file mmc4.xlsx]

## Sheet: Different expression Genes of g
gene_id	gene_name	EntrezID	transcript_id	GO	KEGG	KO_ENTRY	EC	Description	trans_type	RCS+mito_1	RCS+mito_2	RCS+mito_3	RCS+PBS_1	RCS+PBS_2	RCS+PBS_3	pval	qval	fc	log2(fc)	regulation	significant
ENSRNOG00000013261	Vax2	64572	ENSRNOT00000018128	GO:0000122(negative regulation of transcription by RNA polymerase II);GO:0000981(DNA-binding transcription factor activity, RNA polymerase II-specific);GO:0001162(RNA polymerase II intronic transcription regulatory region sequence-specific DNA binding);GO:0001227(DNA-binding transcription repressor activity, RNA polymerase II-specific);GO:0003677(DNA binding);GO:0003700(DNA-binding transcription …				ventral anterior homeobox 2 [Source:RGD Symbol;Acc:621133]	protein_coding	31.9449	32.5606	32.2349	20.8555	21.9798	21.5096	1.16752e-07	0.000240668	1.50347	0.588292	up	yes
ENSRNOG00000020792	Etv4	360635	ENSRNOT00000028213;ENSRNOT00000084311	GO:0000978(RNA polymerase II cis-regulatory region sequence-specific DNA binding);GO:0000981(DNA-binding transcription factor activity, RNA polymerase II-specific);GO:0001228(DNA-binding transcription activator activity, RNA polymerase II-specific);GO:0003677(DNA binding);GO:0003700(DNA-binding transcription factor activity);GO:0005634(nucleus);GO:0005694(chromosome);GO:0005730(nucleolus);GO:0006…	05202(Transcriptional misregulation in cancer);05202(Transcriptional misregulation in cancer)			ETS variant transcription factor 4 [Source:RGD Symbol;Acc:1306524]	protein_coding	21.3488	23.9033	23.215	16.1165	15.8456	16.4584	3.4882e-06	0.00247171	1.41401	0.49979	up	yes
ENSRNOG00000021048	AC095693.1		ENSRNOT00000067679	GO:0004672(protein kinase activity);GO:0004713(protein tyrosine kinase activity);GO:0006468(protein phosphorylation);GO:0007420(brain development);GO:0038083(peptidyl-tyrosine autophosphorylation)					protein_coding	24.6141	31.2243	32.4217	14.5349	15.5242	20.3355	3.7025e-06	0.00251547	1.75138	0.808491	up	yes
ENSRNOG00000047960	Rab9b	367915	ENSRNOT00000074140	GO:0003924(GTPase activity);GO:0005525(GTP binding);GO:0005764(lysosome);GO:0005770(late endosome);GO:0005829(cytosol);GO:0016020(membrane);GO:0019003(GDP binding);GO:0030670(phagocytic vesicle membrane);GO:0032482(Rab protein signal transduction);GO:0042147(retrograde transport, endosome to Golgi);GO:0042802(identical protein binding);GO:0045335(phagocytic vesicle)	05132(Salmonella infection);05162(Measles)			RAB9B, member RAS oncogene family [Source:RGD Symbol;Acc:1562951]	protein_coding	9.48525	10.8681	10.3702	6.6688	7.26731	7.04238	4.45511e-06	0.00266079	1.46453	0.550434	up	yes
ENSRNOG00000054375	Nhlh2	295327	ENSRNOT00000083374	GO:0000785(chromatin);GO:0000977(RNA polymerase II transcription regulatory region sequence-specific DNA binding);GO:0000978(RNA polymerase II cis-regulatory region sequence-specific DNA binding);GO:0000981(DNA-binding transcription factor activity, RNA polymerase II-specific);GO:0001102(RNA polymerase II activating transcription factor binding);GO:0001228(DNA-binding transcription activator acti…				nescient helix loop helix 2 [Source:RGD Symbol;Acc:1308294]	protein_coding	15.8398	17.3269	18.4564	13.0009	10.9443	11.1534	4.69378e-06	0.00266079	1.4708	0.556602	up	yes
ENSRNOG00000021745	Bhlhe22	365748	ENSRNOT00000033940	GO:0000981(DNA-binding transcription factor activity, RNA polymerase II-specific);GO:0006355(regulation of transcription, DNA-templated);GO:0022008(neurogenesis);GO:0046983(protein dimerization activity);GO:1990837(sequence-specific double-stranded DNA binding)				basic helix-loop-helix family, member e22 [Source:RGD Symbol;Acc:1305451]	protein_coding	19.9865	18.6027	20.8617	14.4882	14.2553	14.1564	5.10055e-06	0.00282085	1.38581	0.470728	up	yes
ENSRNOG00000047295	Prr22	680177	ENSRNOT00000075201					proline rich 22 [Source:RGD Symbol;Acc:1595447]	protein_coding	4.42039	4.09239	3.82708	2.47959	2.51726	2.61557	9.65609e-06	0.00448982	1.62102	0.696899	up	yes
ENSRNOG00000004650	Begain	79146	ENSRNOT00000041903;ENSRNOT00000082216	GO:0005515(protein binding);GO:0005737(cytoplasm);GO:0005829(cytosol);GO:0016020(membrane);GO:0030425(dendrite);GO:0043025(neuronal cell body);GO:0045202(synapse);GO:0098793(presynapse);GO:0098794(postsynapse);GO:0098817(evoked excitatory postsynaptic potential);GO:0098962(regulation of postsynaptic neurotransmitter receptor activity);GO:0098978(glutamatergic synapse);GO:0098978(glutamatergic syn…				brain-enriched guanylate kinase-associated [Source:RGD Symbol;Acc:708347]	protein_coding	27.7133	32.899	33.62	20.8679	20.9521	22.7735	1.39256e-05	0.00566515	1.45885	0.544832	up	yes
ENSRNOG00000015036	Ccn2	64032	ENSRNOT00000089196;ENSRNOT00000020528	GO:0001502(cartilage condensation);GO:0001503(ossification);GO:0001525(angiogenesis);GO:0001894(tissue homeostasis);GO:0001934(positive regulation of protein phosphorylation);GO:0001968(fibronectin binding);GO:0005178(integrin binding);GO:0005515(protein binding);GO:0005520(insulin-like growth factor binding);GO:0005576(extracellular region);GO:0005615(extracellular space);GO:0005801(cis-Golgi ne…	04371(Apelin signaling pathway);04390(Hippo signaling pathway);04390(Hippo signaling pathway)			cellular communication network factor 2 [Source:RGD Symbol;Acc:621392]	protein_coding	29.2213	28.6619	27.5816	22.9887	16.8836	18.2621	1.65538e-05	0.00608706	1.47012	0.555938	up	yes
ENSRNOG00000029813	AABR07035218.1		ENSRNOT00000047163	GO:0002376(immune system process);GO:0003677(DNA binding);GO:0005634(nucleus);GO:0005694(chromosome);GO:0006357(regulation of transcription by RNA polymerase II);GO:0008301(DNA binding, bending);GO:0045087(innate immune response)					protein_coding	11.8764	12.0383	11.1172	7.86343	6.45877	5.59553	1.66438e-05	0.00608706	1.75883	0.814614	up	yes
ENSRNOG00000002827	Rbfox1	302920	ENSRNOT00000066534;ENSRNOT00000082332	GO:0000381(regulation of alternative mRNA splicing, via spliceosome);GO:0003676(nucleic acid binding);GO:0003723(RNA binding);GO:0003729(mRNA binding);GO:0003730(mRNA 3'-UTR binding);GO:0005634(nucleus);GO:0005737(cytoplasm);GO:0005802(trans-Golgi network);GO:0006397(mRNA processing);GO:0007399(nervous system development);GO:0008022(protein C-terminus binding);GO:0008380(RNA splicing);GO:0010494(…				RNA binding fox-1 homolog 1 [Source:RGD Symbol;Acc:1311210]	protein_coding	30.8917	32.7925	34.3724	24.0928	23.0847	25.1716	2.15877e-05	0.00727563	1.35533	0.43864	up	yes
ENSRNOG00000010365	Syn1	24949	ENSRNOT00000014250	GO:0000795(synaptonemal complex);GO:0005524(ATP binding);GO:0005856(cytoskeleton);GO:0007269(neurotransmitter secretion);GO:0008021(synaptic vesicle);GO:0014069(postsynaptic density);GO:0019901(protein kinase binding);GO:0030424(axon);GO:0030672(synaptic vesicle membrane);GO:0042802(identical protein binding);GO:0045202(synapse);GO:0048786(presynaptic active zone);GO:0097091(synaptic vesicle clus…				synapsin I [Source:RGD Symbol;Acc:3797]	protein_coding	72.6852	69.4173	69.9386	52.0905	55.0733	56.4468	2.52079e-05	0.00785223	1.29601	0.374078	up	yes
ENSRNOG00000014350	Ccn1	83476	ENSRNOT00000019501	GO:0001649(osteoblast differentiation);GO:0001934(positive regulation of protein phosphorylation);GO:0002041(intussusceptive angiogenesis);GO:0003181(atrioventricular valve morphogenesis);GO:0003278(apoptotic process involved in heart morphogenesis);GO:0003281(ventricular septum development);GO:0005178(integrin binding);GO:0005515(protein binding);GO:0005520(insulin-like growth factor binding);GO…				cellular communication network factor 1 [Source:RGD Symbol;Acc:620763]	protein_coding	5.08802	3.47823	3.12858	2.19488	1.75116	2.01654	3.02784e-05	0.00837272	1.96137	0.971862	up	yes
ENSRNOG00000021269	Chgb	24259	ENSRNOT00000028892	GO:0030141(secretory granule)				chromogranin B [Source:RGD Symbol;Acc:2339]	protein_coding	123.152	133.572	137.347	99.8005	97.194	101.149	3.79429e-05	0.00955951	1.32175	0.402448	up	yes
ENSRNOG00000003649	Qsox1	84491	ENSRNOT00000005052;ENSRNOT00000068044	GO:0000139(Golgi membrane);GO:0003756(protein disulfide isomerase activity);GO:0005615(extracellular space);GO:0005794(Golgi apparatus);GO:0016242(negative regulation of macroautophagy);GO:0016971(flavin-linked sulfhydryl oxidase activity);GO:0016972(thiol oxidase activity);GO:0030173(integral component of Golgi membrane);GO:0043231(intracellular membrane-bounded organelle);GO:0045171(intercellul…		K10758	EC:1.8.3.2	quiescin sulfhydryl oxidase 1 [Source:RGD Symbol;Acc:68957]	protein_coding	50.0579	45.076	47.83	39.3122	35.0613	36.0824	6.86458e-05	0.0146844	1.29431	0.372182	up	yes
ENSRNOG00000000433	Prrt1	406167	ENSRNOT00000000495;ENSRNOT00000091188	GO:0006468(protein phosphorylation);GO:0007611(learning or memory);GO:0008104(protein localization);GO:0016021(integral component of membrane);GO:0030545(receptor regulator activity);GO:0030672(synaptic vesicle membrane);GO:0034394(protein localization to cell surface);GO:0050808(synapse organization);GO:0060291(long-term synaptic potentiation);GO:0060292(long-term synaptic depression);GO:0098839…				proline-rich transmembrane protein 1 [Source:RGD Symbol;Acc:1359348]	protein_coding;retained_intron	43.9605	46.1636	50.019	30.3108	29.7156	37.3093	7.70748e-05	0.0160337	1.43979	0.52586	up	yes
ENSRNOG00000002660	Magee1	317232	ENSRNOT00000003573	GO:0005634(nucleus);GO:0005886(plasma membrane);GO:0030425(dendrite);GO:0045211(postsynaptic membrane);GO:0048471(perinuclear region of cytoplasm)				MAGE family member E1 [Source:RGD Symbol;Acc:1560259]	protein_coding	24.1433	25.307	24.3603	19.6758	19.4304	18.4004	7.94389e-05	0.0162277	1.28352	0.360101	up	yes
ENSRNOG00000038909	Pou3f3	192109	ENSRNOT00000050922;ENSRNOT00000077111	GO:0000981(DNA-binding transcription factor activity, RNA polymerase II-specific);GO:0001822(kidney development);GO:0003677(DNA binding);GO:0003700(DNA-binding transcription factor activity);GO:0005634(nucleus);GO:0005654(nucleoplasm);GO:0006355(regulation of transcription, DNA-templated);GO:0006357(regulation of transcription by RNA polymerase II);GO:0007420(brain development);GO:0007588(excreti…				POU class 3 homeobox 3 [Source:RGD Symbol;Acc:619768]	protein_coding	4.06091	4.03632	4.22669	2.5672	2.67495	2.98	9.5817e-05	0.0184123	1.49887	0.583874	up	yes
ENSRNOG00000020248	Ina	24503	ENSRNOT00000027417	GO:0005882(intermediate filament);GO:0005883(neurofilament);GO:0007399(nervous system development);GO:0036464(cytoplasmic ribonucleoprotein granule);GO:0045104(intermediate filament cytoskeleton organization);GO:0060052(neurofilament cytoskeleton organization);GO:0098685(Schaffer collateral - CA1 synapse);GO:0098794(postsynapse);GO:0098973(structural constituent of postsynaptic actin cytoskeleton…				internexin neuronal intermediate filament protein, alpha [Source:RGD Symbol;Acc:2911]	protein_coding	45.6099	52.616	54.2888	37.5857	36.9601	38.4114	0.000109515	0.020189	1.3502	0.433172	up	yes
ENSRNOG00000005345	Vsnl1	24877	ENSRNOT00000007609	GO:0005509(calcium ion binding);GO:0005829(cytosol);GO:0016020(membrane);GO:0035774(positive regulation of insulin secretion involved in cellular response to glucose stimulus);GO:0045921(positive regulation of exocytosis);GO:0046676(negative regulation of insulin secretion)				visinin-like 1 [Source:RGD Symbol;Acc:3966]	protein_coding	68.8728	81.9103	99.2811	55.8306	52.2704	58.1162	0.000108117	0.020189	1.50444	0.589229	up	yes
ENSRNOG00000012720	Irx4	306655	ENSRNOT00000016975	GO:0000978(RNA polymerase II cis-regulatory region sequence-specific DNA binding);GO:0000981(DNA-binding transcription factor activity, RNA polymerase II-specific);GO:0003677(DNA binding);GO:0005634(nucleus);GO:0006355(regulation of transcription, DNA-templated);GO:0006357(regulation of transcription by RNA polymerase II);GO:0007507(heart development);GO:0030182(neuron differentiation);GO:0048468…				iroquois homeobox 4 [Source:RGD Symbol;Acc:1309309]	protein_coding	4.61631	4.86418	4.33708	3.26931	3.19316	2.66034	0.000118854	0.021389	1.51462	0.598953	up	yes
ENSRNOG00000007726	Mcam	78967	ENSRNOT00000010463;ENSRNOT00000090780	GO:0001525(angiogenesis);GO:0003094(glomerular filtration);GO:0009897(external side of plasma membrane);GO:0061042(vascular wound healing);GO:0061042(vascular wound healing)				melanoma cell adhesion molecule [Source:RGD Symbol;Acc:620463]	protein_coding	12.8693	13.9291	12.8434	9.42445	10.2121	10.0069	0.00014156	0.0228576	1.33729	0.419309	up	yes
ENSRNOG00000007002	Lif	60584	ENSRNOT00000009313	GO:0001974(blood vessel remodeling);GO:0005102(signaling receptor binding);GO:0005125(cytokine activity);GO:0005146(leukemia inhibitory factor receptor binding);GO:0005576(extracellular region);GO:0005615(extracellular space);GO:0005829(cytosol);GO:0006955(immune response);GO:0007260(tyrosine phosphorylation of STAT protein);GO:0007566(embryo implantation);GO:0008083(growth factor activity);GO:00…	04060(Cytokine-cytokine receptor interaction);04550(Signaling pathways regulating pluripotency of stem cells);04630(JAK-STAT signaling pathway);04668(TNF signaling pathway)			LIF, interleukin 6 family cytokine [Source:RGD Symbol;Acc:620865]	protein_coding	1.30235	1.87121	1.07961	0.746273	0.461431	0.529224	0.000142356	0.0228576	2.44867	1.292	up	yes
ENSRNOG00000026238	Insyn1	501007	ENSRNOT00000033397	GO:0014069(postsynaptic density);GO:0030054(cell junction);GO:0045202(synapse);GO:0060080(inhibitory postsynaptic potential)				inhibitory synaptic factor 1 [Source:RGD Symbol;Acc:1562618]	protein_coding	11.1871	11.8096	11.8889	8.91787	8.62225	9.32987	0.000178952	0.0268724	1.29831	0.376638	up	yes
ENSRNOG00000028658	Olig2	304103	ENSRNOT00000000325	GO:0000122(negative regulation of transcription by RNA polymerase II);GO:0000978(RNA polymerase II cis-regulatory region sequence-specific DNA binding);GO:0000981(DNA-binding transcription factor activity, RNA polymerase II-specific);GO:0003674(molecular_function);GO:0003700(DNA-binding transcription factor activity);GO:0005515(protein binding);GO:0005575(cellular_component);GO:0005634(nucleus);G…				oligodendrocyte transcription factor 2 [Source:RGD Symbol;Acc:1307098]	protein_coding	0.163735	0.026314	0.130307	0	0	0	0.000196348	0.0283579	1067.85	10.0605	up	yes
ENSRNOG00000026050	Epb41l4a	307514	ENSRNOT00000038247;ENSRNOT00000086729	GO:0005856(cytoskeleton);GO:0031032(actomyosin structure organization);GO:0031032(actomyosin structure organization)				erythrocyte membrane protein band 4.1 like 4A [Source:RGD Symbol;Acc:1306034]	protein_coding	37.0393	36.7716	35.8744	29.6055	26.9874	29.6443	0.000200655	0.0286167	1.2719	0.346988	up	yes
ENSRNOG00000048980	Gng2	80850	ENSRNOT00000071133	GO:0005834(heterotrimeric G-protein complex);GO:0005886(plasma membrane);GO:0007165(signal transduction);GO:0007186(G protein-coupled receptor signaling pathway);GO:0008283(cell population proliferation);GO:0016020(membrane);GO:0031680(G-protein beta/gamma-subunit complex);GO:0031681(G-protein beta-subunit binding)	04014(Ras signaling pathway);04062(Chemokine signaling pathway);04151(PI3K-Akt signaling pathway);04371(Apelin signaling pathway);04713(Circadian entrainment);04723(Retrograde endocannabinoid signaling);04724(Glutamatergic synapse);04725(Cholinergic synapse);04726(Serotonergic synapse);04727(GABAergic synapse);04728(Dopaminergic synapse);04926(Relaxin signaling pathway);05032(Morphine addiction);…			G protein subunit gamma 2 [Source:RGD Symbol;Acc:69268]	protein_coding	53.6164	58.8011	61.0314	45.8652	44.1416	43.4509	0.00021031	0.0286167	1.29965	0.378129	up	yes
ENSRNOG00000020357	Msto1	295237	ENSRNOT00000027579	GO:0005737(cytoplasm);GO:0005739(mitochondrion);GO:0005741(mitochondrial outer membrane);GO:0005829(cytosol);GO:0007005(mitochondrion organization);GO:0048311(mitochondrion distribution)				misato mitochondrial distribution and morphology regulator 1 [Source:RGD Symbol;Acc:1306110]	protein_coding	12.6126	5.80729	11.3233	5.12078	4.90675	5.46524	0.000211897	0.0286167	1.91981	0.940962	up	yes
ENSRNOG00000016791	Chka	29194	ENSRNOT00000022824;ENSRNOT00000023020	GO:0000166(nucleotide binding);GO:0004103(choline kinase activity);GO:0004104(cholinesterase activity);GO:0004305(ethanolamine kinase activity);GO:0005524(ATP binding);GO:0005737(cytoplasm);GO:0006580(ethanolamine metabolic process);GO:0006629(lipid metabolic process);GO:0006646(phosphatidylethanolamine biosynthetic process);GO:0006656(phosphatidylcholine biosynthetic process);GO:0006657(CDP-chol…	00564(Glycerophospholipid metabolism);01100(Metabolic pathways);05231(Choline metabolism in cancer);05231(Choline metabolism in cancer)	K14156	EC:2.7.1.32;EC:2.7.1.82	choline kinase alpha [Source:RGD Symbol;Acc:61944]	protein_coding	21.7042	23.3688	25.832	15.3367	16.6778	18.3715	0.000216259	0.0288024	1.40724	0.492867	up	yes
ENSRNOG00000039025	AABR07051947.1		ENSRNOT00000059678						pseudogene	14.1417	14.5189	16.6922	8.83022	9.3391	9.13824	0.000219358	0.0288024	1.66082	0.731893	up	yes
ENSRNOG00000060211	AABR07058699.2		ENSRNOT00000080075						pseudogene	70.5509	71.1986	71.6998	55.7862	44.7617	52.2698	0.000228817	0.0294796	1.39676	0.482082	up	yes
ENSRNOG00000017209	Tubb3	246118	ENSRNOT00000023452	GO:0003924(GTPase activity);GO:0005200(structural constituent of cytoskeleton);GO:0005525(GTP binding);GO:0005737(cytoplasm);GO:0005874(microtubule);GO:0007017(microtubule-based process);GO:0007411(axon guidance);GO:0015630(microtubule cytoskeleton);GO:0030027(lamellipodium);GO:0030175(filopodium);GO:0030424(axon);GO:0030425(dendrite);GO:0030426(growth cone);GO:0038007(netrin-activated signaling …	04145(Phagosome);04540(Gap junction);05010(Alzheimer disease);05012(Parkinson disease);05014(Amyotrophic lateral sclerosis);05016(Huntington disease);05020(Prion disease);05022(Pathways of neurodegeneration - multiple diseases);05132(Salmonella infection)			tubulin, beta 3 class III [Source:RGD Symbol;Acc:628595]	protein_coding	125.243	118.099	127.304	100.122	95.7292	99.8507	0.00023958	0.030349	1.25345	0.325903	up	yes
ENSRNOG00000015939	Ccdc25	361059	ENSRNOT00000021621	GO:0003677(DNA binding);GO:0005887(integral component of plasma membrane);GO:0012505(endomembrane system);GO:2000147(positive regulation of cell motility)				coiled-coil domain containing 25 [Source:RGD Symbol;Acc:1307689]	protein_coding	19.8886	19.4553	18.3623	13.1824	14.1787	15.5799	0.000241931	0.0304766	1.34385	0.426368	up	yes
ENSRNOG00000051590	LOC690352	690352	ENSRNOT00000078814	GO:0016020(membrane);GO:0016021(integral component of membrane)				hypothetical protein LOC690352 [Source:RGD Symbol;Acc:1597336]	protein_coding	0.299569	0.140871	0.154158	0	0	0	0.000253323	0.0312791	1982	10.9527	up	yes
ENSRNOG00000031440	Nova1	298992	ENSRNOT00000083277;ENSRNOT00000050372	GO:0000398(mRNA splicing, via spliceosome);GO:0003676(nucleic acid binding);GO:0003723(RNA binding);GO:0003729(mRNA binding);GO:0003730(mRNA 3'-UTR binding);GO:0005654(nucleoplasm);GO:0005730(nucleolus);GO:0043231(intracellular membrane-bounded organelle);GO:0051252(regulation of RNA metabolic process);GO:0120163(negative regulation of cold-induced thermogenesis);GO:0120163(negative regulation of…				NOVA alternative splicing regulator 1 [Source:RGD Symbol;Acc:621345]	protein_coding	16.2463	18.1995	18.1801	13.23	12.9054	13.7572	0.000273364	0.0326239	1.31919	0.399657	up	yes
ENSRNOG00000002802	Cxcl1	81503	ENSRNOT00000003778	GO:0005125(cytokine activity);GO:0005576(extracellular region);GO:0005615(extracellular space);GO:0006935(chemotaxis);GO:0006952(defense response);GO:0006955(immune response);GO:0007165(signal transduction);GO:0008009(chemokine activity);GO:0032930(positive regulation of superoxide anion generation);GO:0060326(cell chemotaxis);GO:0070965(positive regulation of neutrophil mediated killing of fungu…	04060(Cytokine-cytokine receptor interaction);04061(Viral protein interaction with cytokine and cytokine receptor);04062(Chemokine signaling pathway);04064(NF-kappa B signaling pathway);04621(NOD-like receptor signaling pathway);04657(IL-17 signaling pathway);04668(TNF signaling pathway);05134(Legionellosis);05146(Amoebiasis);05167(Kaposi sarcoma-associated herpesvirus infection);05323(Rheumatoid…			C-X-C motif chemokine ligand 1 [Source:RGD Symbol;Acc:619869]	protein_coding	1.78852	2.15249	1.31312	0.739938	0.607346	0.559359	0.000297093	0.0343704	2.7557	1.46242	up	yes
ENSRNOG00000014302	Dlgap3	286923	ENSRNOT00000019214	GO:0001540(amyloid-beta binding);GO:0023052(signaling);GO:0031594(neuromuscular junction);GO:0045202(synapse);GO:0098978(glutamatergic synapse);GO:0098981(cholinergic synapse);GO:0099563(modification of synaptic structure);GO:0099572(postsynaptic specialization)				DLG associated protein 3 [Source:RGD Symbol;Acc:708349]	protein_coding	15.1482	15.7381	15.5444	11.8263	12.4186	12.0899	0.000304583	0.0344715	1.27786	0.353727	up	yes
ENSRNOG00000013987	Sbno2	314619	ENSRNOT00000068197;ENSRNOT00000077146	GO:0002281(macrophage activation involved in immune response);GO:0005634(nucleus);GO:0006355(regulation of transcription, DNA-templated);GO:0030282(bone mineralization);GO:0030316(osteoclast differentiation);GO:0031490(chromatin DNA binding);GO:0042393(histone binding);GO:0045892(negative regulation of transcription, DNA-templated);GO:0045944(positive regulation of transcription by RNA polymerase…				strawberry notch homolog 2 [Source:RGD Symbol;Acc:1307194]	protein_coding	24.7381	25.2015	26.5448	20.0456	18.6985	20.9302	0.000301662	0.0344715	1.2817	0.358056	up	yes
ENSRNOG00000061630	AABR07009834.1		ENSRNOT00000082148	GO:0016301(kinase activity);GO:0016310(phosphorylation)					protein_coding	39.3734	45.8362	46.4683	30.3258	26.1039	31.8058	0.000311807	0.0350011	1.49235	0.577584	up	yes
ENSRNOG00000012167	Pou4f2	171355	ENSRNOT00000016422	GO:0000122(negative regulation of transcription by RNA polymerase II);GO:0000165(MAPK cascade);GO:0000791(euchromatin);GO:0000978(RNA polymerase II cis-regulatory region sequence-specific DNA binding);GO:0000981(DNA-binding transcription factor activity, RNA polymerase II-specific);GO:0001227(DNA-binding transcription repressor activity, RNA polymerase II-specific);GO:0001228(DNA-binding transcri…				POU class 4 homeobox 2 [Source:RGD Symbol;Acc:620075]	protein_coding	4.5945	6.18399	6.74105	3.47535	3.54151	3.99797	0.000326417	0.0361049	1.59054	0.669518	up	yes
ENSRNOG00000056257	Cacng7	140728	ENSRNOT00000089944	GO:0005244(voltage-gated ion channel activity);GO:0005245(voltage-gated calcium channel activity);GO:0005246(calcium channel regulator activity);GO:0005262(calcium channel activity);GO:0005737(cytoplasm);GO:0005769(early endosome);GO:0005886(plasma membrane);GO:0006811(ion transport);GO:0006816(calcium ion transport);GO:0016020(membrane);GO:0016021(integral component of membrane);GO:0016247(chann…	04010(MAPK signaling pathway);04260(Cardiac muscle contraction);04261(Adrenergic signaling in cardiomyocytes);04921(Oxytocin signaling pathway);05410(Hypertrophic cardiomyopathy);05412(Arrhythmogenic right ventricular cardiomyopathy);05414(Dilated cardiomyopathy)			calcium voltage-gated channel auxiliary subunit gamma 7 [Source:RGD Symbol;Acc:628807]	protein_coding	85.1064	85.807	84.8037	62.1487	59.4329	72.7266	0.000382829	0.0401882	1.31604	0.396202	up	yes
ENSRNOG00000051383	Srsf12	297962	ENSRNOT00000091482	GO:0000381(regulation of alternative mRNA splicing, via spliceosome);GO:0000395(mRNA 5'-splice site recognition);GO:0003676(nucleic acid binding)				serine and arginine rich splicing factor 12 [Source:RGD Symbol;Acc:1561162]	protein_coding	9.95291	10.9874	12.5285	7.9403	7.88528	7.9738	0.000403687	0.0416073	1.40629	0.491891	up	yes
ENSRNOG00000008716	Nefh	24587	ENSRNOT00000011604	GO:0005882(intermediate filament);GO:0005883(neurofilament);GO:0061564(axon development)	05014(Amyotrophic lateral sclerosis);05022(Pathways of neurodegeneration - multiple diseases)			neurofilament heavy [Source:RGD Symbol;Acc:3159]	protein_coding	66.4304	83.0472	86.2345	59.7517	58.5657	48.1519	0.000419135	0.0424054	1.41595	0.501769	up	yes
ENSRNOG00000052549	Chga	24258	ENSRNOT00000090857	GO:0002551(mast cell chemotaxis);GO:0005576(extracellular region);GO:0030141(secretory granule);GO:0033366(protein localization to secretory granule);GO:0033604(negative regulation of catecholamine secretion);GO:0043303(mast cell degranulation);GO:0045576(mast cell activation);GO:0048471(perinuclear region of cytoplasm);GO:0050829(defense response to Gram-negative bacterium);GO:0050830(defense re…				chromogranin A [Source:RGD Symbol;Acc:2338]	protein_coding	78.0233	80.054	90.6411	61.6628	59.8211	66.5965	0.000434759	0.042676	1.3224	0.403163	up	yes
ENSRNOG00000006784	Sema4f	29745	ENSRNOT00000009269	GO:0005515(protein binding);GO:0005783(endoplasmic reticulum);GO:0005886(plasma membrane);GO:0007411(axon guidance);GO:0016021(integral component of membrane);GO:0030215(semaphorin receptor binding)	04360(Axon guidance)			ssemaphorin 4F [Source:RGD Symbol;Acc:3658]	protein_coding	7.15222	8.18007	8.88391	5.13496	5.04199	6.34699	0.00043419	0.042676	1.46552	0.551415	up	yes
ENSRNOG00000030246	Btla	407756	ENSRNOT00000093151;ENSRNOT00000050092	GO:0002768(immune response-regulating cell surface receptor signaling pathway);GO:0005887(integral component of plasma membrane);GO:0038023(signaling receptor activity);GO:0038023(signaling receptor activity)				B and T lymphocyte associated [Source:RGD Symbol;Acc:1303280]	protein_coding	1.76528	2.11153	2.8577	1.45713	0.708626	0.605467	0.000463422	0.0449064	2.43016	1.28105	up	yes
ENSRNOG00000000007	Gad1	24379	ENSRNOT00000000008;ENSRNOT00000084375;ENSRNOT00000087712;ENSRNOT00000087134	GO:0003824(catalytic activity);GO:0004351(glutamate decarboxylase activity);GO:0005737(cytoplasm);GO:0005938(cell cortex);GO:0009449(gamma-aminobutyric acid biosynthetic process);GO:0016595(glutamate binding);GO:0016829(lyase activity);GO:0016831(carboxy-lyase activity);GO:0019752(carboxylic acid metabolic process);GO:0030170(pyridoxal phosphate binding);GO:0030424(axon);GO:0035176(social behavio…	00250(Alanine, aspartate and glutamate metabolism);00410(beta-Alanine metabolism);00430(Taurine and hypotaurine metabolism);00650(Butanoate metabolism);01100(Metabolic pathways);04727(GABAergic synapse);04940(Type I diabetes mellitus);04940(Type I diabetes mellitus)	K01580	EC:4.1.1.15	glutamate decarboxylase 1 [Source:RGD Symbol;Acc:2652]	protein_coding	149.145	157.563	149.012	120.314	119.318	128.325	0.000482335	0.0461475	1.23852	0.308611	up	yes
ENSRNOG00000011823	Tfap2b	301285	ENSRNOT00000030912;ENSRNOT00000090920	GO:0000122(negative regulation of transcription by RNA polymerase II);GO:0000977(RNA polymerase II transcription regulatory region sequence-specific DNA binding);GO:0000978(RNA polymerase II cis-regulatory region sequence-specific DNA binding);GO:0000981(DNA-binding transcription factor activity, RNA polymerase II-specific);GO:0000987(cis-regulatory region sequence-specific DNA binding);GO:000122…				transcription factor AP-2 beta [Source:RGD Symbol;Acc:1306321]	protein_coding	68.9079	74.4038	78.176	45.6631	53.8001	60.4371	0.000481832	0.0461475	1.38516	0.470055	up	yes
ENSRNOG00000010058	Spry2	306141	ENSRNOT00000013342	GO:0000132(establishment of mitotic spindle orientation);GO:0005634(nucleus);GO:0005737(cytoplasm);GO:0005829(cytosol);GO:0005856(cytoskeleton);GO:0007275(multicellular organism development);GO:0007605(sensory perception of sound);GO:0008285(negative regulation of cell population proliferation);GO:0009966(regulation of signal transduction);GO:0010628(positive regulation of gene expression);GO:001…	05206(MicroRNAs in cancer)			sprouty RTK signaling antagonist 2 [Source:RGD Symbol;Acc:1311472]	protein_coding	29.5583	32.8288	32.4568	26.5576	19.8279	22.1334	0.000491278	0.0463448	1.3842	0.469055	up	yes
ENSRNOG00000007682	Gria3	29628	ENSRNOT00000010367;ENSRNOT00000029031	GO:0004970(ionotropic glutamate receptor activity);GO:0004971(AMPA glutamate receptor activity);GO:0005216(ion channel activity);GO:0005886(plasma membrane);GO:0006811(ion transport);GO:0015276(ligand-gated ion channel activity);GO:0016020(membrane);GO:0016021(integral component of membrane);GO:0030054(cell junction);GO:0034220(ion transmembrane transport);GO:0035235(ionotropic glutamate receptor…	04024(cAMP signaling pathway);04080(Neuroactive ligand-receptor interaction);04713(Circadian entrainment);04723(Retrograde endocannabinoid signaling);04724(Glutamatergic synapse);04728(Dopaminergic synapse);04730(Long-term depression);05016(Huntington disease);05017(Spinocerebellar ataxia);05022(Pathways of neurodegeneration - multiple diseases);05031(Amphetamine addiction);05033(Nicotine addicti…			glutamate ionotropic receptor AMPA type subunit 3 [Source:RGD Symbol;Acc:70958]	protein_coding	23.5668	29.2507	32.1853	16.7685	17.3064	22.6055	0.000494617	0.0463448	1.49968	0.584659	up	yes
ENSRNOG00000060617	AC241873.1		ENSRNOT00000093013;ENSRNOT00000082648		05202(Transcriptional misregulation in cancer);05202(Transcriptional misregulation in cancer)	K11447	EC:1.14.11.68	ubiquitously transcribed tetratricopeptide repeat, Y chromosome [Source:NCBI gene;Acc:100310845]	processed_transcript	0.676197	5.76688	0.0181567	0.0715122	0.0266559	0.0269728	0.000491925	0.0463448	51.6316	5.69018	up	yes
ENSRNOG00000053479	AABR07029417.1		ENSRNOT00000081888						pseudogene	31.2941	35.0011	46.0529	19.431	14.3843	26.1423	0.000500687	0.0467205	1.87379	0.905962	up	yes
ENSRNOG00000015093	Sparcl1	25434	ENSRNOT00000020357	GO:0005509(calcium ion binding);GO:0005515(protein binding);GO:0005576(extracellular region);GO:0005615(extracellular space);GO:0007165(signal transduction);GO:0062023(collagen-containing extracellular matrix);GO:0098978(glutamatergic synapse);GO:0099560(synaptic membrane adhesion)				SPARC like 1 [Source:RGD Symbol;Acc:2531]	protein_coding	305.763	352.991	319.755	264.638	252.28	259.384	0.000537569	0.0495503	1.26047	0.333966	up	yes
ENSRNOG00000020580	Shfl	500956	ENSRNOT00000027949	GO:0000932(P-body);GO:0003723(RNA binding);GO:0005634(nucleus);GO:0005654(nucleoplasm);GO:0005737(cytoplasm);GO:0005829(cytosol);GO:0006449(regulation of translational termination);GO:0034340(response to type I interferon);GO:0034341(response to interferon-gamma);GO:0034342(response to type III interferon);GO:0035456(response to interferon-beta);GO:0043022(ribosome binding);GO:0045071(negative re…				shiftless antiviral inhibitor of ribosomal frameshifting [Source:RGD Symbol;Acc:1565995]	protein_coding	49.3827	57.2343	61.1057	43.7673	37.7465	42.0054	0.000573348	0.0520027	1.35787	0.441343	up	yes
ENSRNOG00000006037	Snap25	25012	ENSRNOT00000008734;ENSRNOT00000007998;ENSRNOT00000080581	GO:0000149(SNARE binding);GO:0005249(voltage-gated potassium channel activity);GO:0005737(cytoplasm);GO:0005802(trans-Golgi network);GO:0005856(cytoskeleton);GO:0007269(neurotransmitter secretion);GO:0007626(locomotory behavior);GO:0008021(synaptic vesicle);GO:0008306(associative learning);GO:0010975(regulation of neuron projection development);GO:0016020(membrane);GO:0016079(synaptic vesicle exo…				synaptosome associated protein 25 [Source:RGD Symbol;Acc:3728]	protein_coding	606.3	688.447	742.271	413.124	443.85	566.428	0.000583363	0.0521688	1.43109	0.517116	up	yes
ENSRNOG00000029087	Nap1l3	170914	ENSRNOT00000049956	GO:0005634(nucleus);GO:0006334(nucleosome assembly)				nucleosome assembly protein 1-like 3 [Source:RGD Symbol;Acc:620990]	protein_coding	23.9468	24.8354	28.1294	21.0399	17.0354	18.6548	0.000597908	0.0522078	1.35575	0.439087	up	yes
ENSRNOG00000010350	Rcan2	140666	ENSRNOT00000029593;ENSRNOT00000013956	GO:0003676(nucleic acid binding);GO:0019722(calcium-mediated signaling);GO:0019722(calcium-mediated signaling)	04919(Thyroid hormone signaling pathway);04919(Thyroid hormone signaling pathway)			regulator of calcineurin 2 [Source:RGD Symbol;Acc:69198]	protein_coding	35.504	34.4183	35.6476	27.3635	27.7267	29.5585	0.000609	0.0523071	1.24715	0.318637	up	yes
ENSRNOG00000053067	AABR07035008.1		ENSRNOT00000081463						lincRNA	0.32437	0.365432	0.679214	0.137828	0.114166	0.119787	0.00062833	0.0537637	3.68231	1.88061	up	yes
ENSRNOG00000006051	AABR07016841.1		ENSRNOT00000008154						protein_coding	36.2355	46.9426	52.9479	20.1227	23.8639	33.5228	0.000637784	0.0539985	1.75625	0.812499	up	yes
ENSRNOG00000057231	Ddx3	100312982	ENSRNOT00000092078;ENSRNOT00000092938;ENSRNOT00000093028	GO:0003676(nucleic acid binding);GO:0004386(helicase activity);GO:0005524(ATP binding);GO:0005524(ATP binding)		K17642	EC:3.6.4.13	DEAD (Asp-Glu-Ala-Asp) box polypeptide 3 [Source:RGD Symbol;Acc:2314437]	protein_coding;retained_intron	2.71648	25.8187	0.0423065	0.204308	0.167452	0.151714	0.000635109	0.0539985	54.5919	5.77062	up	yes
ENSRNOG00000014030	Synm	308709	ENSRNOT00000076511;ENSRNOT00000050832;ENSRNOT00000076329;ENSRNOT00000077020	GO:0005200(structural constituent of cytoskeleton);GO:0005882(intermediate filament);GO:0008307(structural constituent of muscle);GO:0016020(membrane);GO:0017166(vinculin binding);GO:0019215(intermediate filament binding);GO:0031443(fast-twitch skeletal muscle fiber contraction);GO:0042383(sarcolemma);GO:0043034(costamere);GO:0045104(intermediate filament cytoskeleton organization);GO:0045111(int…				synemin [Source:RGD Symbol;Acc:727872]	protein_coding	6.77997	6.63784	6.23835	4.63748	5.24941	5.26374	0.000656816	0.054726	1.29738	0.375603	up	yes
ENSRNOG00000032997	AY172581.20		ENSRNOT00000049806						Mt_tRNA	299.945	321.649	421.647	224.03	192.902	255.996	0.000660154	0.054726	1.5503	0.632547	up	yes
ENSRNOG00000012886	Maff	366960	ENSRNOT00000017181	GO:0000978(RNA polymerase II cis-regulatory region sequence-specific DNA binding);GO:0000981(DNA-binding transcription factor activity, RNA polymerase II-specific);GO:0001228(DNA-binding transcription activator activity, RNA polymerase II-specific);GO:0001701(in utero embryonic development);GO:0003677(DNA binding);GO:0003700(DNA-binding transcription factor activity);GO:0005634(nucleus);GO:000565…				MAF bZIP transcription factor F [Source:RGD Symbol;Acc:1309531]	protein_coding	3.42009	4.32725	3.90923	1.91173	2.83989	2.08131	0.00068494	0.0559215	1.70594	0.770567	up	yes
ENSRNOG00000047505	Tubb4a	29213	ENSRNOT00000075767	GO:0000166(nucleotide binding);GO:0000226(microtubule cytoskeleton organization);GO:0000278(mitotic cell cycle);GO:0003924(GTPase activity);GO:0005200(structural constituent of cytoskeleton);GO:0005509(calcium ion binding);GO:0005525(GTP binding);GO:0005737(cytoplasm);GO:0005856(cytoskeleton);GO:0005874(microtubule);GO:0005929(cilium);GO:0005930(axoneme);GO:0007017(microtubule-based process);GO:0…	04145(Phagosome);04540(Gap junction);05010(Alzheimer disease);05012(Parkinson disease);05014(Amyotrophic lateral sclerosis);05016(Huntington disease);05020(Prion disease);05022(Pathways of neurodegeneration - multiple diseases);05132(Salmonella infection)			tubulin, beta 4A class IVa [Source:RGD Symbol;Acc:619730]	protein_coding	160.742	160.524	165.37	124.886	120.634	139.187	0.000693919	0.0561951	1.26495	0.339085	up	yes
ENSRNOG00000008421	Klhl5	305351	ENSRNOT00000004003	GO:0003674(molecular_function);GO:0005515(protein binding);GO:0005575(cellular_component);GO:0008150(biological_process)				kelch-like family member 5 [Source:RGD Symbol;Acc:1309661]	protein_coding	14.1103	14.5586	14.426	11.708	10.3455	11.6034	0.000708542	0.056771	1.28042	0.356612	up	yes
ENSRNOG00000001707	Vwa5b2	303812	ENSRNOT00000037612					von Willebrand factor A domain containing 5B2 [Source:RGD Symbol;Acc:1564491]	protein_coding	13.0288	16.3311	17.1808	8.59333	10.6185	12.0175	0.000707601	0.056771	1.49029	0.57559	up	yes
ENSRNOG00000020519	Olfm2	313783	ENSRNOT00000027829	GO:0005576(extracellular region);GO:0005634(nucleus);GO:0005654(nucleoplasm);GO:0005737(cytoplasm);GO:0009306(protein secretion);GO:0051152(positive regulation of smooth muscle cell differentiation)				olfactomedin 2 [Source:RGD Symbol;Acc:1309741]	protein_coding	8.831	9.03341	9.21876	7.64001	6.47017	6.77393	0.00071854	0.057168	1.29683	0.374991	up	yes
ENSRNOG00000052113	Ppp1r9b	84686	ENSRNOT00000089497	GO:0001932(regulation of protein phosphorylation);GO:0003779(actin binding);GO:0005515(protein binding);GO:0005654(nucleoplasm);GO:0005737(cytoplasm);GO:0005886(plasma membrane);GO:0007015(actin filament organization);GO:0008157(protein phosphatase 1 binding);GO:0016358(dendrite development);GO:0016477(cell migration);GO:0019722(calcium-mediated signaling);GO:0030027(lamellipodium);GO:0030175(fil…				protein phosphatase 1, regulatory subunit 9B [Source:RGD Symbol;Acc:632281]	protein_coding	59.1112	61.3155	57.6515	49.3541	49.3704	48.6771	0.000745374	0.0584104	1.20812	0.272759	up	yes
ENSRNOG00000019549	Akap12	83425	ENSRNOT00000060767;ENSRNOT00000083702;ENSRNOT00000026482	GO:0005516(calmodulin binding);GO:0005737(cytoplasm);GO:0005829(cytosol);GO:0005856(cytoskeleton);GO:0005886(plasma membrane);GO:0007165(signal transduction);GO:0007193(adenylate cyclase-inhibiting G protein-coupled receptor signaling pathway);GO:0008179(adenylate cyclase binding);GO:0010738(regulation of protein kinase A signaling);GO:0010739(positive regulation of protein kinase A signaling);GO…				A-kinase anchoring protein 12 [Source:RGD Symbol;Acc:70988]	protein_coding	27.1499	27.7096	25.7879	21.0971	22.2362	22.3284	0.000740321	0.0584104	1.22823	0.296575	up	yes
ENSRNOG00000019570	Gng3	114117	ENSRNOT00000026539	GO:0005834(heterotrimeric G-protein complex);GO:0005886(plasma membrane);GO:0007165(signal transduction);GO:0007186(G protein-coupled receptor signaling pathway);GO:0007204(positive regulation of cytosolic calcium ion concentration);GO:0014069(postsynaptic density);GO:0016020(membrane);GO:0030425(dendrite);GO:0031680(G-protein beta/gamma-subunit complex);GO:0031681(G-protein beta-subunit binding)…	04014(Ras signaling pathway);04062(Chemokine signaling pathway);04151(PI3K-Akt signaling pathway);04371(Apelin signaling pathway);04713(Circadian entrainment);04723(Retrograde endocannabinoid signaling);04724(Glutamatergic synapse);04725(Cholinergic synapse);04726(Serotonergic synapse);04727(GABAergic synapse);04728(Dopaminergic synapse);04926(Relaxin signaling pathway);05032(Morphine addiction);…			G protein subunit gamma 3 [Source:RGD Symbol;Acc:620805]	protein_coding	109.204	111.108	116.645	92.0904	91.8798	86.2245	0.000755876	0.0584104	1.24709	0.318568	up	yes
ENSRNOG00000030877	Htr2c	25187	ENSRNOT00000065293	GO:0004930(G protein-coupled receptor activity);GO:0004993(G protein-coupled serotonin receptor activity);GO:0005886(plasma membrane);GO:0005887(integral component of plasma membrane);GO:0007165(signal transduction);GO:0007186(G protein-coupled receptor signaling pathway);GO:0007626(locomotory behavior);GO:0007631(feeding behavior);GO:0016020(membrane);GO:0016021(integral component of membrane);G…	04020(Calcium signaling pathway);04080(Neuroactive ligand-receptor interaction);04540(Gap junction);04726(Serotonergic synapse);04750(Inflammatory mediator regulation of TRP channels)			5-hydroxytryptamine receptor 2C [Source:RGD Symbol;Acc:2848]	protein_coding	10.3466	10.8427	11.0099	8.55408	8.20012	8.58012	0.000743755	0.0584104	1.27097	0.34593	up	yes
ENSRNOG00000033912	Fcho1	290639	ENSRNOT00000040464	GO:0005654(nucleoplasm);GO:0005737(cytoplasm);GO:0005829(cytosol);GO:0005856(cytoskeleton);GO:0005886(plasma membrane);GO:0005905(clathrin-coated pit);GO:0030136(clathrin-coated vesicle);GO:0035612(AP-2 adaptor complex binding);GO:0048268(clathrin coat assembly);GO:0072583(clathrin-dependent endocytosis)				FCH and mu domain containing endocytic adaptor 1 [Source:RGD Symbol;Acc:1307683]	protein_coding	23.5484	25.8238	29.716	16.4567	17.5059	21.4604	0.000769968	0.0589832	1.42699	0.512979	up	yes
ENSRNOG00000045743	Etnppl	687071	ENSRNOT00000074209	GO:0003824(catalytic activity);GO:0008483(transaminase activity);GO:0030170(pyridoxal phosphate binding);GO:0050459(ethanolamine-phosphate phospho-lyase activity)	00564(Glycerophospholipid metabolism);01100(Metabolic pathways)	K14286	EC:4.2.3.2	ethanolamine-phosphate phospho-lyase [Source:RGD Symbol;Acc:1590098]	protein_coding	9.50375	12.1728	14.4665	8.28039	7.2687	8.63322	0.000794831	0.0598157	1.49461	0.579766	up	yes
ENSRNOG00000012311	Slc35d3	308717	ENSRNOT00000016400	GO:0005461(UDP-glucuronic acid transmembrane transporter activity);GO:0005462(UDP-N-acetylglucosamine transmembrane transporter activity);GO:0005463(UDP-N-acetylgalactosamine transmembrane transporter activity);GO:0005769(early endosome);GO:0005783(endoplasmic reticulum);GO:0005794(Golgi apparatus);GO:0015297(antiporter activity);GO:0015787(UDP-glucuronic acid transmembrane transport);GO:0015789(…				solute carrier family 35, member D3 [Source:RGD Symbol;Acc:1309428]	protein_coding	2.49953	2.54266	2.62374	1.51816	1.79416	1.67406	0.000804602	0.0600109	1.53738	0.62047	up	yes
ENSRNOG00000042309	Kiaa0408L	292199	ENSRNOT00000031083					Kiaa0408-like [Source:RGD Symbol;Acc:1307525]	protein_coding	22.931	26.2664	29.3933	19.1977	18.0708	20.5364	0.000855493	0.0615819	1.35959	0.443167	up	yes
ENSRNOG00000060863	AABR07017145.2		ENSRNOT00000086616						lincRNA	111.53	122.118	137.717	85.4391	74.8037	103.091	0.000881126	0.0624146	1.41024	0.495942	up	yes
ENSRNOG00000004180	Tafa2	680647	ENSRNOT00000005537					TAFA chemokine like family member 2 [Source:RGD Symbol;Acc:1589429]	protein_coding	6.63555	6.59031	7.1328	5.24562	5.1391	4.47315	0.000888569	0.0625724	1.37023	0.454416	up	yes
ENSRNOG00000055471	Ywhah	25576	ENSRNOT00000086769;ENSRNOT00000085735	GO:0002028(regulation of sodium ion transport);GO:0003674(molecular_function);GO:0003779(actin binding);GO:0005515(protein binding);GO:0005575(cellular_component);GO:0005737(cytoplasm);GO:0005886(plasma membrane);GO:0006713(glucocorticoid catabolic process);GO:0006886(intracellular protein transport);GO:0008150(biological_process);GO:0017080(sodium channel regulator activity);GO:0019899(enzyme bi…	04110(Cell cycle);04114(Oocyte meiosis);04151(PI3K-Akt signaling pathway);04390(Hippo signaling pathway);05160(Hepatitis C);05203(Viral carcinogenesis);05203(Viral carcinogenesis)			tyrosine 3-monooxygenase/tryptophan 5-monooxygenase activation protein, eta [Source:RGD Symbol;Acc:3978]	protein_coding	199.649	199.977	221.994	174.52	162.036	154.94	0.000902985	0.063195	1.26475	0.338853	up	yes
ENSRNOG00000004719	Pp2d1	316157	ENSRNOT00000006325	GO:0004722(protein serine/threonine phosphatase activity);GO:0006470(protein dephosphorylation);GO:0016791(phosphatase activity)				protein phosphatase 2C-like domain containing 1 [Source:RGD Symbol;Acc:1564811]	protein_coding	12.0638	13.6913	14.9139	9.7204	9.0204	10.8414	0.000934822	0.0643826	1.37477	0.459195	up	yes
ENSRNOG00000016102	Ebf3	361668	ENSRNOT00000021702	GO:0000978(RNA polymerase II cis-regulatory region sequence-specific DNA binding);GO:0000981(DNA-binding transcription factor activity, RNA polymerase II-specific);GO:0001228(DNA-binding transcription activator activity, RNA polymerase II-specific);GO:0003677(DNA binding);GO:0003700(DNA-binding transcription factor activity);GO:0005634(nucleus);GO:0006355(regulation of transcription, DNA-template…				EBF transcription factor 3 [Source:RGD Symbol;Acc:1304956]	protein_coding	14.6099	18.7346	19.5478	10.905	11.9971	13.8856	0.000936991	0.0643826	1.43777	0.523828	up	yes
ENSRNOG00000029707	Mt-nd4		ENSRNOT00000042928	GO:0005739(mitochondrion);GO:0005747(mitochondrial respiratory chain complex I);GO:0006120(mitochondrial electron transport, NADH to ubiquinone);GO:0008137(NADH dehydrogenase (ubiquinone) activity);GO:0016020(membrane);GO:0016021(integral component of membrane);GO:0031966(mitochondrial membrane);GO:0032981(mitochondrial respiratory chain complex I assembly);GO:0042773(ATP synthesis coupled electr…	00190(Oxidative phosphorylation);01100(Metabolic pathways);04714(Thermogenesis);04723(Retrograde endocannabinoid signaling);05010(Alzheimer disease);05012(Parkinson disease);05014(Amyotrophic lateral sclerosis);05016(Huntington disease);05020(Prion disease);05022(Pathways of neurodegeneration - multiple diseases)	K03881	EC:7.1.1.2	mitochondrially encoded NADH dehydrogenase 4 [Source:RGD Symbol;Acc:620559]	protein_coding	2234.84	2709.67	3327.56	1806.23	1529.44	2180.75	0.000960064	0.0645978	1.49953	0.584514	up	yes
ENSRNOG00000021087	Lgi4	361549	ENSRNOT00000028632	GO:0005515(protein binding);GO:0005576(extracellular region);GO:0005615(extracellular space);GO:0008344(adult locomotory behavior);GO:0014009(glial cell proliferation);GO:0014044(Schwann cell development);GO:0021782(glial cell development);GO:0022011(myelination in peripheral nervous system);GO:0031641(regulation of myelination);GO:0042063(gliogenesis);GO:0042551(neuron maturation);GO:0042552(mye…				leucine-rich repeat LGI family, member 4 [Source:RGD Symbol;Acc:735035]	protein_coding	33.4044	32.5762	33.605	29.26	23.6532	25.0646	0.0010063	0.0667186	1.2771	0.352875	up	yes
ENSRNOG00000001173	Cabp1	171051	ENSRNOT00000001551;ENSRNOT00000001552	GO:0000139(Golgi membrane);GO:0005509(calcium ion binding);GO:0005515(protein binding);GO:0005634(nucleus);GO:0005737(cytoplasm);GO:0005829(cytosol);GO:0005856(cytoskeleton);GO:0005886(plasma membrane);GO:0007275(multicellular organism development);GO:0007601(visual perception);GO:0008139(nuclear localization sequence binding);GO:0009898(cytoplasmic side of plasma membrane);GO:0010651(negative re…				calcium binding protein 1 [Source:RGD Symbol;Acc:620385]	protein_coding	108.458	120.747	136.067	85.3694	77.5704	100.674	0.00101704	0.0672344	1.38563	0.470543	up	yes
ENSRNOG00000018200	Gad2	24380	ENSRNOT00000024901	GO:0000139(Golgi membrane);GO:0003824(catalytic activity);GO:0004351(glutamate decarboxylase activity);GO:0005737(cytoplasm);GO:0005794(Golgi apparatus);GO:0005829(cytosol);GO:0005886(plasma membrane);GO:0006540(glutamate decarboxylation to succinate);GO:0007268(chemical synaptic transmission);GO:0016020(membrane);GO:0016595(glutamate binding);GO:0016829(lyase activity);GO:0016831(carboxy-lyase a…	00250(Alanine, aspartate and glutamate metabolism);00410(beta-Alanine metabolism);00430(Taurine and hypotaurine metabolism);00650(Butanoate metabolism);01100(Metabolic pathways);04727(GABAergic synapse);04940(Type I diabetes mellitus)	K01580	EC:4.1.1.15	glutamate decarboxylase 2 [Source:RGD Symbol;Acc:2653]	protein_coding	34.435	37.3727	36.406	26.0693	29.3874	29.5235	0.0010476	0.0677512	1.2734	0.348685	up	yes
ENSRNOG00000029042	Mt-nd6		ENSRNOT00000051268	GO:0005739(mitochondrion);GO:0006120(mitochondrial electron transport, NADH to ubiquinone);GO:0008137(NADH dehydrogenase (ubiquinone) activity);GO:0016020(membrane);GO:0016021(integral component of membrane);GO:0031966(mitochondrial membrane);GO:0032981(mitochondrial respiratory chain complex I assembly);GO:0055114(obsolete oxidation-reduction process);GO:0070469(respirasome)	00190(Oxidative phosphorylation);01100(Metabolic pathways);04714(Thermogenesis);04723(Retrograde endocannabinoid signaling);05010(Alzheimer disease);05012(Parkinson disease);05014(Amyotrophic lateral sclerosis);05016(Huntington disease);05020(Prion disease);05022(Pathways of neurodegeneration - multiple diseases)	K03884	EC:7.1.1.2	mitochondrially encoded NADH dehydrogenase 6 [Source:RGD Symbol;Acc:620561]	protein_coding	1215.2	1519.2	1872.19	1140.39	991.603	1062.74	0.00107251	0.0684133	1.44193	0.528003	up	yes
ENSRNOG00000046548	Rhox5	24631	ENSRNOT00000092622	GO:0000981(DNA-binding transcription factor activity, RNA polymerase II-specific);GO:0003677(DNA binding)				Rhox homeobox family member 5 [Source:RGD Symbol;Acc:3295]	protein_coding	0.494977	0.129536	0.155081	0	0	0	0.00107833	0.0684133	2598.65	11.3435	up	yes
ENSRNOG00000013916	Nefm	24588	ENSRNOT00000018637	GO:0005856(cytoskeleton);GO:0005882(intermediate filament);GO:0005883(neurofilament);GO:0030424(axon);GO:0033693(neurofilament bundle assembly);GO:0045111(intermediate filament cytoskeleton);GO:0097418(neurofibrillary tangle)	05014(Amyotrophic lateral sclerosis);05022(Pathways of neurodegeneration - multiple diseases)			neurofilament medium [Source:RGD Symbol;Acc:3160]	protein_coding	74.4419	88.5379	85.6389	63.2902	68.4917	58.258	0.00113469	0.0702983	1.30824	0.387633	up	yes
ENSRNOG00000021110	Mllt11	295264	ENSRNOT00000028664	GO:0003674(molecular_function);GO:0005575(cellular_component);GO:0005634(nucleus);GO:0005654(nucleoplasm);GO:0005737(cytoplasm);GO:0005815(microtubule organizing center);GO:0005829(cytosol);GO:0005856(cytoskeleton);GO:0008150(biological_process);GO:0043065(positive regulation of apoptotic process);GO:0045893(positive regulation of transcription, DNA-templated);GO:0051901(positive regulation of mi…				MLLT11, transcription factor 7 cofactor [Source:RGD Symbol;Acc:1305525]	protein_coding	70.7995	77.9553	81.8522	62.1675	58.9808	59.9428	0.00119782	0.0722355	1.27343	0.348721	up	yes
ENSRNOG00000019418	Lrrc4b	308571	ENSRNOT00000026259	GO:0005102(signaling receptor binding);GO:0005515(protein binding);GO:0044300(cerebellar mossy fiber);GO:0051965(positive regulation of synapse assembly)	04514(Cell adhesion molecules)			leucine rich repeat containing 4B [Source:RGD Symbol;Acc:1307121]	protein_coding	30.5798	31.9036	28.4827	23.2532	25.6652	23.6225	0.00121762	0.0732349	1.254	0.326536	up	yes
ENSRNOG00000004805	Stac2	363674	ENSRNOT00000066855;ENSRNOT00000091978	GO:0003009(skeletal muscle contraction);GO:0005515(protein binding);GO:0031234(extrinsic component of cytoplasmic side of plasma membrane);GO:0035556(intracellular signal transduction);GO:0042383(sarcolemma);GO:1901387(positive regulation of voltage-gated calcium channel activity);GO:1903078(positive regulation of protein localization to plasma membrane);GO:1903078(positive regulation of protein …				SH3 and cysteine rich domain 2 [Source:RGD Symbol;Acc:1305548]	protein_coding	44.3594	50.1493	52.2304	34.0433	38.0352	39.4679	0.00123706	0.0736666	1.3155	0.395609	up	yes
ENSRNOG00000027871	Rapgefl1	303515	ENSRNOT00000030425	GO:0005085(guanyl-nucleotide exchange factor activity);GO:0007264(small GTPase mediated signal transduction);GO:0050790(regulation of catalytic activity)				Rap guanine nucleotide exchange factor like 1 [Source:RGD Symbol;Acc:1563269]	protein_coding	12.6807	15.9482	15.1359	9.29823	9.0584	11.9577	0.00124035	0.0736666	1.4437	0.529775	up	yes
ENSRNOG00000001770	Ehhadh	171142	ENSRNOT00000002410	GO:0003824(catalytic activity);GO:0003857(3-hydroxyacyl-CoA dehydrogenase activity);GO:0004300(enoyl-CoA hydratase activity);GO:0005777(peroxisome);GO:0006631(fatty acid metabolic process);GO:0006635(fatty acid beta-oxidation);GO:0016491(oxidoreductase activity);GO:0016509(long-chain-3-hydroxyacyl-CoA dehydrogenase activity);GO:0019899(enzyme binding);GO:0055114(obsolete oxidation-reduction proce…	00071(Fatty acid degradation);00280(Valine, leucine and isoleucine degradation);00310(Lysine degradation);00380(Tryptophan metabolism);00410(beta-Alanine metabolism);00640(Propanoate metabolism);00650(Butanoate metabolism);01100(Metabolic pathways);01200(Carbon metabolism);01212(Fatty acid metabolism);03320(PPAR signaling pathway);04146(Peroxisome)	K07514	EC:1.1.1.35;EC:4.2.1.17;EC:5.3.3.8	enoyl-CoA hydratase and 3-hydroxyacyl CoA dehydrogenase [Source:RGD Symbol;Acc:621441]	protein_coding	5.1198	6.23695	6.76347	3.88167	4.3012	4.35609	0.00124154	0.0736666	1.44511	0.531183	up	yes
ENSRNOG00000047132	Zfp182	100911831,7569	ENSRNOT00000073016	GO:0000978(RNA polymerase II cis-regulatory region sequence-specific DNA binding);GO:0000981(DNA-binding transcription factor activity, RNA polymerase II-specific);GO:0005634(nucleus);GO:0006357(regulation of transcription by RNA polymerase II)	05168(Herpes simplex virus 1 infection)			zinc finger protein 182 [Source:RGD Symbol;Acc:6490591]	protein_coding	14.2911	15.0989	18.2888	11.4607	9.96099	12.4124	0.00133837	0.077979	1.40919	0.494869	up	yes
ENSRNOG00000000552	Col13a1	499431	ENSRNOT00000046537;ENSRNOT00000085877	GO:0001501(skeletal system development);GO:0001763(morphogenesis of a branching structure);GO:0001958(endochondral ossification);GO:0005201(extracellular matrix structural constituent);GO:0005581(collagen trimer);GO:0005615(extracellular space);GO:0005911(cell-cell junction);GO:0007160(cell-matrix adhesion);GO:0008201(heparin binding);GO:0030198(extracellular matrix organization);GO:0030199(colla…	04974(Protein digestion and absorption);04974(Protein digestion and absorption)			collagen type XIII alpha 1 chain [Source:RGD Symbol;Acc:1595704]	protein_coding	5.3347	7.28613	8.38555	3.85285	4.03943	5.19633	0.0013412	0.077979	1.60494	0.682516	up	yes
ENSRNOG00000060048	Eif2s3y	100312984	ENSRNOT00000088593;ENSRNOT00000092919	GO:0000049(tRNA binding);GO:0003924(GTPase activity);GO:0005525(GTP binding);GO:0005525(GTP binding)	03013(RNA transport);03013(RNA transport)			eukaryotic translation initiation factor 2, subunit 3, structural gene Y-linked [Source:RGD Symbol;Acc:2314438]	protein_coding;retained_intron	2.01682	21.5961	0.0310933	0.203778	0.183635	0.129772	0.00133077	0.077979	45.7168	5.51465	up	yes
ENSRNOG00000013147	Cacna1d	29716	ENSRNOT00000048459;ENSRNOT00000040759;ENSRNOT00000047737;ENSRNOT00000051371	GO:0005216(ion channel activity);GO:0005244(voltage-gated ion channel activity);GO:0005245(voltage-gated calcium channel activity);GO:0005262(calcium channel activity);GO:0005891(voltage-gated calcium channel complex);GO:0006811(ion transport);GO:0006816(calcium ion transport);GO:0007605(sensory perception of sound);GO:0008331(high voltage-gated calcium channel activity);GO:0016020(membrane);GO:0…	04010(MAPK signaling pathway);04020(Calcium signaling pathway);04022(cGMP-PKG signaling pathway);04024(cAMP signaling pathway);04218(Cellular senescence);04260(Cardiac muscle contraction);04261(Adrenergic signaling in cardiomyocytes);04270(Vascular smooth muscle contraction);04530(Tight junction);04713(Circadian entrainment);04723(Retrograde endocannabinoid signaling);04724(Glutamatergic synapse)…			calcium voltage-gated channel subunit alpha1 D [Source:RGD Symbol;Acc:70973]	protein_coding	14.6955	18.8373	21.5467	12.0171	13.3632	13.4679	0.00137781	0.0794956	1.41782	0.503672	up	yes
ENSRNOG00000061153	Hrh3	85268	ENSRNOT00000086761;ENSRNOT00000077308	GO:0001505(regulation of neurotransmitter levels);GO:0004930(G protein-coupled receptor activity);GO:0004969(histamine receptor activity);GO:0007165(signal transduction);GO:0007186(G protein-coupled receptor signaling pathway);GO:0016020(membrane);GO:0016021(integral component of membrane);GO:0016021(integral component of membrane)	04080(Neuroactive ligand-receptor interaction);04080(Neuroactive ligand-receptor interaction)			histamine receptor H3 [Source:RGD Symbol;Acc:620630]	protein_coding	8.31726	8.8394	7.86746	6.6575	5.85433	6.67784	0.00140733	0.0809929	1.30404	0.38299	up	yes
ENSRNOG00000015160	Gem	297902,51053	ENSRNOT00000020826	GO:0000278(mitotic cell cycle);GO:0000287(magnesium ion binding);GO:0003924(GTPase activity);GO:0005525(GTP binding);GO:0007165(signal transduction);GO:0009898(cytoplasmic side of plasma membrane);GO:0016020(membrane);GO:0019003(GDP binding);GO:0030496(midbody);GO:0051233(spindle midzone);GO:0051276(chromosome organization);GO:0051310(metaphase plate congression);GO:0072686(mitotic spindle)				GTP binding protein overexpressed in skeletal muscle [Source:RGD Symbol;Acc:1307386]	protein_coding	22.5018	26.2181	27.956	19.0091	17.0971	20.2927	0.00152784	0.0861785	1.35953	0.443104	up	yes
ENSRNOG00000043513	Cyp4x1	246767	ENSRNOT00000011985	GO:0004497(monooxygenase activity);GO:0005506(iron ion binding);GO:0005783(endoplasmic reticulum);GO:0005789(endoplasmic reticulum membrane);GO:0016020(membrane);GO:0016021(integral component of membrane);GO:0016491(oxidoreductase activity);GO:0016705(oxidoreductase activity, acting on paired donors, with incorporation or reduction of molecular oxygen);GO:0020037(heme binding);GO:0043231(intracel…	04726(Serotonergic synapse)	K07428	EC:1.14.14.1	cytochrome P450, family 4, subfamily x, polypeptide 1 [Source:RGD Symbol;Acc:628719]	protein_coding	9.89029	11.6302	12.9515	7.7436	7.84296	8.55436	0.0015349	0.0863618	1.42795	0.513944	up	yes
ENSRNOG00000005058	Lpcat4	296048	ENSRNOT00000006776	GO:0005783(endoplasmic reticulum);GO:0006644(phospholipid metabolic process);GO:0016746(transferase activity, transferring acyl groups);GO:0036150(phosphatidylserine acyl-chain remodeling);GO:0036151(phosphatidylcholine acyl-chain remodeling);GO:0036152(phosphatidylethanolamine acyl-chain remodeling);GO:0047166(1-alkenylglycerophosphoethanolamine O-acyltransferase activity);GO:0047184(1-acylglyce…	00564(Glycerophospholipid metabolism);00565(Ether lipid metabolism);01100(Metabolic pathways)	K13512	EC:2.3.1.23	lysophosphatidylcholine acyltransferase 4 [Source:RGD Symbol;Acc:1311177]	protein_coding	26.1357	27.6091	28.8544	20.6296	20.0934	22.9256	0.00155938	0.0873228	1.29774	0.376	up	yes
ENSRNOG00000024751	Macroh2a2	361844	ENSRNOT00000033529	GO:0000122(negative regulation of transcription by RNA polymerase II);GO:0000785(chromatin);GO:0000786(nucleosome);GO:0000976(transcription regulatory region sequence-specific DNA binding);GO:0000977(RNA polymerase II transcription regulatory region sequence-specific DNA binding);GO:0001740(Barr body);GO:0003674(molecular_function);GO:0003677(DNA binding);GO:0005634(nucleus);GO:0005654(nucleoplas…	04217(Necroptosis);05034(Alcoholism);05322(Systemic lupus erythematosus)			macroH2A.2 histone [Source:RGD Symbol;Acc:1561371]	protein_coding	24.4678	27.1429	29.3077	19.9651	19.4143	21.8597	0.00156353	0.0873228	1.32135	0.402015	up	yes
ENSRNOG00000023683	Nog	25495	ENSRNOT00000032388	GO:0000122(negative regulation of transcription by RNA polymerase II);GO:0001501(skeletal system development);GO:0001649(osteoblast differentiation);GO:0001655(urogenital system development);GO:0001657(ureteric bud development);GO:0001701(in utero embryonic development);GO:0001706(endoderm formation);GO:0001707(mesoderm formation);GO:0001837(epithelial to mesenchymal transition);GO:0001839(neural…	04350(TGF-beta signaling pathway)			noggin [Source:RGD Symbol;Acc:3183]	protein_coding	0.358525	0.454716	0.306072	0.077242	0.093025	0.085368	0.001608	0.0889302	4.37856	2.13046	up	yes
ENSRNOG00000010839	Krt222	497994	ENSRNOT00000014414	GO:0005198(structural molecule activity);GO:0005882(intermediate filament)				keratin 222 [Source:RGD Symbol;Acc:1560383]	protein_coding	8.3235	9.19208	9.18345	5.96785	6.0339	7.4662	0.00164492	0.0904637	1.37144	0.455686	up	yes
ENSRNOG00000018337	Caly	192349	ENSRNOT00000024765;ENSRNOT00000089729	GO:0005768(endosome);GO:0005886(plasma membrane);GO:0005887(integral component of plasma membrane);GO:0006897(endocytosis);GO:0007212(dopamine receptor signaling pathway);GO:0008089(anterograde axonal transport);GO:0016020(membrane);GO:0016021(integral component of membrane);GO:0016197(endosomal transport);GO:0030424(axon);GO:0030659(cytoplasmic vesicle membrane);GO:0031410(cytoplasmic vesicle);G…	04728(Dopaminergic synapse);04728(Dopaminergic synapse)			calcyon neuron-specific vesicular protein [Source:RGD Symbol;Acc:621719]	protein_coding	103.004	103.047	109.051	91.135	81.5907	83.413	0.00170184	0.0925402	1.2302	0.298893	up	yes
ENSRNOG00000001174	Pde9a	191569	ENSRNOT00000001559	GO:0004114(3',5'-cyclic-nucleotide phosphodiesterase activity);GO:0005654(nucleoplasm);GO:0005829(cytosol);GO:0005886(plasma membrane);GO:0007165(signal transduction);GO:0008081(phosphoric diester hydrolase activity);GO:0010613(positive regulation of cardiac muscle hypertrophy);GO:0042383(sarcolemma);GO:0046068(cGMP metabolic process);GO:0046069(cGMP catabolic process);GO:0047555(3',5'-cyclic-GMP…	00230(Purine metabolism);01100(Metabolic pathways)	K13761	EC:3.1.4.35	phosphodiesterase 9A [Source:RGD Symbol;Acc:621035]	protein_coding	14.3073	15.9229	16.9269	13.0034	9.88829	11.5817	0.00173156	0.0939309	1.36793	0.45199	up	yes
ENSRNOG00000015220	Crtac1	171438	ENSRNOT00000076068;ENSRNOT00000076555;ENSRNOT00000020568	GO:0005509(calcium ion binding);GO:0007413(axonal fasciculation);GO:0021772(olfactory bulb development);GO:0030426(growth cone);GO:1900121(negative regulation of receptor binding);GO:1900121(negative regulation of receptor binding)				cartilage acidic protein 1 [Source:RGD Symbol;Acc:621085]	protein_coding	26.4056	26.5872	26.7948	21.6371	19.5267	22.6311	0.00174798	0.0943702	1.25069	0.322723	up	yes
ENSRNOG00000056873	Or7e24	690849	ENSRNOT00000067321	GO:0004930(G protein-coupled receptor activity);GO:0004984(olfactory receptor activity);GO:0007186(G protein-coupled receptor signaling pathway);GO:0016021(integral component of membrane)	04740(Olfactory transduction)			olfactory receptor, family 7, subfamily E, member 24 [Source:RGD Symbol;Acc:1590984]	protein_coding	0.242187	0.096649	0.169064	0	0	0	0.00179971	0.0964737	1693	10.7254	up	yes
ENSRNOG00000023338	Tspan2	64521	ENSRNOT00000035605	GO:0005654(nucleoplasm);GO:0005886(plasma membrane);GO:0006954(inflammatory response);GO:0014002(astrocyte development);GO:0014005(microglia development);GO:0016021(integral component of membrane);GO:0042552(myelination);GO:0043209(myelin sheath);GO:0048709(oligodendrocyte differentiation);GO:0061564(axon development)				tetraspanin 2 [Source:RGD Symbol;Acc:620982]	protein_coding	5.88509	5.52489	6.20773	4.65718	4.61229	4.05899	0.00182149	0.0974109	1.32181	0.402516	up	yes
ENSRNOG00000007808	Nap1l5	688843	ENSRNOT00000010263	GO:0005634(nucleus);GO:0006334(nucleosome assembly)				nucleosome assembly protein 1-like 5 [Source:RGD Symbol;Acc:1584123]	protein_coding	188.854	207.93	237.653	176.887	152.788	153.419	0.00185013	0.0980177	1.31328	0.393173	up	yes
ENSRNOG00000057996	Phactr3	362284	ENSRNOT00000083726;ENSRNOT00000081235	GO:0003779(actin binding);GO:0004864(protein phosphatase inhibitor activity);GO:0005654(nucleoplasm);GO:0008157(protein phosphatase 1 binding);GO:0019888(protein phosphatase regulator activity);GO:0032515(negative regulation of phosphoprotein phosphatase activity);GO:0043666(regulation of phosphoprotein phosphatase activity);GO:0043666(regulation of phosphoprotein phosphatase activity)				phosphatase and actin regulator 3 [Source:RGD Symbol;Acc:1303029]	protein_coding	24.1783	26.0526	30.2562	20.1042	19.629	21.0188	0.00187735	0.0989102	1.32485	0.405826	up	yes
ENSRNOG00000053007	AABR07067950.1		ENSRNOT00000091351						antisense	10.3772	12.0293	16.8216	8.06747	6.70162	6.63342	0.00190217	0.0991534	1.83287	0.874105	up	yes
ENSRNOG00000053450	Myadm	369016	ENSRNOT00000081980	GO:0001726(ruffle);GO:0001933(negative regulation of protein phosphorylation);GO:0005886(plasma membrane);GO:0005911(cell-cell junction);GO:0010629(negative regulation of gene expression);GO:0016020(membrane);GO:0016021(integral component of membrane);GO:0030335(positive regulation of cell migration);GO:0030837(negative regulation of actin filament polymerization);GO:0030864(cortical actin cytosk…				myeloid-associated differentiation marker [Source:RGD Symbol;Acc:727835]	protein_coding	10.3803	9.70198	9.77864	7.37254	8.22941	7.76519	0.00193002	0.100145	1.2779	0.353775	up	yes
ENSRNOG00000028417	Neurod2	54276	ENSRNOT00000038833					neuronal differentiation 2 [Source:RGD Symbol;Acc:3166]	pseudogene	8.47162	7.90478	8.17512	6.67515	6.07444	5.49157	0.00199168	0.101486	1.34594	0.428614	up	yes
ENSRNOG00000017939	Chn1	84030	ENSRNOT00000068745	GO:0005096(GTPase activator activity);GO:0007165(signal transduction);GO:0008045(motor neuron axon guidance);GO:0035556(intracellular signal transduction);GO:0043087(regulation of GTPase activity);GO:0043547(positive regulation of GTPase activity);GO:0046872(metal ion binding);GO:0046875(ephrin receptor binding);GO:0050770(regulation of axonogenesis);GO:0051056(regulation of small GTPase mediated…				chimerin 1 [Source:RGD Symbol;Acc:620139]	protein_coding	70.5147	87.7417	100.724	58.0524	51.2139	70.7656	0.00198933	0.101486	1.43852	0.52459	up	yes
ENSRNOG00000012475	Prr5	315189	ENSRNOT00000016679	GO:0001934(positive regulation of protein phosphorylation);GO:0014068(positive regulation of phosphatidylinositol 3-kinase signaling);GO:0031932(TORC2 complex)	04150(mTOR signaling pathway)			proline rich 5 [Source:RGD Symbol;Acc:1307954]	protein_coding	3.69995	3.86148	3.77582	3.03958	2.84467	2.96379	0.0020189	0.101723	1.28133	0.357641	up	yes
ENSRNOG00000051837	Nwd2	289633	ENSRNOT00000079269	GO:0005515(protein binding)				NACHT and WD repeat domain containing 2 [Source:RGD Symbol;Acc:1563065]	protein_coding	15.3167	18.4205	20.05	12.8643	12.7083	14.443	0.00204066	0.102241	1.34416	0.426701	up	yes
ENSRNOG00000000412	Slc35f1	502421	ENSRNOT00000000468	GO:0016020(membrane);GO:0016021(integral component of membrane);GO:0022857(transmembrane transporter activity);GO:0055085(transmembrane transport)				solute carrier family 35, member F1 [Source:RGD Symbol;Acc:1559576]	protein_coding	26.8588	26.9103	26.5673	22.3781	22.972	21.2033	0.00211418	0.103308	1.2071	0.271544	up	yes
ENSRNOG00000002934	Atp1b1	25650	ENSRNOT00000003932;ENSRNOT00000076578;ENSRNOT00000075948	GO:0001666(response to hypoxia);GO:0001671(ATPase activator activity);GO:0001824(blastocyst development);GO:0005391(P-type sodium:potassium-exchanging ATPase activity);GO:0005515(protein binding);GO:0005886(plasma membrane);GO:0005890(sodium:potassium-exchanging ATPase complex);GO:0005901(caveola);GO:0006811(ion transport);GO:0006813(potassium ion transport);GO:0006814(sodium ion transport);GO:00…	04022(cGMP-PKG signaling pathway);04024(cAMP signaling pathway);04260(Cardiac muscle contraction);04261(Adrenergic signaling in cardiomyocytes);04911(Insulin secretion);04918(Thyroid hormone synthesis);04919(Thyroid hormone signaling pathway);04925(Aldosterone synthesis and secretion);04960(Aldosterone-regulated sodium reabsorption);04961(Endocrine and other factor-regulated calcium reabsorption)…			ATPase Na+/K+ transporting subunit beta 1 [Source:RGD Symbol;Acc:2170]	protein_coding;processed_transcript	320.166	335.784	360.315	285.089	262.069	276.246	0.00211497	0.103308	1.23422	0.303602	up	yes
ENSRNOG00000006957	Gria4	29629	ENSRNOT00000009542;ENSRNOT00000081171;ENSRNOT00000078765	GO:0004970(ionotropic glutamate receptor activity);GO:0004971(AMPA glutamate receptor activity);GO:0005216(ion channel activity);GO:0005886(plasma membrane);GO:0006811(ion transport);GO:0015276(ligand-gated ion channel activity);GO:0016020(membrane);GO:0016021(integral component of membrane);GO:0030054(cell junction);GO:0034220(ion transmembrane transport);GO:0035235(ionotropic glutamate receptor…	04024(cAMP signaling pathway);04080(Neuroactive ligand-receptor interaction);04713(Circadian entrainment);04723(Retrograde endocannabinoid signaling);04724(Glutamatergic synapse);04728(Dopaminergic synapse);05016(Huntington disease);05022(Pathways of neurodegeneration - multiple diseases);05031(Amphetamine addiction);05033(Nicotine addiction);05033(Nicotine addiction)			glutamate ionotropic receptor AMPA type subunit 4 [Source:RGD Symbol;Acc:61863]	protein_coding	28.535	31.8366	31.2836	26.0052	23.866	24.2118	0.00210996	0.103308	1.2372	0.307075	up	yes
ENSRNOG00000005286	Coch	362735	ENSRNOT00000007365	GO:0003674(molecular_function);GO:0005518(collagen binding);GO:0005575(cellular_component);GO:0005576(extracellular region);GO:0007605(sensory perception of sound);GO:0008150(biological_process);GO:0008360(regulation of cell shape);GO:0031012(extracellular matrix);GO:0042742(defense response to bacterium);GO:0045089(positive regulation of innate immune response);GO:0062023(collagen-containing ext…				cochlin [Source:RGD Symbol;Acc:1308536]	protein_coding	20.8821	21.7552	23.6769	16.7994	16.7678	18.2478	0.00213986	0.10406	1.27983	0.355948	up	yes
ENSRNOG00000029366	Prrt2	361651	ENSRNOT00000049044	GO:0005886(plasma membrane);GO:0008021(synaptic vesicle);GO:0016020(membrane);GO:0016021(integral component of membrane);GO:0017075(syntaxin-1 binding);GO:0031629(synaptic vesicle fusion to presynaptic active zone membrane);GO:0031982(vesicle);GO:0035544(negative regulation of SNARE complex assembly);GO:0042734(presynaptic membrane);GO:0043679(axon terminus);GO:0050884(neuromuscular process contr…				proline-rich transmembrane protein 2 [Source:RGD Symbol;Acc:1564195]	protein_coding	31.918	37.4957	36.1427	21.3003	24.9243	29.955	0.00215311	0.104097	1.38563	0.470539	up	yes
ENSRNOG00000011027	Uba5	300968	ENSRNOT00000015240	GO:0005737(cytoplasm);GO:0005789(endoplasmic reticulum membrane);GO:0005829(cytosol);GO:0008270(zinc ion binding);GO:0008641(ubiquitin-like modifier activating enzyme activity);GO:0030218(erythrocyte differentiation);GO:0030219(megakaryocyte differentiation);GO:0033146(regulation of intracellular estrogen receptor signaling pathway);GO:0034976(response to endoplasmic reticulum stress);GO:0042803(…				ubiquitin-like modifier activating enzyme 5 [Source:RGD Symbol;Acc:1311702]	protein_coding	30.3904	31.0464	32.0514	24.7802	24.25	26.4376	0.0021594	0.10418	1.23878	0.308921	up	yes
ENSRNOG00000001006	Nptx2	288475	ENSRNOT00000001331;ENSRNOT00000092271	GO:0008306(associative learning);GO:0098962(regulation of postsynaptic neurotransmitter receptor activity);GO:0098978(glutamatergic synapse);GO:0098978(glutamatergic synapse)				neuronal pentraxin 2 [Source:RGD Symbol;Acc:1309447]	protein_coding;retained_intron	26.903	24.314	22.688	20.9005	19.4025	19.7352	0.00220605	0.105532	1.23097	0.299794	up	yes
ENSRNOG00000050104	Clip3	308493	ENSRNOT00000072819	GO:0001934(positive regulation of protein phosphorylation);GO:0005515(protein binding);GO:0005634(nucleus);GO:0005737(cytoplasm);GO:0005802(trans-Golgi network);GO:0005886(plasma membrane);GO:0008017(microtubule binding);GO:0010828(positive regulation of glucose transmembrane transport);GO:0018230(peptidyl-L-cysteine S-palmitoylation);GO:0031115(negative regulation of microtubule polymerization);…				CAP-GLY domain containing linker protein 3 [Source:RGD Symbol;Acc:1306245]	protein_coding	67.6216	67.2395	70.1142	52.5455	54.8384	59.0321	0.0022255	0.106015	1.2317	0.300655	up	yes
ENSRNOG00000000708	Sgsm1	288743	ENSRNOT00000000898	GO:0005096(GTPase activator activity);GO:0005737(cytoplasm);GO:0005829(cytosol);GO:0006886(intracellular protein transport);GO:0030659(cytoplasmic vesicle membrane);GO:0031267(small GTPase binding);GO:0045944(positive regulation of transcription by RNA polymerase II);GO:0090630(activation of GTPase activity)				small G protein signaling modulator 1 [Source:RGD Symbol;Acc:1308178]	protein_coding	9.50867	10.7839	11.0529	5.92422	7.09824	8.91088	0.00224593	0.106159	1.42912	0.515132	up	yes
ENSRNOG00000049530	AABR07012054.1		ENSRNOT00000074187	GO:0016020(membrane);GO:0016021(integral component of membrane)					protein_coding	32.263	36.6878	46.2563	27.4225	23.8869	28.7928	0.00224725	0.106159	1.43825	0.524316	up	yes
ENSRNOG00000007256	Necab1	64169	ENSRNOT00000009718	GO:0001835(blastocyst hatching);GO:0005509(calcium ion binding);GO:0005654(nucleoplasm);GO:0005829(cytosol);GO:0042802(identical protein binding)				N-terminal EF-hand calcium binding protein 1 [Source:RGD Symbol;Acc:708548]	protein_coding	12.6351	13.6364	14.9419	9.91523	10.0173	11.4707	0.00228396	0.107223	1.3124	0.392204	up	yes
ENSRNOG00000029971	Mt-nd5		ENSRNOT00000048767	GO:0003954(NADH dehydrogenase activity);GO:0005739(mitochondrion);GO:0005743(mitochondrial inner membrane);GO:0005747(mitochondrial respiratory chain complex I);GO:0006120(mitochondrial electron transport, NADH to ubiquinone);GO:0008137(NADH dehydrogenase (ubiquinone) activity);GO:0016020(membrane);GO:0016021(integral component of membrane);GO:0032981(mitochondrial respiratory chain complex I ass…	00190(Oxidative phosphorylation);01100(Metabolic pathways);04714(Thermogenesis);04723(Retrograde endocannabinoid signaling);05010(Alzheimer disease);05012(Parkinson disease);05014(Amyotrophic lateral sclerosis);05016(Huntington disease);05020(Prion disease);05022(Pathways of neurodegeneration - multiple diseases)	K03883	EC:7.1.1.2	mitochondrially encoded NADH dehydrogenase 5 [Source:RGD Symbol;Acc:620560]	protein_coding	1716.65	2219	2760.09	1560.3	1488.99	1641.81	0.00228203	0.107223	1.42733	0.513316	up	yes
ENSRNOG00000031222	RGD1561327	317593	ENSRNOT00000048467					similar to melanoma antigen family A, 10 [Source:RGD Symbol;Acc:1561327]	protein_coding	12.0445	17.6455	19.1157	10.8301	8.97767	12.0001	0.00231824	0.108494	1.5344	0.617672	up	yes
ENSRNOG00000049985	Gprasp1	171407	ENSRNOT00000073661	GO:0005829(cytosol);GO:0008333(endosome to lysosome transport);GO:1990172(G protein-coupled receptor catabolic process)				G protein-coupled receptor associated sorting protein 1 [Source:RGD Symbol;Acc:621343]	protein_coding	101.738	113.618	99.6663	83.4051	86.0757	88.1773	0.00236793	0.109354	1.22263	0.289994	up	yes
ENSRNOG00000004624	Rnd3	295588	ENSRNOT00000006111	GO:0003924(GTPase activity);GO:0005525(GTP binding);GO:0007264(small GTPase mediated signal transduction)				Rho family GTPase 3 [Source:RGD Symbol;Acc:1359690]	protein_coding	23.9348	23.498	25.0145	21.0776	17.552	18.9015	0.00235885	0.109354	1.25927	0.332589	up	yes
ENSRNOG00000000579	Marcks	25603	ENSRNOT00000000707	GO:0005080(protein kinase C binding);GO:0005516(calmodulin binding);GO:0005737(cytoplasm);GO:0005813(centrosome);GO:0005938(cell cortex);GO:0016020(membrane);GO:0032432(actin filament bundle);GO:0042585(germinal vesicle);GO:0042802(identical protein binding);GO:0051015(actin filament binding);GO:0051017(actin filament bundle assembly);GO:0051764(actin crosslink formation)	04666(Fc gamma R-mediated phagocytosis);05206(MicroRNAs in cancer)			myristoylated alanine rich protein kinase C substrate [Source:RGD Symbol;Acc:3028]	protein_coding	33.988	34.5802	40.9758	31.5856	25.4462	25.9041	0.00240289	0.110103	1.32083	0.401441	up	yes
ENSRNOG00000058571	AABR07024542.1		ENSRNOT00000084733						lincRNA	8.77367	10.3591	10.9697	7.50892	7.08173	7.96482	0.00252745	0.113936	1.3346	0.416408	up	yes
ENSRNOG00000009079	Prkar2b	24679	ENSRNOT00000012415;ENSRNOT00000079719;ENSRNOT00000082985	GO:0000166(nucleotide binding);GO:0001932(regulation of protein phosphorylation);GO:0004862(cAMP-dependent protein kinase inhibitor activity);GO:0005737(cytoplasm);GO:0005813(centrosome);GO:0005886(plasma membrane);GO:0005952(cAMP-dependent protein kinase complex);GO:0006631(fatty acid metabolic process);GO:0007612(learning);GO:0008603(cAMP-dependent protein kinase regulator activity);GO:0016301(…	04910(Insulin signaling pathway);04910(Insulin signaling pathway)			protein kinase cAMP-dependent type II regulatory subunit beta [Source:RGD Symbol;Acc:3394]	protein_coding	17.871	18.1046	20.4147	15.3923	14.2996	14.8558	0.00253404	0.114007	1.26584	0.340099	up	yes
ENSRNOG00000052880	Prph	24688	ENSRNOT00000089211	GO:0005198(structural molecule activity);GO:0005515(protein binding);GO:0005882(intermediate filament);GO:0030424(axon);GO:0045098(type III intermediate filament);GO:0045104(intermediate filament cytoskeleton organization)	05014(Amyotrophic lateral sclerosis);05022(Pathways of neurodegeneration - multiple diseases)			peripherin [Source:RGD Symbol;Acc:3414]	protein_coding	50.1075	43.112	45.0253	40.7257	35.0242	33.1271	0.00258019	0.115624	1.26973	0.344526	up	yes
ENSRNOG00000008919	Arpp21	363153	ENSRNOT00000085161;ENSRNOT00000042854;ENSRNOT00000037199	GO:0003676(nucleic acid binding);GO:0005737(cytoplasm);GO:0034605(cellular response to heat);GO:0034605(cellular response to heat)				cAMP regulated phosphoprotein 21 [Source:RGD Symbol;Acc:1593239]	protein_coding	1.89914	1.74106	1.92809	1.47733	1.23212	1.25048	0.00258014	0.115624	1.40616	0.49176	up	yes
ENSRNOG00000053040	AC094643.2		ENSRNOT00000079128						protein_coding	24.2379	29.4471	33.8219	17.3131	18.4628	23.5186	0.0025874	0.115719	1.4758	0.561497	up	yes
ENSRNOG00000017052	Pianp	312711	ENSRNOT00000065846;ENSRNOT00000078769	GO:0050776(regulation of immune response);GO:0050776(regulation of immune response)				PILR alpha associated neural protein [Source:RGD Symbol;Acc:1304952]	protein_coding	31.188	32.9503	34.5356	24.6019	24.8757	28.2817	0.00266685	0.117192	1.26897	0.343654	up	yes
ENSRNOG00000030644	Mt-nd1		ENSRNOT00000047550	GO:0005739(mitochondrion);GO:0005743(mitochondrial inner membrane);GO:0005747(mitochondrial respiratory chain complex I);GO:0006120(mitochondrial electron transport, NADH to ubiquinone);GO:0008137(NADH dehydrogenase (ubiquinone) activity);GO:0016020(membrane);GO:0016021(integral component of membrane);GO:0031966(mitochondrial membrane);GO:0032981(mitochondrial respiratory chain complex I assembly…	00190(Oxidative phosphorylation);01100(Metabolic pathways);04714(Thermogenesis);04723(Retrograde endocannabinoid signaling);05010(Alzheimer disease);05012(Parkinson disease);05014(Amyotrophic lateral sclerosis);05016(Huntington disease);05020(Prion disease);05022(Pathways of neurodegeneration - multiple diseases)	K03878	EC:7.1.1.2	mitochondrially encoded NADH dehydrogenase 1 [Source:RGD Symbol;Acc:620555]	protein_coding	6011.55	6259.98	7470.71	5492.4	4600.44	5087.89	0.00266462	0.117192	1.30048	0.379044	up	yes
ENSRNOG00000059810	Txnrd3	297437	ENSRNOT00000077374;ENSRNOT00000084494	GO:0001825(blastocyst formation);GO:0004791(thioredoxin-disulfide reductase activity);GO:0005654(nucleoplasm);GO:0005737(cytoplasm);GO:0005739(mitochondrion);GO:0005829(cytosol);GO:0006749(glutathione metabolic process);GO:0015035(protein disulfide oxidoreductase activity);GO:0016491(oxidoreductase activity);GO:0016668(oxidoreductase activity, acting on a sulfur group of donors, NAD(P) as accepto…	00450(Selenocompound metabolism);05200(Pathways in cancer);05225(Hepatocellular carcinoma);05225(Hepatocellular carcinoma)	K22182	EC:1.8.1.9	thioredoxin reductase 3 [Source:RGD Symbol;Acc:1308363]	protein_coding	8.32177	7.80804	8.20788	6.44543	6.44718	6.36805	0.00273628	0.11893	1.2636	0.337535	up	yes
ENSRNOG00000020247	Cnih2	361705	ENSRNOT00000027421	GO:0005515(protein binding);GO:0005783(endoplasmic reticulum);GO:0005789(endoplasmic reticulum membrane);GO:0005886(plasma membrane);GO:0014069(postsynaptic density);GO:0016020(membrane);GO:0016021(integral component of membrane);GO:0016192(vesicle-mediated transport);GO:0030054(cell junction);GO:0030425(dendrite);GO:0032281(AMPA glutamate receptor complex);GO:0035249(synaptic transmission, gluta…				cornichon family AMPA receptor auxiliary protein 2 [Source:RGD Symbol;Acc:1304930]	protein_coding	17.2245	15.7185	18.9842	14.0168	11.5017	13.0451	0.00273457	0.11893	1.34653	0.429248	up	yes
ENSRNOG00000004518	Cacnb1	50688	ENSRNOT00000006098;ENSRNOT00000082974	GO:0005244(voltage-gated ion channel activity);GO:0005245(voltage-gated calcium channel activity);GO:0005262(calcium channel activity);GO:0005515(protein binding);GO:0005886(plasma membrane);GO:0005891(voltage-gated calcium channel complex);GO:0006816(calcium ion transport);GO:0016020(membrane);GO:0034765(regulation of ion transmembrane transport);GO:0042383(sarcolemma);GO:0070588(calcium ion tra…	04010(MAPK signaling pathway);04260(Cardiac muscle contraction);04261(Adrenergic signaling in cardiomyocytes);04921(Oxytocin signaling pathway);05410(Hypertrophic cardiomyopathy);05412(Arrhythmogenic right ventricular cardiomyopathy);05414(Dilated cardiomyopathy);05414(Dilated cardiomyopathy)			calcium voltage-gated channel auxiliary subunit beta 1 [Source:RGD Symbol;Acc:68382]	protein_coding	18.235	20.7072	22.7939	13.3614	14.4151	17.3677	0.00273788	0.11893	1.36753	0.451574	up	yes
ENSRNOG00000023458	Dcaf12l1	313296	ENSRNOT00000038653	GO:0003674(molecular_function);GO:0005515(protein binding);GO:0005575(cellular_component);GO:0008150(biological_process);GO:0080008(Cul4-RING E3 ubiquitin ligase complex)				DDB1 and CUL4 associated factor 12-like 1 [Source:RGD Symbol;Acc:1563873]	protein_coding	4.63565	5.25509	5.13239	3.98086	3.49333	3.83922	0.00281191	0.121448	1.3279	0.409151	up	yes
ENSRNOG00000008030	Shc2	314612	ENSRNOT00000010714	GO:0000187(activation of MAPK activity);GO:0030971(receptor tyrosine kinase binding);GO:0035556(intracellular signal transduction)	01521(EGFR tyrosine kinase inhibitor resistance);01522(Endocrine resistance);04012(ErbB signaling pathway);04014(Ras signaling pathway);04062(Chemokine signaling pathway);04072(Phospholipase D signaling pathway);04370(VEGF signaling pathway);04510(Focal adhesion);04650(Natural killer cell mediated cytotoxicity);04722(Neurotrophin signaling pathway);04910(Insulin signaling pathway);04915(Estrogen …			SHC adaptor protein 2 [Source:RGD Symbol;Acc:1307137]	protein_coding	6.8507	7.90105	7.07321	5.05224	5.06853	6.16705	0.00286224	0.122687	1.33996	0.422186	up	yes
ENSRNOG00000014791	Peg3	103691034	ENSRNOT00000050180	GO:0000122(negative regulation of transcription by RNA polymerase II);GO:0000977(RNA polymerase II transcription regulatory region sequence-specific DNA binding);GO:0000981(DNA-binding transcription factor activity, RNA polymerase II-specific);GO:0001227(DNA-binding transcription repressor activity, RNA polymerase II-specific);GO:0005634(nucleus);GO:0005776(autophagosome);GO:0006357(regulation of…				paternally expressed 3 [Source:RGD Symbol;Acc:2323590]	protein_coding	67.8239	76.5914	75.351	49.7541	57.4395	62.591	0.00292305	0.124587	1.29438	0.372264	up	yes
ENSRNOG00000021390	Meis3	361514	ENSRNOT00000039538;ENSRNOT00000068406	GO:0000978(RNA polymerase II cis-regulatory region sequence-specific DNA binding);GO:0000981(DNA-binding transcription factor activity, RNA polymerase II-specific);GO:0001228(DNA-binding transcription activator activity, RNA polymerase II-specific);GO:0001654(eye development);GO:0003677(DNA binding);GO:0003682(chromatin binding);GO:0005634(nucleus);GO:0006355(regulation of transcription, DNA-temp…				Meis homeobox 3 [Source:RGD Symbol;Acc:1308532]	protein_coding	19.0157	22.0934	21.7353	17.7048	15.7447	15.0886	0.00293619	0.124912	1.29474	0.372665	up	yes
ENSRNOG00000024245	Zkscan2	368120	ENSRNOT00000020281	GO:0006355(regulation of transcription, DNA-templated)				zinc finger with KRAB and SCAN domains 2 [Source:RGD Symbol;Acc:1359568]	protein_coding	3.73307	3.27492	3.42684	2.49107	2.91982	2.54596	0.00295689	0.125557	1.31143	0.391137	up	yes
ENSRNOG00000000875	Fhl1	25177	ENSRNOT00000084594;ENSRNOT00000001169;ENSRNOT00000083502;ENSRNOT00000087274	GO:0003254(regulation of membrane depolarization);GO:0005634(nucleus);GO:0005737(cytoplasm);GO:0007275(multicellular organism development);GO:0007517(muscle organ development);GO:0010972(negative regulation of G2/M transition of mitotic cell cycle);GO:0030154(cell differentiation);GO:0030308(negative regulation of cell growth);GO:0043268(positive regulation of potassium ion transport);GO:0044325(…	04630(JAK-STAT signaling pathway);04630(JAK-STAT signaling pathway)			four and a half LIM domains 1 [Source:RGD Symbol;Acc:2615]	protein_coding	62.4011	67.806	69.9893	54.2915	47.5734	56.5742	0.00296429	0.125588	1.26355	0.337487	up	yes
ENSRNOG00000004839	B4galnt1	64828	ENSRNOT00000046099	GO:0000139(Golgi membrane);GO:0001574(ganglioside biosynthetic process);GO:0003947((N-acetylneuraminyl)-galactosylglucosylceramide N-acetylgalactosaminyltransferase activity);GO:0005794(Golgi apparatus);GO:0005886(plasma membrane);GO:0006629(lipid metabolic process);GO:0006665(sphingolipid metabolic process);GO:0006687(glycosphingolipid metabolic process);GO:0006688(glycosphingolipid biosynthetic…	00604(Glycosphingolipid biosynthesis - ganglio series);01100(Metabolic pathways)	K00725	EC:2.4.1.92	beta-1,4-N-acetyl-galactosaminyl transferase 1 [Source:RGD Symbol;Acc:620490]	protein_coding	11.5834	12.1798	13.6673	8.23849	8.99592	10.4113	0.00301125	0.125588	1.35393	0.437155	up	yes
ENSRNOG00000031979	Mt-atp6		ENSRNOT00000046108	GO:0003674(molecular_function);GO:0005575(cellular_component);GO:0005739(mitochondrion);GO:0005743(mitochondrial inner membrane);GO:0005753(mitochondrial proton-transporting ATP synthase complex);GO:0006754(ATP biosynthetic process);GO:0006811(ion transport);GO:0007568(aging);GO:0015078(proton transmembrane transporter activity);GO:0015986(ATP synthesis coupled proton transport);GO:0016020(membra…	00190(Oxidative phosphorylation);01100(Metabolic pathways);04714(Thermogenesis);05010(Alzheimer disease);05012(Parkinson disease);05014(Amyotrophic lateral sclerosis);05016(Huntington disease);05020(Prion disease);05022(Pathways of neurodegeneration - multiple diseases)			mitochondrially encoded ATP synthase 6 [Source:RGD Symbol;Acc:621239]	protein_coding	10175.6	11632.6	14116.8	9122.63	7695.87	9560.67	0.00297016	0.125588	1.36187	0.44559	up	yes
ENSRNOG00000059660	AABR07065531.26		ENSRNOT00000090095;ENSRNOT00000088572						lincRNA	447.475	562.689	644.999	342.375	325.009	470.663	0.00301354	0.125588	1.45439	0.540412	up	yes
ENSRNOG00000027873	AC120486.1		ENSRNOT00000038626						unprocessed_pseudogene	0.237131	0.069312	0.243531	0	0	0	0.00298091	0.125588	1833.25	10.8402	up	yes
ENSRNOG00000020679	Icam1	25464	ENSRNOT00000028066	GO:0002291(T cell activation via T cell receptor contact with antigen bound to MHC molecule on antigen presenting cell);GO:0002693(positive regulation of cellular extravasation);GO:0005178(integrin binding);GO:0005615(extracellular space);GO:0007155(cell adhesion);GO:0007159(leukocyte cell-cell adhesion);GO:0016020(membrane);GO:0022614(membrane to membrane docking);GO:0044406(adhesion of symbiont…	04064(NF-kappa B signaling pathway);04514(Cell adhesion molecules);04650(Natural killer cell mediated cytotoxicity);04668(TNF signaling pathway);04670(Leukocyte transendothelial migration);04933(AGE-RAGE signaling pathway in diabetic complications);05143(African trypanosomiasis);05144(Malaria);05150(Staphylococcus aureus infection);05164(Influenza A);05166(Human T-cell leukemia virus 1 infection)…			intercellular adhesion molecule 1 [Source:RGD Symbol;Acc:2857]	protein_coding	9.38535	10.1287	9.90291	8.87154	5.36156	5.38178	0.00304765	0.12581	1.49973	0.5847	up	yes
ENSRNOG00000015264	Lrrc38	313681	ENSRNOT00000020483	GO:0005249(voltage-gated potassium channel activity);GO:0005515(protein binding);GO:0008076(voltage-gated potassium channel complex);GO:0016020(membrane);GO:0016021(integral component of membrane);GO:0044325(ion channel binding);GO:0071805(potassium ion transmembrane transport);GO:0099104(potassium channel activator activity);GO:1903818(positive regulation of voltage-gated potassium channel activ…				leucine rich repeat containing 38 [Source:RGD Symbol;Acc:1311416]	protein_coding	2.26612	2.21642	2.26965	1.45053	1.57733	1.51381	0.00306579	0.126165	1.48672	0.572134	up	yes
ENSRNOG00000029903	Spock3	306404	ENSRNOT00000059750	GO:0005509(calcium ion binding);GO:0005515(protein binding);GO:0005539(glycosaminoglycan binding);GO:0019800(peptide cross-linking via chondroitin 4-sulfate glycosaminoglycan)				SPARC/osteonectin, cwcv and kazal like domains proteoglycan 3 [Source:RGD Symbol;Acc:1305672]	protein_coding	51.0219	53.729	63.1211	46.5564	41.2406	42.6847	0.00311709	0.126667	1.28656	0.363515	up	yes
ENSRNOG00000006962	Stk32c	365381	ENSRNOT00000009178	GO:0000166(nucleotide binding);GO:0004672(protein kinase activity);GO:0004674(protein serine/threonine kinase activity);GO:0005524(ATP binding);GO:0006468(protein phosphorylation);GO:0016301(kinase activity);GO:0016310(phosphorylation);GO:0018105(peptidyl-serine phosphorylation);GO:0035556(intracellular signal transduction)		K08793	EC:2.7.11.1	serine/threonine kinase 32C [Source:RGD Symbol;Acc:1305864]	protein_coding	19.0916	19.9348	17.7785	15.8472	15.6455	14.165	0.00315346	0.127687	1.24415	0.315161	up	yes
ENSRNOG00000025764	AC128848.1		ENSRNOT00000038212	GO:0005634(nucleus);GO:0005737(cytoplasm);GO:0006882(cellular zinc ion homeostasis);GO:0010273(detoxification of copper ion);GO:0046872(metal ion binding);GO:0071276(cellular response to cadmium ion);GO:0071280(cellular response to copper ion);GO:0071294(cellular response to zinc ion)					protein_coding	51.0612	62.2147	83.0798	51.6751	29.8218	40.0527	0.00317595	0.12814	1.61544	0.691925	up	yes
ENSRNOG00000053537	AABR07070131.1		ENSRNOT00000083973						lincRNA	34.8005	45.7455	45.4814	21.1749	19.4911	36.4831	0.00325393	0.13069	1.63356	0.708016	up	yes
ENSRNOG00000060437	AC239701.1		ENSRNOT00000088616						processed_pseudogene	0.373842	4.00724	0	0.027841	0.010869	0.011477	0.00333184	0.132543	87.2951	6.44783	up	yes
ENSRNOG00000060266	Exoc2	171455	ENSRNOT00000092101;ENSRNOT00000085704;ENSRNOT00000090706;ENSRNOT00000083674;ENSRNOT00000077110	GO:0000145(exocyst);GO:0006887(exocytosis);GO:0006893(Golgi to plasma membrane transport);GO:0015031(protein transport);GO:0015031(protein transport)	04014(Ras signaling pathway);05132(Salmonella infection);05132(Salmonella infection)			exocyst complex component 2 [Source:RGD Symbol;Acc:619961]	protein_coding	22.7443	26.7876	24.8637	17.8942	20.5689	19.9927	0.0034104	0.134093	1.27268	0.34787	up	yes
ENSRNOG00000050996	Kctd4	691835	ENSRNOT00000075786	GO:0005515(protein binding);GO:0051260(protein homooligomerization)				potassium channel tetramerization domain containing 4 [Source:RGD Symbol;Acc:1594637]	protein_coding	0.515138	0.540115	0.49224	0.252729	0.221182	0.285914	0.0034122	0.134093	2.03664	1.02619	up	yes
ENSRNOG00000025624	Arhgap20	367085	ENSRNOT00000035989;ENSRNOT00000059078	GO:0007165(signal transduction);GO:0007165(signal transduction)				Rho GTPase activating protein 20 [Source:RGD Symbol;Acc:1303160]	protein_coding	13.8296	14.693	13.1881	10.6288	11.806	11.5038	0.00346689	0.134609	1.22901	0.297494	up	yes
ENSRNOG00000002963	C1ql1	363686	ENSRNOT00000003986	GO:0005102(signaling receptor binding);GO:0005515(protein binding);GO:0005576(extracellular region);GO:0005737(cytoplasm);GO:0016322(neuron remodeling);GO:0043083(synaptic cleft);GO:0044301(climbing fiber);GO:0061743(motor learning);GO:0098793(presynapse);GO:0099558(maintenance of synapse structure)				complement C1q like 1 [Source:RGD Symbol;Acc:1306039]	protein_coding	66.073	67.8643	76.9626	59.6016	49.8688	55.3655	0.00343214	0.134609	1.27945	0.355528	up	yes
ENSRNOG00000032740	Tmem258b	686092	ENSRNOT00000050090	GO:0006487(protein N-linked glycosylation);GO:0016020(membrane);GO:0016021(integral component of membrane);GO:0032991(protein-containing complex);GO:0034998(oligosaccharyltransferase I complex);GO:0043227(membrane-bounded organelle)				transmembrane protein 258 B [Source:RGD Symbol;Acc:1586604]	protein_coding	2.72412	4.17722	2.76397	1.36014	0.894374	0.504924	0.00345838	0.134609	3.50264	1.80844	up	yes
ENSRNOG00000001528	Gap43	29423	ENSRNOT00000002091	GO:0005515(protein binding);GO:0005737(cytoplasm);GO:0005886(plasma membrane);GO:0007411(axon guidance);GO:0010001(glial cell differentiation);GO:0014069(postsynaptic density);GO:0016198(axon choice point recognition);GO:0030424(axon);GO:0031527(filopodium membrane);GO:0040008(regulation of growth);GO:0045165(cell fate commitment);GO:0051489(regulation of filopodium assembly);GO:0071944(cell peri…				growth associated protein 43 [Source:RGD Symbol;Acc:62071]	protein_coding	39.1957	38.9811	42.2538	35.3749	30.5723	29.476	0.00348034	0.13467	1.26207	0.335789	up	yes
ENSRNOG00000006984	Mapk11	689314	ENSRNOT00000009325;ENSRNOT00000079777	GO:0000165(MAPK cascade);GO:0000166(nucleotide binding);GO:0001649(osteoblast differentiation);GO:0004672(protein kinase activity);GO:0004674(protein serine/threonine kinase activity);GO:0004707(MAP kinase activity);GO:0005524(ATP binding);GO:0005634(nucleus);GO:0005737(cytoplasm);GO:0005829(cytosol);GO:0006468(protein phosphorylation);GO:0010628(positive regulation of gene expression);GO:0016301…	01522(Endocrine resistance);04010(MAPK signaling pathway);04015(Rap1 signaling pathway);04068(FoxO signaling pathway);04071(Sphingolipid signaling pathway);04114(Oocyte meiosis);04218(Cellular senescence);04261(Adrenergic signaling in cardiomyocytes);04370(VEGF signaling pathway);04380(Osteoclast differentiation);04550(Signaling pathways regulating pluripotency of stem cells);04611(Platelet activ…	K04441	EC:2.7.11.24	mitogen-activated protein kinase 11 [Source:RGD Symbol;Acc:1309340]	protein_coding	26.0737	27.4725	32.3541	17.7473	18.2542	25.0242	0.00352298	0.135167	1.40761	0.493246	up	yes
ENSRNOG00000055562	Dkc1	170944	ENSRNOT00000079862	GO:0001522(pseudouridine synthesis);GO:0003723(RNA binding);GO:0006396(RNA processing);GO:0009451(RNA modification);GO:0009982(pseudouridine synthase activity)	03008(Ribosome biogenesis in eukaryotes)			dyskerin pseudouridine synthase 1 [Source:RGD Symbol;Acc:621780]	processed_transcript	37.6999	42.6425	38.5192	31.752	27.3362	33.8846	0.00359212	0.136101	1.27845	0.354401	up	yes
ENSRNOG00000003280	Grin2c	24411	ENSRNOT00000004477	GO:0004970(ionotropic glutamate receptor activity);GO:0004972(NMDA glutamate receptor activity);GO:0005216(ion channel activity);GO:0005261(cation channel activity);GO:0005886(plasma membrane);GO:0005887(integral component of plasma membrane);GO:0006811(ion transport);GO:0009611(response to wounding);GO:0015276(ligand-gated ion channel activity);GO:0016020(membrane);GO:0016021(integral component …	04020(Calcium signaling pathway);04024(cAMP signaling pathway);04080(Neuroactive ligand-receptor interaction);04713(Circadian entrainment);04720(Long-term potentiation);04724(Glutamatergic synapse);05010(Alzheimer disease);05014(Amyotrophic lateral sclerosis);05017(Spinocerebellar ataxia);05020(Prion disease);05022(Pathways of neurodegeneration - multiple diseases);05030(Cocaine addiction);05031(…			glutamate ionotropic receptor NMDA type subunit 2C [Source:RGD Symbol;Acc:2739]	protein_coding	9.24699	10.4423	10.4551	6.41882	6.52684	8.86846	0.00357964	0.136101	1.38188	0.466631	up	yes
ENSRNOG00000019018	Plat	25692	ENSRNOT00000025763	GO:0004252(serine-type endopeptidase activity);GO:0005576(extracellular region);GO:0006508(proteolysis);GO:0014909(smooth muscle cell migration);GO:0031639(plasminogen activation)	04371(Apelin signaling pathway);04610(Complement and coagulation cascades);05202(Transcriptional misregulation in cancer);05215(Prostate cancer);05418(Fluid shear stress and atherosclerosis)	K01343	EC:3.4.21.68	plasminogen activator, tissue type [Source:RGD Symbol;Acc:3342]	protein_coding	24.857	30.0048	28.6441	22.6916	15.354	21.9192	0.00357646	0.136101	1.39258	0.477762	up	yes
ENSRNOG00000020217	Pagr1	293500	ENSRNOT00000027392	GO:0005634(nucleus);GO:0030331(estrogen receptor binding);GO:0033148(positive regulation of intracellular estrogen receptor signaling pathway);GO:0035097(histone methyltransferase complex);GO:0044666(MLL3/4 complex);GO:0045944(positive regulation of transcription by RNA polymerase II);GO:1902808(positive regulation of cell cycle G1/S phase transition)				Paxip1-associated glutamate-rich protein 1 [Source:RGD Symbol;Acc:1305592]	protein_coding	32.7684	45.312	54.3181	21.0187	21.1211	37.1234	0.0035775	0.136101	1.67037	0.740164	up	yes
ENSRNOG00000057031	Six3	78974	ENSRNOT00000089174	GO:0000978(RNA polymerase II cis-regulatory region sequence-specific DNA binding);GO:0000981(DNA-binding transcription factor activity, RNA polymerase II-specific);GO:0001222(transcription corepressor binding);GO:0001654(eye development);GO:0003677(DNA binding);GO:0006355(regulation of transcription, DNA-templated);GO:0007420(brain development);GO:0021798(forebrain dorsal/ventral pattern formatio…				SIX homeobox 3 [Source:RGD Symbol;Acc:620909]	protein_coding	37.7855	42.3893	43.0881	32.5409	31.0561	34.2468	0.00360626	0.136287	1.25979	0.333189	up	yes
ENSRNOG00000015055	Scg2	24765	ENSRNOT00000020219	GO:0000165(MAPK cascade);GO:0001525(angiogenesis);GO:0001938(positive regulation of endothelial cell proliferation);GO:0005125(cytokine activity);GO:0005576(extracellular region);GO:0005615(extracellular space);GO:0030141(secretory granule);GO:0031045(dense core granule);GO:0035556(intracellular signal transduction);GO:0042056(chemoattractant activity);GO:0048245(eosinophil chemotaxis);GO:0050918…				secretogranin II [Source:RGD Symbol;Acc:3626]	protein_coding	223.136	216.003	240.56	190.937	192.482	169.579	0.00366737	0.137693	1.22912	0.297623	up	yes
ENSRNOG00000024452	Carmil2	307797	ENSRNOT00000041970	GO:0001726(ruffle);GO:0005515(protein binding);GO:0005543(phospholipid binding);GO:0005737(cytoplasm);GO:0005886(plasma membrane);GO:0007163(establishment or maintenance of cell polarity);GO:0010592(positive regulation of lamellipodium assembly);GO:0015629(actin cytoskeleton);GO:0016477(cell migration);GO:0030011(maintenance of cell polarity);GO:0030027(lamellipodium);GO:0030335(positive regulati…				capping protein regulator and myosin 1 linker 2 [Source:RGD Symbol;Acc:1562390]	protein_coding	14.107	15.7846	15.8717	11.4883	11.3502	13.1987	0.00367384	0.137693	1.26989	0.344703	up	yes
ENSRNOG00000050910	LOC688583		ENSRNOT00000089476;ENSRNOT00000082140;ENSRNOT00000074314	GO:0000400(four-way junction DNA binding);GO:0002376(immune system process);GO:0003677(DNA binding);GO:0003723(RNA binding);GO:0005634(nucleus);GO:0005694(chromosome);GO:0006357(regulation of transcription by RNA polymerase II);GO:0008301(DNA binding, bending);GO:0032392(DNA geometric change);GO:0045087(innate immune response);GO:0045578(negative regulation of B cell differentiation);GO:0045638(n…				similar to High mobility group protein 4 (HMG-4) (High mobility group protein 2a) (HMG-2a) [Source:RGD Symbol;Acc:1587596]	protein_coding	21.6704	26.7863	18.8582	16.8455	17.0718	16.154	0.00368475	0.137874	1.34438	0.426943	up	yes
ENSRNOG00000004410	Pax6	25509	ENSRNOT00000005882;ENSRNOT00000006302;ENSRNOT00000089525	GO:0000122(negative regulation of transcription by RNA polymerase II);GO:0000132(establishment of mitotic spindle orientation);GO:0000785(chromatin);GO:0000976(transcription regulatory region sequence-specific DNA binding);GO:0000978(RNA polymerase II cis-regulatory region sequence-specific DNA binding);GO:0000979(RNA polymerase II core promoter sequence-specific DNA binding);GO:0000981(DNA-bindi…	04550(Signaling pathways regulating pluripotency of stem cells);04950(Maturity onset diabetes of the young);04950(Maturity onset diabetes of the young)			paired box 6 [Source:RGD Symbol;Acc:3258]	protein_coding	212.813	239.718	252.279	178.245	172.338	202.53	0.00375359	0.139529	1.27426	0.349658	up	yes
ENSRNOG00000057620	Slc6a8	50690	ENSRNOT00000092123	GO:0005309(creatine:sodium symporter activity);GO:0005887(integral component of plasma membrane);GO:0006836(neurotransmitter transport);GO:0015293(symporter activity);GO:0015881(creatine transmembrane transport);GO:0016020(membrane);GO:0016021(integral component of membrane);GO:0055085(transmembrane transport)				solute carrier family 6 member 8 [Source:RGD Symbol;Acc:619711]	protein_coding	33.6527	36.0445	36.1093	26.7669	27.8713	30.672	0.00385112	0.141073	1.24026	0.310638	up	yes
ENSRNOG00000024349	Cbarp	314622	ENSRNOT00000060690	GO:0005886(plasma membrane);GO:0030141(secretory granule);GO:0030426(growth cone);GO:0044325(ion channel binding);GO:0045955(negative regulation of calcium ion-dependent exocytosis);GO:1901386(negative regulation of voltage-gated calcium channel activity);GO:1903170(negative regulation of calcium ion transmembrane transport)				CACN subunit beta associated regulatory protein [Source:RGD Symbol;Acc:1307185]	protein_coding	54.5275	61.3915	62.0204	41.7954	47.8367	49.7602	0.00387296	0.141644	1.27654	0.352235	up	yes
ENSRNOG00000008810	Nsmf	117536	ENSRNOT00000042100;ENSRNOT00000061303;ENSRNOT00000012129;ENSRNOT00000048137;ENSRNOT00000048353	GO:0005634(nucleus);GO:0005654(nucleoplasm);GO:0005737(cytoplasm);GO:0048168(regulation of neuronal synaptic plasticity);GO:0071371(cellular response to gonadotropin stimulus);GO:2001222(regulation of neuron migration);GO:2001224(positive regulation of neuron migration);GO:2001224(positive regulation of neuron migration)				NMDA receptor synaptonuclear signaling and neuronal migration factor [Source:RGD Symbol;Acc:619819]	protein_coding	39.3291	42.3195	43.6439	33.4086	34.3658	34.6167	0.00392938	0.143145	1.22367	0.29121	up	yes
ENSRNOG00000016687	Ssc5d	308341	ENSRNOT00000022480	GO:0001968(fibronectin binding);GO:0005044(scavenger receptor activity);GO:0005615(extracellular space);GO:0006897(endocytosis);GO:0006952(defense response);GO:0016020(membrane);GO:0031012(extracellular matrix);GO:0032677(regulation of interleukin-8 production);GO:0032717(negative regulation of interleukin-8 production);GO:0042494(detection of bacterial lipoprotein);GO:0043236(laminin binding);GO…				scavenger receptor cysteine rich family member with 5 domains [Source:RGD Symbol;Acc:1565772]	protein_coding	29.839	38.2114	40.2812	18.3156	19.7982	32.4412	0.00397063	0.144285	1.53542	0.618632	up	yes
ENSRNOG00000037695	Sgpp2	301543	ENSRNOT00000018882	GO:0005783(endoplasmic reticulum);GO:0005789(endoplasmic reticulum membrane);GO:0006670(sphingosine metabolic process);GO:0016020(membrane);GO:0016021(integral component of membrane);GO:0042392(sphingosine-1-phosphate phosphatase activity);GO:0046839(phospholipid dephosphorylation);GO:0061469(regulation of type B pancreatic cell proliferation)	00600(Sphingolipid metabolism);01100(Metabolic pathways);04071(Sphingolipid signaling pathway)			sphingosine-1-phosphate phosphatase 2 [Source:RGD Symbol;Acc:1565739]	protein_coding	8.2863	10.2373	8.8628	6.23841	6.58237	7.68886	0.00399342	0.144881	1.33529	0.417158	up	yes
ENSRNOG00000002545	RGD1309748	302913	ENSRNOT00000003439					similar to CG4768-PA [Source:RGD Symbol;Acc:1309748]	protein_coding	19.4249	19.7947	20.8283	16.8762	16.8038	15.4399	0.00400271	0.144986	1.22248	0.289805	up	yes
ENSRNOG00000052510	Wnt10a	316527	ENSRNOT00000086375	GO:0001942(hair follicle development);GO:0003674(molecular_function);GO:0005102(signaling receptor binding);GO:0005109(frizzled binding);GO:0005125(cytokine activity);GO:0005575(cellular_component);GO:0005576(extracellular region);GO:0005615(extracellular space);GO:0007275(multicellular organism development);GO:0008150(biological_process);GO:0010628(positive regulation of gene expression);GO:0014…	04150(mTOR signaling pathway);04310(Wnt signaling pathway);04390(Hippo signaling pathway);04550(Signaling pathways regulating pluripotency of stem cells);04916(Melanogenesis);04934(Cushing syndrome);05010(Alzheimer disease);05022(Pathways of neurodegeneration - multiple diseases);05165(Human papillomavirus infection);05200(Pathways in cancer);05205(Proteoglycans in cancer);05217(Basal cell carcin…			Wnt family member 10A [Source:RGD Symbol;Acc:1307015]	protein_coding	0.303838	0.629365	0.661639	0.123263	0.284781	0.116419	0.00406861	0.14667	3.0409	1.6045	up	yes
ENSRNOG00000006527	Slc6a1	79212	ENSRNOT00000009705	GO:0005332(gamma-aminobutyric acid:sodium symporter activity);GO:0005886(plasma membrane);GO:0005887(integral component of plasma membrane);GO:0006836(neurotransmitter transport);GO:0007613(memory);GO:0008306(associative learning);GO:0010035(response to inorganic substance);GO:0015185(gamma-aminobutyric acid transmembrane transporter activity);GO:0015378(sodium:chloride symporter activity);GO:001…	04721(Synaptic vesicle cycle);04727(GABAergic synapse)			solute carrier family 6 member 1 [Source:RGD Symbol;Acc:620533]	protein_coding	254.654	267.665	251.502	203.167	205.117	229.9	0.00415542	0.148853	1.21254	0.278028	up	yes
ENSRNOG00000016538	Itga8	364786	ENSRNOT00000022711	GO:0001656(metanephros development);GO:0001822(kidney development);GO:0003674(molecular_function);GO:0005783(endoplasmic reticulum);GO:0005886(plasma membrane);GO:0007155(cell adhesion);GO:0007160(cell-matrix adhesion);GO:0007229(integrin-mediated signaling pathway);GO:0007420(brain development);GO:0007613(memory);GO:0008305(integrin complex);GO:0009986(cell surface);GO:0014069(postsynaptic densi…	04151(PI3K-Akt signaling pathway);04510(Focal adhesion);04512(ECM-receptor interaction);04514(Cell adhesion molecules);04810(Regulation of actin cytoskeleton);05165(Human papillomavirus infection);05410(Hypertrophic cardiomyopathy);05412(Arrhythmogenic right ventricular cardiomyopathy);05414(Dilated cardiomyopathy)			integrin subunit alpha 8 [Source:RGD Symbol;Acc:621634]	protein_coding	5.23606	6.41574	8.08146	4.30944	4.50896	4.99759	0.00417955	0.149482	1.42829	0.514291	up	yes
ENSRNOG00000026953	Gpr88	64443	ENSRNOT00000037068	GO:0003774(motor activity);GO:0004930(G protein-coupled receptor activity);GO:0005929(cilium);GO:0007186(G protein-coupled receptor signaling pathway);GO:0007626(locomotory behavior);GO:0016021(integral component of membrane);GO:0019228(neuronal action potential);GO:0050885(neuromuscular process controlling balance);GO:0061743(motor learning)				G-protein coupled receptor 88 [Source:RGD Symbol;Acc:61921]	protein_coding	2.51695	2.55969	2.6167	1.98202	1.92445	1.87684	0.00421023	0.14987	1.33027	0.411715	up	yes
ENSRNOG00000004794	Rtn1	116644	ENSRNOT00000006373;ENSRNOT00000072262	GO:0000139(Golgi membrane);GO:0005783(endoplasmic reticulum);GO:0005789(endoplasmic reticulum membrane);GO:0005790(smooth endoplasmic reticulum);GO:0005794(Golgi apparatus);GO:0016020(membrane);GO:0016021(integral component of membrane);GO:1902430(negative regulation of amyloid-beta formation);GO:1902430(negative regulation of amyloid-beta formation)				reticulon 1 [Source:RGD Symbol;Acc:620986]	protein_coding	195.164	184.807	200.015	166.846	151.325	165.054	0.00423528	0.150436	1.20024	0.263322	up	yes
ENSRNOG00000000274	Phyhipl	309901	ENSRNOT00000000299;ENSRNOT00000058151	GO:0005515(protein binding);GO:0005737(cytoplasm);GO:0005737(cytoplasm)				phytanoyl-CoA 2-hydroxylase interacting protein-like [Source:RGD Symbol;Acc:1307967]	protein_coding	109.753	97.8255	110.354	89.7559	86.6532	86.6001	0.00423942	0.150436	1.20883	0.273608	up	yes
ENSRNOG00000007027	Hgf	24446	ENSRNOT00000009763	GO:0000187(activation of MAPK activity);GO:0000902(cell morphogenesis);GO:0001889(liver development);GO:0004252(serine-type endopeptidase activity);GO:0006508(proteolysis);GO:0014068(positive regulation of phosphatidylinositol 3-kinase signaling);GO:0030335(positive regulation of cell migration);GO:0032715(negative regulation of interleukin-6 production);GO:0032733(positive regulation of interleu…	01521(EGFR tyrosine kinase inhibitor resistance);04010(MAPK signaling pathway);04014(Ras signaling pathway);04015(Rap1 signaling pathway);04020(Calcium signaling pathway);04151(PI3K-Akt signaling pathway);04510(Focal adhesion);05144(Malaria);05200(Pathways in cancer);05205(Proteoglycans in cancer);05211(Renal cell carcinoma);05218(Melanoma);05223(Non-small cell lung cancer);05225(Hepatocellular c…			hepatocyte growth factor [Source:RGD Symbol;Acc:2794]	protein_coding	1.73458	1.82227	1.689	1.38922	0.998875	1.30949	0.00430269	0.151968	1.41873	0.504597	up	yes
ENSRNOG00000012868	Uaca	315732	ENSRNOT00000017233;ENSRNOT00000089126	GO:0005515(protein binding);GO:0005654(nucleoplasm);GO:0005829(cytosol);GO:0097190(apoptotic signaling pathway);GO:1901222(regulation of NIK/NF-kappaB signaling);GO:1901222(regulation of NIK/NF-kappaB signaling)				uveal autoantigen with coiled-coil domains and ankyrin repeats [Source:RGD Symbol;Acc:1560011]	protein_coding	7.74833	9.82986	9.09971	6.82232	5.91451	7.29716	0.00434037	0.152823	1.33163	0.413196	up	yes
ENSRNOG00000016724	Epb41l3	116724	ENSRNOT00000022878;ENSRNOT00000022849;ENSRNOT00000088647;ENSRNOT00000049426	GO:0001558(regulation of cell growth);GO:0002175(protein localization to paranode region of axon);GO:0003779(actin binding);GO:0005198(structural molecule activity);GO:0005856(cytoskeleton);GO:0005886(plasma membrane);GO:0005911(cell-cell junction);GO:0007010(cytoskeleton organization);GO:0008092(cytoskeletal protein binding);GO:0008360(regulation of cell shape);GO:0014069(postsynaptic density);G…				erythrocyte membrane protein band 4.1-like 3 [Source:RGD Symbol;Acc:71089]	protein_coding	91.6705	99.1451	106.751	77.7278	74.3881	85.55	0.00438007	0.153982	1.25204	0.324278	up	yes
ENSRNOG00000054829	AABR07036640.1		ENSRNOT00000085103						lincRNA	0.121713	0.166192	0.044042	0	0	0	0.00442902	0.154839	1106.49	10.1118	up	yes
ENSRNOG00000003262	Cacng4	140725	ENSRNOT00000004383	GO:0005244(voltage-gated ion channel activity);GO:0005245(voltage-gated calcium channel activity);GO:0005246(calcium channel regulator activity);GO:0005262(calcium channel activity);GO:0005886(plasma membrane);GO:0005891(voltage-gated calcium channel complex);GO:0006811(ion transport);GO:0006816(calcium ion transport);GO:0009986(cell surface);GO:0014069(postsynaptic density);GO:0016020(membrane);…	04010(MAPK signaling pathway);04260(Cardiac muscle contraction);04261(Adrenergic signaling in cardiomyocytes);04921(Oxytocin signaling pathway);05410(Hypertrophic cardiomyopathy);05412(Arrhythmogenic right ventricular cardiomyopathy);05414(Dilated cardiomyopathy)			calcium voltage-gated channel auxiliary subunit gamma 4 [Source:RGD Symbol;Acc:628804]	protein_coding	29.3975	30.67	30.6976	24.4939	25.7596	25.2903	0.00446021	0.155115	1.20149	0.264822	up	yes
ENSRNOG00000048470	LOC100911238		ENSRNOT00000073155	GO:0000502(proteasome complex);GO:0005634(nucleus);GO:0005737(cytoplasm);GO:0043248(proteasome assembly)	03050(Proteasome)			proteasome maturation protein-like [Source:RGD Symbol;Acc:6494524]	protein_coding	33.3505	31.9741	43.3218	15.6005	31.8961	17.7481	0.00451187	0.155718	1.66522	0.735709	up	yes
ENSRNOG00000014237	Zfp503	305687	ENSRNOT00000019644	GO:0005634(nucleus);GO:0008285(negative regulation of cell population proliferation);GO:0010629(negative regulation of gene expression);GO:0045892(negative regulation of transcription, DNA-templated);GO:0061351(neural precursor cell proliferation);GO:0070315(G1 to G0 transition involved in cell differentiation);GO:0070491(repressing transcription factor binding)				zinc finger protein 503 [Source:RGD Symbol;Acc:1312018]	protein_coding	6.54115	6.88183	6.90466	5.48099	5.28051	5.36292	0.00453929	0.156152	1.26067	0.334196	up	yes
ENSRNOG00000045998	Sema6b	84609	ENSRNOT00000070794	GO:0005515(protein binding);GO:0007411(axon guidance);GO:0007417(central nervous system development);GO:0021766(hippocampus development);GO:0030215(semaphorin receptor binding)	04360(Axon guidance)			semaphorin 6B [Source:RGD Symbol;Acc:69278]	protein_coding	13.642	16.165	14.61	11.0183	11.5441	12.4433	0.00455199	0.156152	1.26885	0.343522	up	yes
ENSRNOG00000053272	Chi3l1	89824	ENSRNOT00000078599	GO:0003674(molecular_function);GO:0005576(extracellular region);GO:0005615(extracellular space);GO:0005737(cytoplasm);GO:0005783(endoplasmic reticulum);GO:0005975(carbohydrate metabolic process);GO:0006032(chitin catabolic process);GO:0006915(apoptotic process);GO:0006954(inflammatory response);GO:0007250(activation of NF-kappaB-inducing kinase activity);GO:0008061(chitin binding);GO:0009612(resp…				chitinase 3 like 1 [Source:RGD Symbol;Acc:620874]	protein_coding	280.449	225.839	254.545	238.765	147.312	113.652	0.00457028	0.156543	1.52249	0.606436	up	yes
ENSRNOG00000015382	Arid5a	316327	ENSRNOT00000089673;ENSRNOT00000067688	GO:0000122(negative regulation of transcription by RNA polymerase II);GO:0000976(transcription regulatory region sequence-specific DNA binding);GO:0002062(chondrocyte differentiation);GO:0003677(DNA binding);GO:0003682(chromatin binding);GO:0003714(transcription corepressor activity);GO:0005634(nucleus);GO:0005654(nucleoplasm);GO:0005667(transcription regulator complex);GO:0005730(nucleolus);GO:0…				AT-rich interaction domain 5A [Source:RGD Symbol;Acc:1311041]	protein_coding	6.10464	5.80557	5.24109	3.5898	4.1367	4.76765	0.00461975	0.157468	1.37275	0.457064	up	yes
ENSRNOG00000010438	Cpt1b	25756	ENSRNOT00000013985	GO:0004095(carnitine O-palmitoyltransferase activity);GO:0005515(protein binding);GO:0005739(mitochondrion);GO:0005741(mitochondrial outer membrane);GO:0006629(lipid metabolic process);GO:0006631(fatty acid metabolic process);GO:0006635(fatty acid beta-oxidation);GO:0009437(carnitine metabolic process);GO:0009637(response to blue light);GO:0015909(long-chain fatty acid transport);GO:0016020(membr…	00071(Fatty acid degradation);01212(Fatty acid metabolism);03320(PPAR signaling pathway);04152(AMPK signaling pathway);04714(Thermogenesis);04920(Adipocytokine signaling pathway);04922(Glucagon signaling pathway);04931(Insulin resistance)	K19523	EC:2.3.1.21	carnitine palmitoyltransferase 1B [Source:RGD Symbol;Acc:2397]	protein_coding	12.336	13.6526	17.1867	8.64444	9.41142	12.1509	0.00462508	0.157468	1.42933	0.515335	up	yes
ENSRNOG00000033618	Col28a1	312115	ENSRNOT00000045270	GO:0004867(serine-type endopeptidase inhibitor activity);GO:0005201(extracellular matrix structural constituent);GO:0005581(collagen trimer);GO:0005604(basement membrane);GO:0005615(extracellular space);GO:0007155(cell adhesion);GO:0010951(negative regulation of endopeptidase activity);GO:0030198(extracellular matrix organization);GO:0031012(extracellular matrix)	04974(Protein digestion and absorption)			collagen type XXVIII alpha 1 chain [Source:RGD Symbol;Acc:1564680]	protein_coding	0.660377	0.738443	0.848646	0.322513	0.392029	0.495763	0.00464007	0.157505	1.85694	0.892929	up	yes
ENSRNOG00000029244	Pcdhb10	291649	ENSRNOT00000040125	GO:0003674(molecular_function);GO:0005509(calcium ion binding);GO:0005575(cellular_component);GO:0005886(plasma membrane);GO:0005887(integral component of plasma membrane);GO:0007155(cell adhesion);GO:0007156(homophilic cell adhesion via plasma membrane adhesion molecules);GO:0008150(biological_process);GO:0016020(membrane);GO:0016021(integral component of membrane)				protocadherin beta 10 [Source:RGD Symbol;Acc:1308364]	protein_coding	3.29413	3.06256	3.45608	2.68163	2.11266	2.48861	0.00468943	0.157764	1.34737	0.430146	up	yes
ENSRNOG00000060098	Ptms	83801	ENSRNOT00000081802					parathymosin [Source:RGD Symbol;Acc:621529]	protein_coding	307.939	336.05	367.27	271.974	235.78	286.497	0.00472402	0.158457	1.27322	0.348487	up	yes
ENSRNOG00000007142	B3gat1	117108	ENSRNOT00000009825	GO:0000139(Golgi membrane);GO:0005515(protein binding);GO:0005576(extracellular region);GO:0005783(endoplasmic reticulum);GO:0005789(endoplasmic reticulum membrane);GO:0005794(Golgi apparatus);GO:0005796(Golgi lumen);GO:0005975(carbohydrate metabolic process);GO:0006486(protein glycosylation);GO:0008499(UDP-galactose:beta-N-acetylglucosamine beta-1,3-galactosyltransferase activity);GO:0015018(gal…	00515(Mannose type O-glycan biosynthesis);01100(Metabolic pathways)	K00735	EC:2.4.1.135	beta-1,3-glucuronyltransferase 1 [Source:RGD Symbol;Acc:70880]	protein_coding	43.3429	50.4204	57.1137	33.8285	35.8881	42.8153	0.00475779	0.159115	1.34075	0.42304	up	yes
ENSRNOG00000029049	Zdhhc14	499014	ENSRNOT00000043521	GO:0005783(endoplasmic reticulum);GO:0005794(Golgi apparatus);GO:0006612(protein targeting to membrane);GO:0016020(membrane);GO:0016021(integral component of membrane);GO:0016409(palmitoyltransferase activity);GO:0016740(transferase activity);GO:0016746(transferase activity, transferring acyl groups);GO:0018215(protein phosphopantetheinylation);GO:0018230(peptidyl-L-cysteine S-palmitoylation);GO:…		K16675	EC:2.3.1.225	zinc finger, DHHC-type containing 14 [Source:RGD Symbol;Acc:1565877]	protein_coding	7.59772	7.74139	7.24939	6.45632	5.93505	5.46977	0.00480271	0.159446	1.26467	0.338765	up	yes
ENSRNOG00000029938	Pik3c2b	289021	ENSRNOT00000042125;ENSRNOT00000090170	GO:0000166(nucleotide binding);GO:0001727(lipid kinase activity);GO:0005524(ATP binding);GO:0005654(nucleoplasm);GO:0005737(cytoplasm);GO:0005829(cytosol);GO:0005886(plasma membrane);GO:0005942(phosphatidylinositol 3-kinase complex);GO:0009267(cellular response to starvation);GO:0014065(phosphatidylinositol 3-kinase signaling);GO:0016020(membrane);GO:0016236(macroautophagy);GO:0016301(kinase acti…	00562(Inositol phosphate metabolism);01100(Metabolic pathways);04070(Phosphatidylinositol signaling system);05132(Salmonella infection);05132(Salmonella infection)	K00923	EC:2.7.1.154	phosphatidylinositol-4-phosphate 3-kinase, catalytic subunit type 2 beta [Source:RGD Symbol;Acc:1306541]	protein_coding	5.75778	6.39736	7.00818	3.62937	4.41081	5.56653	0.00485572	0.160103	1.40837	0.49403	up	yes
ENSRNOG00000030719	Csmd1	364634	ENSRNOT00000057897	GO:0001964(startle response);GO:0007613(memory);GO:0008584(male gonad development);GO:0008585(female gonad development);GO:0016020(membrane);GO:0016021(integral component of membrane);GO:0035846(oviduct epithelium development);GO:0042593(glucose homeostasis);GO:0060745(mammary gland branching involved in pregnancy);GO:1990708(conditioned place preference)				CUB and Sushi multiple domains 1 [Source:RGD Symbol;Acc:1305103]	protein_coding	0.923526	1.0734	1.02954	0.741791	0.760929	0.756639	0.00503518	0.164041	1.33952	0.421719	up	yes
ENSRNOG00000008288	Akirin2	297968	ENSRNOT00000010962	GO:0000122(negative regulation of transcription by RNA polymerase II);GO:0000785(chromatin);GO:0002376(immune system process);GO:0003712(transcription coregulator activity);GO:0005515(protein binding);GO:0005634(nucleus);GO:0005654(nucleoplasm);GO:0007275(multicellular organism development);GO:0008284(positive regulation of cell population proliferation);GO:0009792(embryo development ending in bi…				akirin 2 [Source:RGD Symbol;Acc:1307791]	protein_coding	48.8289	47.622	59.1251	40.6624	39.9285	41.0838	0.00509099	0.165384	1.27862	0.35459	up	yes
ENSRNOG00000002964	Xcl1	171371	ENSRNOT00000003976	GO:0002690(positive regulation of leukocyte chemotaxis);GO:0002726(positive regulation of T cell cytokine production);GO:0005125(cytokine activity);GO:0005576(extracellular region);GO:0005615(extracellular space);GO:0006935(chemotaxis);GO:0006955(immune response);GO:0007165(signal transduction);GO:0008009(chemokine activity);GO:0010820(positive regulation of T cell chemotaxis);GO:0035782(mature n…	04060(Cytokine-cytokine receptor interaction);04061(Viral protein interaction with cytokine and cytokine receptor);04062(Chemokine signaling pathway)			X-C motif chemokine ligand 1 [Source:RGD Symbol;Acc:620452]	protein_coding	0.262231	0.213739	0.286772	0	0	0	0.00513016	0.165943	2542.47	11.312	up	yes
ENSRNOG00000005246	Tfap2c	362280	ENSRNOT00000006991	GO:0000122(negative regulation of transcription by RNA polymerase II);GO:0000977(RNA polymerase II transcription regulatory region sequence-specific DNA binding);GO:0000978(RNA polymerase II cis-regulatory region sequence-specific DNA binding);GO:0000981(DNA-binding transcription factor activity, RNA polymerase II-specific);GO:0001227(DNA-binding transcription repressor activity, RNA polymerase I…				transcription factor AP-2 gamma [Source:RGD Symbol;Acc:1303185]	protein_coding	24.2337	25.0712	26.7339	20.5663	20.9073	20.1928	0.00517226	0.166338	1.23307	0.302252	up	yes
ENSRNOG00000029450	AABR07058422.1		ENSRNOT00000076800;ENSRNOT00000015578;ENSRNOT00000076127;ENSRNOT00000076380						processed_transcript	39.7515	46.1683	47.6626	26.4378	30.3443	39.9701	0.00519082	0.166481	1.38066	0.465363	up	yes
ENSRNOG00000002626	Car10	100360015	ENSRNOT00000073315;ENSRNOT00000075163	GO:0004089(carbonate dehydratase activity);GO:0008270(zinc ion binding);GO:0008270(zinc ion binding)				carbonic anhydrase 10 [Source:RGD Symbol;Acc:2322930]	protein_coding	57.6468	60.2341	60.9869	43.9242	48.2602	51.2424	0.00523666	0.167241	1.2471	0.318578	up	yes
ENSRNOG00000039214	Map11		ENSRNOT00000085853;ENSRNOT00000060020	GO:0005886(plasma membrane);GO:0030496(midbody);GO:0034451(centriolar satellite);GO:0042127(regulation of cell population proliferation);GO:0043014(alpha-tubulin binding);GO:0043231(intracellular membrane-bounded organelle);GO:0060271(cilium assembly);GO:0072686(mitotic spindle);GO:1990071(TRAPPII protein complex);GO:1990071(TRAPPII protein complex)				microtubule associated protein 11 [Source:RGD Symbol;Acc:1305455]	protein_coding	9.93324	10.1649	9.56528	8.6961	8.11636	8.03459	0.00525586	0.167618	1.19384	0.255611	up	no
ENSRNOG00000050224	Stambpl1	687696	ENSRNOT00000075598	GO:0004843(thiol-dependent ubiquitin-specific protease activity);GO:0005515(protein binding);GO:0005768(endosome);GO:0008237(metallopeptidase activity);GO:0016020(membrane);GO:0016579(protein deubiquitination);GO:0061578(Lys63-specific deubiquitinase activity);GO:0070122(isopeptidase activity);GO:0070536(protein K63-linked deubiquitination)		K11867	EC:3.4.19.12	STAM binding protein-like 1 [Source:RGD Symbol;Acc:1583011]	protein_coding	9.53297	10.3077	9.49883	8.19057	7.19162	7.57844	0.00527735	0.168067	1.27782	0.35368	up	yes
ENSRNOG00000050855	LOC100911994		ENSRNOT00000064866	GO:0032456(endocytic recycling);GO:0042147(retrograde transport, endosome to Golgi);GO:1990745(EARP complex)				coiled-coil domain-containing protein 132-like [Source:RGD Symbol;Acc:6489220]	protein_coding	9.52887	7.23636	7.68003	5.24404	4.67596	6.50727	0.0052988	0.168514	1.48809	0.573462	up	yes
ENSRNOG00000005988	Arl8a	498234	ENSRNOT00000008164	GO:0000166(nucleotide binding);GO:0003924(GTPase activity);GO:0005525(GTP binding);GO:0005737(cytoplasm);GO:0005764(lysosome);GO:0005765(lysosomal membrane);GO:0005768(endosome);GO:0005774(vacuolar membrane);GO:0005819(spindle);GO:0008089(anterograde axonal transport);GO:0010008(endosome membrane);GO:0015031(protein transport);GO:0030424(axon);GO:0030496(midbody);GO:0031902(late endosome membrane…	05132(Salmonella infection)			ADP-ribosylation factor like GTPase 8A [Source:RGD Symbol;Acc:1565940]	protein_coding	61.7058	63.7425	64.5005	55.465	49.5813	53.0284	0.00537049	0.169295	1.20164	0.265004	up	yes
ENSRNOG00000019698	Ssbp4	364534	ENSRNOT00000026713	GO:0003697(single-stranded DNA binding);GO:0005515(protein binding);GO:0005634(nucleus);GO:0045944(positive regulation of transcription by RNA polymerase II)				single stranded DNA binding protein 4 [Source:RGD Symbol;Acc:1359619]	protein_coding	59.1364	59.3409	69.2857	53.9152	43.816	49.2429	0.00535777	0.169295	1.27752	0.353351	up	yes
ENSRNOG00000004857	L2hgdh	314196	ENSRNOT00000006473	GO:0003973((S)-2-hydroxy-acid oxidase activity);GO:0005739(mitochondrion);GO:0016021(integral component of membrane);GO:0016491(oxidoreductase activity);GO:0044267(cellular protein metabolic process);GO:0047545(2-hydroxyglutarate dehydrogenase activity);GO:0055114(obsolete oxidation-reduction process)	00650(Butanoate metabolism);01100(Metabolic pathways)	K00109	EC:1.1.99.2	L-2-hydroxyglutarate dehydrogenase [Source:RGD Symbol;Acc:1306250]	protein_coding	4.34552	4.1727	4.54172	3.35052	3.55325	3.00741	0.00536308	0.169295	1.3177	0.398019	up	yes
ENSRNOG00000021097	Hpn	29135	ENSRNOT00000077462;ENSRNOT00000028644	GO:0004252(serine-type endopeptidase activity);GO:0005789(endoplasmic reticulum membrane);GO:0005886(plasma membrane);GO:0005887(integral component of plasma membrane);GO:0006508(proteolysis);GO:0008233(peptidase activity);GO:0008236(serine-type peptidase activity);GO:0008360(regulation of cell shape);GO:0009986(cell surface);GO:0010719(negative regulation of epithelial to mesenchymal transition)…	05203(Viral carcinogenesis);05203(Viral carcinogenesis)	K08665	EC:3.4.21.106	hepsin [Source:RGD Symbol;Acc:61982]	protein_coding	0.68581	0.958644	1.05769	0.474923	0.414758	0.348376	0.00540113	0.169627	2.18257	1.12603	up	yes
ENSRNOG00000031475	Col16a1	366474	ENSRNOT00000067663	GO:0005178(integrin binding);GO:0007155(cell adhesion);GO:0033622(integrin activation);GO:0033627(cell adhesion mediated by integrin);GO:0051894(positive regulation of focal adhesion assembly);GO:0071230(cellular response to amino acid stimulus)	04974(Protein digestion and absorption)			collagen type XVI alpha 1 chain [Source:RGD Symbol;Acc:1310982]	protein_coding	13.3493	20.291	22.5365	11.2213	10.2292	15.5988	0.00541949	0.16979	1.51627	0.600526	up	yes
ENSRNOG00000004019	Phlda1	29380	ENSRNOT00000005361	GO:0005654(nucleoplasm);GO:0005730(nucleolus);GO:0005737(cytoplasm);GO:0043065(positive regulation of apoptotic process);GO:0045210(FasL biosynthetic process);GO:1901981(phosphatidylinositol phosphate binding)				pleckstrin homology-like domain, family A, member 1 [Source:RGD Symbol;Acc:3836]	protein_coding	21.2625	19.8897	19.8377	17.1525	14.6803	17.1623	0.00545215	0.170051	1.24482	0.315934	up	yes
ENSRNOG00000013917	Igsf10	310448	ENSRNOT00000086186;ENSRNOT00000018628	GO:0005515(protein binding);GO:0005576(extracellular region);GO:2001222(regulation of neuron migration);GO:2001222(regulation of neuron migration)				immunoglobulin superfamily, member 10 [Source:RGD Symbol;Acc:735030]	protein_coding	3.25206	3.27455	3.99594	2.31746	2.35803	3.02666	0.00546549	0.170233	1.36618	0.450152	up	yes
ENSRNOG00000003494	Ppfia4	140592	ENSRNOT00000039540	GO:0005515(protein binding);GO:0045202(synapse);GO:0048786(presynaptic active zone)				PTPRF interacting protein alpha 4 [Source:RGD Symbol;Acc:620055]	protein_coding	9.84825	11.1367	10.0042	8.09389	7.58382	9.0174	0.00550422	0.170439	1.25487	0.327539	up	yes
ENSRNOG00000021729	Iqub	296936	ENSRNOT00000064983	GO:0001669(acrosomal vesicle);GO:0007224(smoothened signaling pathway);GO:0030030(cell projection organization);GO:0031514(motile cilium);GO:0060271(cilium assembly)				IQ motif and ubiquitin domain containing [Source:RGD Symbol;Acc:4145674]	protein_coding	12.8186	14.2961	19.1468	9.92471	8.92496	12.8776	0.00550968	0.170439	1.4581	0.544092	up	yes
ENSRNOG00000025584	Agap2	65218	ENSRNOT00000084012;ENSRNOT00000031230	GO:0000166(nucleotide binding);GO:0003924(GTPase activity);GO:0005096(GTPase activator activity);GO:0005515(protein binding);GO:0005524(ATP binding);GO:0005525(GTP binding);GO:0005634(nucleus);GO:0005654(nucleoplasm);GO:0005737(cytoplasm);GO:0005768(endosome);GO:0005829(cytosol);GO:0014068(positive regulation of phosphatidylinositol 3-kinase signaling);GO:0016197(endosomal transport);GO:0019901(p…	04068(FoxO signaling pathway);04144(Endocytosis);04144(Endocytosis)			ArfGAP with GTPase domain, ankyrin repeat and PH domain 2 [Source:RGD Symbol;Acc:628844]	protein_coding	25.2104	26.2229	26.7318	17.4634	20.6757	22.7933	0.00556039	0.170843	1.28282	0.359316	up	yes
ENSRNOG00000006841	Ano4	299714	ENSRNOT00000089269	GO:0005229(intracellular calcium activated chloride channel activity);GO:0005254(chloride channel activity);GO:0005886(plasma membrane);GO:0006821(chloride transport);GO:0016020(membrane);GO:0016021(integral component of membrane);GO:0017128(phospholipid scramblase activity);GO:0046983(protein dimerization activity);GO:0055085(transmembrane transport);GO:0061588(calcium activated phospholipid scr…				anoctamin 4 [Source:RGD Symbol;Acc:1310252]	protein_coding	4.62597	5.15688	5.04122	4.12021	3.56468	3.83147	0.00560703	0.171241	1.28722	0.364256	up	yes
ENSRNOG00000002151	Tagln3	63837	ENSRNOT00000002942	GO:0005515(protein binding)				transgelin 3 [Source:RGD Symbol;Acc:69301]	protein_coding	73.5212	76.7591	86.9964	73.0104	47.2019	53.3312	0.0057117	0.172639	1.36725	0.451273	up	yes
ENSRNOG00000014143	Col24a1	499723	ENSRNOT00000019210	GO:0001525(angiogenesis);GO:0001886(endothelial cell morphogenesis);GO:0002244(hematopoietic progenitor cell differentiation);GO:0005201(extracellular matrix structural constituent);GO:0005615(extracellular space);GO:0030198(extracellular matrix organization);GO:0031012(extracellular matrix)	04974(Protein digestion and absorption)			collagen type XXIV alpha 1 chain [Source:RGD Symbol;Acc:1565539]	protein_coding	9.60257	12.8369	17.09	6.66601	7.42014	10.9746	0.0057849	0.173739	1.57735	0.657502	up	yes
ENSRNOG00000009766	Gpr180	306165	ENSRNOT00000013329;ENSRNOT00000077047;ENSRNOT00000078103	GO:0007186(G protein-coupled receptor signaling pathway);GO:0016020(membrane);GO:0016021(integral component of membrane);GO:0019236(response to pheromone);GO:0019236(response to pheromone)				G protein-coupled receptor 180 [Source:RGD Symbol;Acc:1359193]	protein_coding	13.9262	17.505	16.4552	11.7004	11.3543	13.5821	0.00599902	0.17746	1.30706	0.386323	up	yes
ENSRNOG00000002364	Rnf112	24916	ENSRNOT00000003228;ENSRNOT00000085011	GO:0003924(GTPase activity);GO:0005525(GTP binding);GO:0005634(nucleus);GO:0005654(nucleoplasm);GO:0005737(cytoplasm);GO:0005768(endosome);GO:0007050(cell cycle arrest);GO:0008021(synaptic vesicle);GO:0014069(postsynaptic density);GO:0016604(nuclear body);GO:0019898(extrinsic component of membrane);GO:0030182(neuron differentiation);GO:0033194(response to hydroperoxide);GO:0036473(cell death in r…				ring finger protein 112 [Source:RGD Symbol;Acc:3986]	protein_coding	11.6132	15.0632	14.0537	9.82376	9.52907	11.406	0.00598024	0.17746	1.32418	0.405098	up	yes
ENSRNOG00000020441	Wnk4	287715	ENSRNOT00000076366;ENSRNOT00000078931;ENSRNOT00000027770	GO:0004672(protein kinase activity);GO:0004674(protein serine/threonine kinase activity);GO:0005524(ATP binding);GO:0005737(cytoplasm);GO:0005923(bicellular tight junction);GO:0006468(protein phosphorylation);GO:0006811(ion transport);GO:0006821(chloride transport);GO:0008104(protein localization);GO:0019869(chloride channel inhibitor activity);GO:0050794(regulation of cellular process);GO:005080…		K08867	EC:2.7.11.1	WNK lysine deficient protein kinase 4 [Source:RGD Symbol;Acc:631401]	nonsense_mediated_decay;protein_coding	4.65685	5.69687	5.83822	3.09498	4.0188	4.36107	0.0060099	0.17746	1.41108	0.496801	up	yes
ENSRNOG00000059679	LOC103692165		ENSRNOT00000079511;ENSRNOT00000079547	GO:0007165(signal transduction);GO:0007266(Rho protein signal transduction);GO:0031267(small GTPase binding);GO:0032185(septin cytoskeleton organization);GO:0032185(septin cytoskeleton organization)				rhotekin [Source:RGD Symbol;Acc:9129186]	protein_coding	2.5413	2.12681	3.14749	1.58829	1.98594	1.28197	0.00601837	0.17746	1.60941	0.68653	up	yes
ENSRNOG00000046195	AABR07029596.1		ENSRNOT00000058907	GO:0005739(mitochondrion);GO:0015171(amino acid transmembrane transporter activity);GO:0015226(carnitine transmembrane transporter activity);GO:0015491(cation:cation antiporter activity);GO:0015651(quaternary ammonium group transmembrane transporter activity);GO:0015697(quaternary ammonium group transport);GO:0015879(carnitine transport);GO:0016020(membrane);GO:0016021(integral component of membr…					protein_coding	0.093965	0.041831	0.114715	0	0	0	0.0059853	0.17746	835.037	9.7057	up	yes
ENSRNOG00000034075	Ube2ql1	679949	ENSRNOT00000041762		04120(Ubiquitin mediated proteolysis)	K10582	EC:2.3.2.23	ubiquitin-conjugating enzyme E2Q family-like 1 [Source:RGD Symbol;Acc:1598121]	protein_coding	28.5019	26.0511	29.4555	24.8999	21.6844	21.4565	0.00608146	0.17859	1.23468	0.304136	up	yes
ENSRNOG00000013101	Pcdh8	64865	ENSRNOT00000017599	GO:0001756(somitogenesis);GO:0005509(calcium ion binding);GO:0005886(plasma membrane);GO:0007155(cell adhesion);GO:0007156(homophilic cell adhesion via plasma membrane adhesion molecules);GO:0016020(membrane);GO:0016331(morphogenesis of embryonic epithelium)				protocadherin 8 [Source:RGD Symbol;Acc:69350]	protein_coding	16.1185	16.9189	15.4705	12.1943	12.5295	14.2816	0.0061407	0.17859	1.24362	0.314549	up	yes
ENSRNOG00000012027	Bco1	114106	ENSRNOT00000016880	GO:0001523(retinoid metabolic process);GO:0003834(beta-carotene 15,15'-monooxygenase activity);GO:0004497(monooxygenase activity);GO:0016702(oxidoreductase activity, acting on single donors with incorporation of molecular oxygen, incorporation of two atoms of oxygen);GO:0042574(retinal metabolic process);GO:0046872(metal ion binding);GO:0055114(obsolete oxidation-reduction process);GO:1901810(bet…	00830(Retinol metabolism);01100(Metabolic pathways);01240(Biosynthesis of cofactors)	K00515	EC:1.13.11.63	beta-carotene oxygenase 1 [Source:RGD Symbol;Acc:70981]	protein_coding	0.094276	0.031305	0.064105	0	0	0	0.00615123	0.17859	632.287	9.30443	up	yes
ENSRNOG00000057517	AABR07039446.1		ENSRNOT00000086595						lincRNA	0.069847	0.173692	1.90434	0.047168	0.057461	0.212714	0.00616053	0.178632	6.7683	2.75879	up	yes
ENSRNOG00000015397	Cpne7	361433	ENSRNOT00000068231;ENSRNOT00000077701	GO:0005544(calcium-dependent phospholipid binding);GO:0005634(nucleus);GO:0005737(cytoplasm);GO:0005886(plasma membrane);GO:0016020(membrane);GO:0046872(metal ion binding);GO:0071277(cellular response to calcium ion);GO:0071277(cellular response to calcium ion)				copine 7 [Source:RGD Symbol;Acc:1307466]	protein_coding	27.8806	29.681	29.3289	22.7493	22.558	25.4555	0.00617687	0.178877	1.22791	0.296207	up	yes
ENSRNOG00000031033	Mt-nd2		ENSRNOT00000040993	GO:0005739(mitochondrion);GO:0005743(mitochondrial inner membrane);GO:0005747(mitochondrial respiratory chain complex I);GO:0006120(mitochondrial electron transport, NADH to ubiquinone);GO:0008137(NADH dehydrogenase (ubiquinone) activity);GO:0016020(membrane);GO:0016021(integral component of membrane);GO:0032981(mitochondrial respiratory chain complex I assembly);GO:0055114(obsolete oxidation-red…	00190(Oxidative phosphorylation);01100(Metabolic pathways);04714(Thermogenesis);04723(Retrograde endocannabinoid signaling);05010(Alzheimer disease);05012(Parkinson disease);05014(Amyotrophic lateral sclerosis);05016(Huntington disease);05020(Prion disease);05022(Pathways of neurodegeneration - multiple diseases)	K03879	EC:7.1.1.2	mitochondrially encoded NADH dehydrogenase 2 [Source:RGD Symbol;Acc:620556]	protein_coding	4026.42	5111.21	6510.84	3605.72	3071.94	4297.98	0.00622401	0.180012	1.42574	0.511715	up	yes
ENSRNOG00000048563	Cetn3	170895	ENSRNOT00000089209;ENSRNOT00000072155	GO:0005509(calcium ion binding);GO:0005814(centriole);GO:0005815(microtubule organizing center);GO:0008017(microtubule binding);GO:0031683(G-protein beta/gamma-subunit complex binding);GO:0032391(photoreceptor connecting cilium);GO:0035869(ciliary transition zone);GO:0036064(ciliary basal body);GO:0044615(nuclear pore nuclear basket);GO:0070390(transcription export complex 2);GO:0070390(transcrip…				centrin 3 [Source:RGD Symbol;Acc:620249]	protein_coding	16.8246	17.0988	19.2161	7.17287	11.0516	15.1815	0.00626508	0.180969	1.59072	0.669681	up	yes
ENSRNOG00000019409	Lipk	294094	ENSRNOT00000026299	GO:0016042(lipid catabolic process);GO:0016787(hydrolase activity);GO:0016788(hydrolase activity, acting on ester bonds);GO:0043231(intracellular membrane-bounded organelle)				lipase, family member K [Source:RGD Symbol;Acc:1309724]	protein_coding	0.070345	0.09709	0.034143	0	0	0	0.00631125	0.181379	671.927	9.39216	up	yes
ENSRNOG00000058645	Tnc	116640	ENSRNOT00000084563	GO:0003674(molecular_function);GO:0005515(protein binding);GO:0005576(extracellular region);GO:0005604(basement membrane);GO:0005614(interstitial matrix);GO:0007155(cell adhesion);GO:0007162(negative regulation of cell adhesion);GO:0007528(neuromuscular junction development);GO:0008284(positive regulation of cell population proliferation);GO:0009611(response to wounding);GO:0009612(response to me…	04151(PI3K-Akt signaling pathway);04510(Focal adhesion);04512(ECM-receptor interaction);05165(Human papillomavirus infection);05206(MicroRNAs in cancer)			tenascin C [Source:RGD Symbol;Acc:621057]	protein_coding	10.9644	12.9341	11.3413	8.15378	8.34793	10.5121	0.00636576	0.182022	1.30451	0.383505	up	yes
ENSRNOG00000024954	Mgat5b	303693	ENSRNOT00000064410	GO:0000139(Golgi membrane);GO:0005794(Golgi apparatus);GO:0006486(protein glycosylation);GO:0006487(protein N-linked glycosylation);GO:0016020(membrane);GO:0016021(integral component of membrane);GO:0016740(transferase activity);GO:0016757(transferase activity, transferring glycosyl groups);GO:0018215(protein phosphopantetheinylation);GO:0018242(protein O-linked glycosylation via serine);GO:00301…	00510(N-Glycan biosynthesis);00515(Mannose type O-glycan biosynthesis);01100(Metabolic pathways)			alpha-1,6-mannosylglycoprotein 6-beta-N-acetylglucosaminyltransferase B [Source:RGD Symbol;Acc:1305188]	protein_coding	11.3434	10.8469	11.2203	9.18459	8.46632	9.66072	0.00644221	0.183514	1.22331	0.290794	up	yes
ENSRNOG00000003203	Hexim1	498008	ENSRNOT00000004272	GO:0000122(negative regulation of transcription by RNA polymerase II);GO:0002218(activation of innate immune response);GO:0004860(protein kinase inhibitor activity);GO:0004861(cyclin-dependent protein serine/threonine kinase inhibitor activity);GO:0005634(nucleus);GO:0005654(nucleoplasm);GO:0005737(cytoplasm);GO:0007507(heart development);GO:0017069(snRNA binding);GO:0032897(negative regulation o…				HEXIM P-TEFb complex subunit 1 [Source:RGD Symbol;Acc:1559851]	protein_coding	38.1277	37.4313	38.3919	31.4743	29.7212	33.4312	0.00650089	0.183912	1.20421	0.268092	up	yes
ENSRNOG00000008943	Penk	29237	ENSRNOT00000089318;ENSRNOT00000011892	GO:0001662(behavioral fear response);GO:0001964(startle response);GO:0002118(aggressive behavior);GO:0007218(neuropeptide signaling pathway);GO:0007626(locomotory behavior);GO:0009617(response to bacterium);GO:0019233(sensory perception of pain);GO:0019233(sensory perception of pain)	04080(Neuroactive ligand-receptor interaction);04080(Neuroactive ligand-receptor interaction)			proenkephalin [Source:RGD Symbol;Acc:68946]	protein_coding	148.217	145.401	147.814	135.299	119.069	111.966	0.00651198	0.183912	1.205	0.269036	up	yes
ENSRNOG00000007989	Chst1	295934	ENSRNOT00000010510	GO:0000139(Golgi membrane);GO:0001517(N-acetylglucosamine 6-O-sulfotransferase activity);GO:0005794(Golgi apparatus);GO:0005802(trans-Golgi network);GO:0005975(carbohydrate metabolic process);GO:0006012(galactose metabolic process);GO:0006044(N-acetylglucosamine metabolic process);GO:0006790(sulfur compound metabolic process);GO:0006954(inflammatory response);GO:0008146(sulfotransferase activity)…	00533(Glycosaminoglycan biosynthesis - keratan sulfate)	K01022	EC:2.8.2.21	carbohydrate sulfotransferase 1 [Source:RGD Symbol;Acc:1308142]	protein_coding	21.9331	24.6866	21.5764	18.3036	16.8567	19.6249	0.0065392	0.183912	1.24479	0.315906	up	yes
ENSRNOG00000015825	Aurkc	292554	ENSRNOT00000021245	GO:0000793(condensed chromosome);GO:0004672(protein kinase activity);GO:0005524(ATP binding);GO:0006468(protein phosphorylation);GO:0007283(spermatogenesis);GO:0030496(midbody);GO:0032133(chromosome passenger complex);GO:0048599(oocyte development);GO:0051233(spindle midzone);GO:0051255(spindle midzone assembly);GO:0051321(meiotic cell cycle)		K11480	EC:2.7.11.1	aurora kinase C [Source:RGD Symbol;Acc:1309573]	protein_coding	15.4113	16.3629	20.6233	12.3483	11.9987	13.7889	0.00653396	0.183912	1.37397	0.458352	up	yes
ENSRNOG00000011541	Cygb	170520	ENSRNOT00000016067	GO:0001666(response to hypoxia);GO:0004096(catalase activity);GO:0004601(peroxidase activity);GO:0005344(oxygen carrier activity);GO:0005506(iron ion binding);GO:0005737(cytoplasm);GO:0006979(response to oxidative stress);GO:0010764(negative regulation of fibroblast migration);GO:0015671(oxygen transport);GO:0019395(fatty acid oxidation);GO:0019825(oxygen binding);GO:0020037(heme binding);GO:0032…				cytoglobin [Source:RGD Symbol;Acc:69415]	protein_coding	87.7122	91.4636	93.2104	75.9249	71.726	79.6031	0.0067461	0.187921	1.1986	0.261348	up	no
ENSRNOG00000005063	Atl1	362750	ENSRNOT00000046085	GO:0000137(Golgi cis cisterna);GO:0000139(Golgi membrane);GO:0000166(nucleotide binding);GO:0003924(GTPase activity);GO:0005515(protein binding);GO:0005525(GTP binding);GO:0005737(cytoplasm);GO:0005783(endoplasmic reticulum);GO:0005789(endoplasmic reticulum membrane);GO:0005794(Golgi apparatus);GO:0007029(endoplasmic reticulum organization);GO:0007409(axonogenesis);GO:0016020(membrane);GO:0016021…				atlastin GTPase 1 [Source:RGD Symbol;Acc:1359232]	protein_coding	25.0497	26.9394	29.8543	23.7708	20.9656	20.2181	0.00678895	0.188637	1.26001	0.333436	up	yes
ENSRNOG00000015421	Slc27a3	295219	ENSRNOT00000020815	GO:0000166(nucleotide binding);GO:0001676(long-chain fatty acid metabolic process);GO:0003674(molecular_function);GO:0004321(fatty-acyl-CoA synthase activity);GO:0004467(long-chain fatty acid-CoA ligase activity);GO:0005324(long-chain fatty acid transporter activity);GO:0005575(cellular_component);GO:0005739(mitochondrion);GO:0005783(endoplasmic reticulum);GO:0008150(biological_process);GO:001590…	04931(Insulin resistance)			solute carrier family 27 member 3 [Source:RGD Symbol;Acc:1310605]	protein_coding	4.2001	3.80565	3.93483	3.24162	2.8386	2.82173	0.00682793	0.188637	1.34134	0.423679	up	yes
ENSRNOG00000058388	Zfp36	79426	ENSRNOT00000090129	GO:0000122(negative regulation of transcription by RNA polymerase II);GO:0000165(MAPK cascade);GO:0000288(nuclear-transcribed mRNA catabolic process, deadenylation-dependent decay);GO:0000289(nuclear-transcribed mRNA poly(A) tail shortening);GO:0000932(P-body);GO:0003729(mRNA binding);GO:0005634(nucleus);GO:0005737(cytoplasm);GO:0005829(cytosol);GO:0006357(regulation of transcription by RNA polym…	05166(Human T-cell leukemia virus 1 infection);05167(Kaposi sarcoma-associated herpesvirus infection)			zinc finger protein 36 [Source:RGD Symbol;Acc:620722]	protein_coding	8.71316	6.649	7.62923	5.88954	5.00186	6.03889	0.0068681	0.188637	1.358	0.441487	up	yes
ENSRNOG00000060153	Spry3	498159	ENSRNOT00000077087;ENSRNOT00000081587	GO:0005829(cytosol);GO:0007275(multicellular organism development);GO:0009966(regulation of signal transduction);GO:0016020(membrane);GO:0040037(negative regulation of fibroblast growth factor receptor signaling pathway);GO:0043407(negative regulation of MAP kinase activity);GO:0043409(negative regulation of MAPK cascade);GO:0046580(negative regulation of Ras protein signal transduction);GO:00485…				sprouty RTK signaling antagonist 3 [Source:RGD Symbol;Acc:1562172]	protein_coding	2.67631	3.27292	2.64971	2.09381	2.02914	2.1557	0.00681806	0.188637	1.36955	0.453701	up	yes
ENSRNOG00000058589	AABR07046778.1		ENSRNOT00000084749	GO:0008137(NADH dehydrogenase (ubiquinone) activity);GO:0016020(membrane);GO:0016021(integral component of membrane);GO:0016651(oxidoreductase activity, acting on NAD(P)H);GO:0031966(mitochondrial membrane);GO:0042773(ATP synthesis coupled electron transport);GO:0055114(obsolete oxidation-reduction process)					protein_coding	424.439	548.201	671.227	335.582	345.245	464.709	0.00681645	0.188637	1.43502	0.52107	up	yes
ENSRNOG00000010736	Pbx4	361131	ENSRNOT00000014265	GO:0000978(RNA polymerase II cis-regulatory region sequence-specific DNA binding);GO:0000981(DNA-binding transcription factor activity, RNA polymerase II-specific);GO:0001654(eye development);GO:0001741(XY body);GO:0003677(DNA binding);GO:0003700(DNA-binding transcription factor activity);GO:0005634(nucleus);GO:0006357(regulation of transcription by RNA polymerase II);GO:0007420(brain development…				PBX homeobox 4 [Source:RGD Symbol;Acc:1305100]	protein_coding	4.7642	4.30849	5.11543	2.57545	2.26793	3.94762	0.00680698	0.188637	1.61394	0.690584	up	yes
ENSRNOG00000010128	Slc27a2	65192	ENSRNOT00000067700	GO:0000038(very long-chain fatty acid metabolic process);GO:0000166(nucleotide binding);GO:0001561(fatty acid alpha-oxidation);GO:0001676(long-chain fatty acid metabolic process);GO:0004467(long-chain fatty acid-CoA ligase activity);GO:0005324(long-chain fatty acid transporter activity);GO:0005777(peroxisome);GO:0005778(peroxisomal membrane);GO:0005779(integral component of peroxisomal membrane);…	03320(PPAR signaling pathway);04146(Peroxisome);04931(Insulin resistance)	K08746	EC:6.2.1.3	solute carrier family 27 member 2 [Source:RGD Symbol;Acc:71103]	protein_coding	0.117068	0.100396	0.137593	0	0	0.030387	0.00687161	0.188637	11.6845	3.54652	up	yes
ENSRNOG00000015084	Necab2	170928	ENSRNOT00000020341	GO:0005509(calcium ion binding);GO:0005886(plasma membrane);GO:0031687(A2A adenosine receptor binding);GO:0031802(type 5 metabotropic glutamate receptor binding);GO:0060168(positive regulation of adenosine receptor signaling pathway);GO:0070374(positive regulation of ERK1 and ERK2 cascade);GO:1900451(positive regulation of glutamate receptor signaling pathway);GO:1904021(negative regulation of G …				N-terminal EF-hand calcium binding protein 2 [Source:RGD Symbol;Acc:621844]	protein_coding	27.7806	30.3416	32.9239	23.4374	20.0253	26.1694	0.0069013	0.188994	1.30753	0.386848	up	yes
ENSRNOG00000008431	Gabbr2	83633	ENSRNOT00000011573	GO:0004930(G protein-coupled receptor activity);GO:0004965(G protein-coupled GABA receptor activity);GO:0005737(cytoplasm);GO:0005886(plasma membrane);GO:0005887(integral component of plasma membrane);GO:0007165(signal transduction);GO:0007186(G protein-coupled receptor signaling pathway);GO:0007214(gamma-aminobutyric acid signaling pathway);GO:0016020(membrane);GO:0016021(integral component of m…	04024(cAMP signaling pathway);04080(Neuroactive ligand-receptor interaction);04727(GABAergic synapse);04742(Taste transduction);04915(Estrogen signaling pathway);04929(GnRH secretion);05032(Morphine addiction)			gamma-aminobutyric acid type B receptor subunit 2 [Source:RGD Symbol;Acc:619864]	protein_coding	20.8337	23.0217	24.0295	13.698	17.7362	19.471	0.00692348	0.189373	1.33356	0.415279	up	yes
ENSRNOG00000016670	AABR07028769.1		ENSRNOT00000022375	GO:0000166(nucleotide binding);GO:0005524(ATP binding);GO:0016301(kinase activity);GO:0016307(phosphatidylinositol phosphate kinase activity);GO:0016310(phosphorylation);GO:0016740(transferase activity);GO:0046488(phosphatidylinositol metabolic process);GO:0046854(phosphatidylinositol phosphorylation)					protein_coding	11.9237	10.6611	10.528	7.93635	9.22183	9.08703	0.00700135	0.190583	1.26167	0.33534	up	yes
ENSRNOG00000008534	Dusp15	362238	ENSRNOT00000011350;ENSRNOT00000072663	GO:0004725(protein tyrosine phosphatase activity);GO:0005829(cytosol);GO:0005886(plasma membrane);GO:0006470(protein dephosphorylation);GO:0008138(protein tyrosine/serine/threonine phosphatase activity);GO:0016311(dephosphorylation);GO:0016791(phosphatase activity);GO:0048713(regulation of oligodendrocyte differentiation);GO:0048713(regulation of oligodendrocyte differentiation)		K14165	EC:3.1.3.16;EC:3.1.3.48	dual specificity phosphatase 15 [Source:RGD Symbol;Acc:1305990]	protein_coding	17.4082	19.0942	19.0601	15.4654	15.3973	14.8762	0.00704907	0.191422	1.21478	0.280692	up	yes
ENSRNOG00000030738	LOC100362040		ENSRNOT00000042161					Ac2-143-like [Source:RGD Symbol;Acc:2324563]	protein_coding	0.028109	0.123342	0.072455	0	0	0	0.00708832	0.191912	746.353	9.54371	up	yes
ENSRNOG00000025463	LOC100125362	100125362	ENSRNOT00000028972	GO:0016020(membrane);GO:0016021(integral component of membrane)				expressed sequence AI593442 [Source:MGI Symbol;Acc:MGI:2143099]	protein_coding	13.7797	14.2624	12.844	10.8682	11.1494	11.9261	0.00711442	0.191958	1.20453	0.268469	up	yes
ENSRNOG00000025619	Ap1g2	100362547	ENSRNOT00000033977	GO:0005794(Golgi apparatus);GO:0005798(Golgi-associated vesicle);GO:0006886(intracellular protein transport);GO:0016020(membrane);GO:0016192(vesicle-mediated transport);GO:0030117(membrane coat);GO:0030121(AP-1 adaptor complex);GO:0030133(transport vesicle)	04142(Lysosome);05170(Human immunodeficiency virus 1 infection)			adaptor related protein complex 1 subunit gamma 2 [Source:RGD Symbol;Acc:2324507]	protein_coding	7.61194	11.7611	9.70166	4.09685	5.59932	8.3129	0.00711959	0.191958	1.61445	0.691041	up	yes
ENSRNOG00000014902	Stx11	292483	ENSRNOT00000019983	GO:0000149(SNARE binding);GO:0001913(T cell mediated cytotoxicity);GO:0005484(SNAP receptor activity);GO:0005794(Golgi apparatus);GO:0005886(plasma membrane);GO:0006886(intracellular protein transport);GO:0006887(exocytosis);GO:0006906(vesicle fusion);GO:0008021(synaptic vesicle);GO:0012505(endomembrane system);GO:0016020(membrane);GO:0016021(integral component of membrane);GO:0016192(vesicle-med…	04130(SNARE interactions in vesicular transport)			syntaxin 11 [Source:RGD Symbol;Acc:1304744]	protein_coding	0.210461	0.385692	0.118765	0.071535	0.044339	0.039709	0.00712917	0.191988	4.59509	2.20009	up	yes
ENSRNOG00000009329	Nr1d1	252917	ENSRNOT00000055333;ENSRNOT00000012537	GO:0000122(negative regulation of transcription by RNA polymerase II);GO:0000785(chromatin);GO:0000976(transcription regulatory region sequence-specific DNA binding);GO:0000977(RNA polymerase II transcription regulatory region sequence-specific DNA binding);GO:0000978(RNA polymerase II cis-regulatory region sequence-specific DNA binding);GO:0001222(transcription corepressor binding);GO:0001227(DN…	04710(Circadian rhythm);04710(Circadian rhythm)			nuclear receptor subfamily 1, group D, member 1 [Source:RGD Symbol;Acc:628827]	protein_coding	139.571	148.213	134.468	101.669	109.473	127.654	0.00714608	0.192215	1.24633	0.317687	up	yes
ENSRNOG00000017800	Foxc1	364706	ENSRNOT00000023957	GO:0000122(negative regulation of transcription by RNA polymerase II);GO:0000792(heterochromatin);GO:0000976(transcription regulatory region sequence-specific DNA binding);GO:0000977(RNA polymerase II transcription regulatory region sequence-specific DNA binding);GO:0000978(RNA polymerase II cis-regulatory region sequence-specific DNA binding);GO:0000981(DNA-binding transcription factor activity,…				forkhead box C1 [Source:RGD Symbol;Acc:1589718]	protein_coding	0.832454	0.814814	0.946399	0.45092	0.594087	0.559509	0.00718732	0.192639	1.61648	0.692855	up	yes
ENSRNOG00000053075	B4galnt4	309105	ENSRNOT00000086483	GO:0005794(Golgi apparatus);GO:0008376(acetylgalactosaminyltransferase activity);GO:0016020(membrane);GO:0016021(integral component of membrane);GO:0016740(transferase activity);GO:0018215(protein phosphopantetheinylation);GO:0032580(Golgi cisterna membrane);GO:0033842(N-acetyl-beta-glucosaminyl-glycoprotein 4-beta-N-acetylgalactosaminyltransferase activity)	00513(Various types of N-glycan biosynthesis);01100(Metabolic pathways)	K09657	EC:2.4.1.244	beta-1,4-N-acetyl-galactosaminyl transferase 4 [Source:RGD Symbol;Acc:1310052]	protein_coding	13.7645	14.4667	15.5818	10.9009	10.2785	12.9896	0.00733592	0.195008	1.28225	0.358673	up	yes
ENSRNOG00000046280	Tceal5	680282	ENSRNOT00000073529	GO:0005634(nucleus);GO:0050699(WW domain binding)				transcription elongation factor A like 5 [Source:RGD Symbol;Acc:1594149]	protein_coding	46.6696	66.4896	68.9373	46.3669	44.1689	42.0592	0.00735041	0.195165	1.37333	0.457676	up	yes
ENSRNOG00000055371	Sptbn4	308458	ENSRNOT00000077651	GO:0002028(regulation of sodium ion transport);GO:0003674(molecular_function);GO:0003779(actin binding);GO:0005200(structural constituent of cytoskeleton);GO:0005515(protein binding);GO:0005543(phospholipid binding);GO:0005737(cytoplasm);GO:0005856(cytoskeleton);GO:0005884(actin filament);GO:0005886(plasma membrane);GO:0005912(adherens junction);GO:0007010(cytoskeleton organization);GO:0007409(ax…				spectrin, beta, non-erythrocytic 4 [Source:RGD Symbol;Acc:1304682]	protein_coding	10.6409	12.9984	12.6346	7.19955	8.45116	10.8355	0.00738871	0.195952	1.36953	0.453686	up	yes
ENSRNOG00000014476	Evl	79115	ENSRNOT00000080230;ENSRNOT00000019583	GO:0003779(actin binding);GO:0005737(cytoplasm);GO:0005856(cytoskeleton);GO:0008154(actin polymerization or depolymerization);GO:0010633(negative regulation of epithelial cell migration);GO:0017124(SH3 domain binding);GO:0030027(lamellipodium);GO:0042995(cell projection);GO:0045010(actin nucleation);GO:0051289(protein homotetramerization);GO:0051496(positive regulation of stress fiber assembly);G…	04015(Rap1 signaling pathway);04015(Rap1 signaling pathway)			Enah/Vasp-like [Source:RGD Symbol;Acc:621150]	protein_coding	83.4559	83.5836	93.9837	75.212	68.5116	71.1929	0.00743349	0.196222	1.21453	0.280402	up	yes
ENSRNOG00000033299	Mt-atp8		ENSRNOT00000046201	GO:0000276(mitochondrial proton-transporting ATP synthase complex, coupling factor F(o));GO:0003674(molecular_function);GO:0005575(cellular_component);GO:0005739(mitochondrion);GO:0005753(mitochondrial proton-transporting ATP synthase complex);GO:0006754(ATP biosynthetic process);GO:0006811(ion transport);GO:0015078(proton transmembrane transporter activity);GO:0015986(ATP synthesis coupled proto…	00190(Oxidative phosphorylation);01100(Metabolic pathways);04714(Thermogenesis);05010(Alzheimer disease);05012(Parkinson disease);05014(Amyotrophic lateral sclerosis);05016(Huntington disease);05020(Prion disease);05022(Pathways of neurodegeneration - multiple diseases)			mitochondrially encoded ATP synthase 8 [Source:RGD Symbol;Acc:621240]	protein_coding	9520.17	11682.7	14914	8789.19	8420.17	9411.16	0.00747708	0.196685	1.35673	0.440135	up	yes
ENSRNOG00000017951	Ranbp9	364686	ENSRNOT00000024174	GO:0000151(ubiquitin ligase complex);GO:0005515(protein binding);GO:0005634(nucleus);GO:0005654(nucleoplasm);GO:0005737(cytoplasm);GO:0005829(cytosol);GO:0007010(cytoskeleton organization);GO:0007166(cell surface receptor signaling pathway);GO:0016604(nuclear body);GO:0019899(enzyme binding);GO:0070373(negative regulation of ERK1 and ERK2 cascade);GO:1902993(positive regulation of amyloid precurs…				RAN binding protein 9 [Source:RGD Symbol;Acc:1561940]	protein_coding	28.8865	31.1476	31.0023	25.0203	23.7949	26.149	0.00749547	0.196713	1.2144	0.280241	up	yes
ENSRNOG00000005266	Amdhd1	299735	ENSRNOT00000007331	GO:0005737(cytoplasm);GO:0016787(hydrolase activity);GO:0016810(hydrolase activity, acting on carbon-nitrogen (but not peptide) bonds);GO:0016812(hydrolase activity, acting on carbon-nitrogen (but not peptide) bonds, in cyclic amides);GO:0019556(histidine catabolic process to glutamate and formamide)	00340(Histidine metabolism);01100(Metabolic pathways)	K01468	EC:3.5.2.7	amidohydrolase domain containing 1 [Source:RGD Symbol;Acc:1308879]	protein_coding	0.093505	0.030054	0.052568	0	0	0	0.00752351	0.19718	587.09	9.19744	up	yes
ENSRNOG00000020400	Mef2b	498607	ENSRNOT00000027661	GO:0000977(RNA polymerase II transcription regulatory region sequence-specific DNA binding);GO:0000978(RNA polymerase II cis-regulatory region sequence-specific DNA binding);GO:0000981(DNA-binding transcription factor activity, RNA polymerase II-specific);GO:0001228(DNA-binding transcription activator activity, RNA polymerase II-specific);GO:0003677(DNA binding);GO:0003700(DNA-binding transcripti…	04022(cGMP-PKG signaling pathway);04371(Apelin signaling pathway)			myocyte enhancer factor 2B [Source:RGD Symbol;Acc:1561733]	protein_coding	0.115305	0.106688	0.144714	0	0	0.007359	0.00754059	0.197212	49.8311	5.63897	up	yes
ENSRNOG00000055939	Zcchc18	102555659	ENSRNOT00000092013					zinc finger, CCHC domain containing 18 [Source:RGD Symbol;Acc:1591868]	pseudogene	63.6601	69.1774	70.6732	59.3754	53.0248	54.8439	0.00756885	0.197237	1.21685	0.28315	up	yes
ENSRNOG00000010291	Slc46a1	303333	ENSRNOT00000013698	GO:0005737(cytoplasm);GO:0005886(plasma membrane);GO:0008517(folic acid transmembrane transporter activity);GO:0015078(proton transmembrane transporter activity);GO:0015884(folic acid transport);GO:0015886(heme transport);GO:0016021(integral component of membrane);GO:0016323(basolateral plasma membrane);GO:0016324(apical plasma membrane);GO:0022857(transmembrane transporter activity);GO:0051958(m…	01523(Antifolate resistance);04977(Vitamin digestion and absorption);04978(Mineral absorption)			solute carrier family 46 member 1 [Source:RGD Symbol;Acc:1309472]	protein_coding	11.4307	12.6332	13.3371	8.57614	8.58321	10.9499	0.00755057	0.197237	1.33056	0.41203	up	yes
ENSRNOG00000061230	L1cam	50687	ENSRNOT00000084390;ENSRNOT00000080945	GO:0005515(protein binding);GO:0005886(plasma membrane);GO:0007160(cell-matrix adhesion);GO:0007411(axon guidance);GO:0009986(cell surface);GO:0016020(membrane);GO:0016021(integral component of membrane);GO:0016477(cell migration);GO:0019904(protein domain specific binding);GO:0030424(axon);GO:0031175(neuron projection development);GO:0043025(neuronal cell body);GO:0050808(synapse organization);G…	04360(Axon guidance);04514(Cell adhesion molecules);04514(Cell adhesion molecules)			L1 cell adhesion molecule [Source:RGD Symbol;Acc:619777]	protein_coding	22.7803	28.292	25.8555	15.9757	19.8647	22.122	0.00760669	0.1978	1.3272	0.408386	up	yes
ENSRNOG00000002013	Sidt1	288109	ENSRNOT00000002759	GO:0015485(cholesterol binding);GO:0016021(integral component of membrane)				SID1 transmembrane family, member 1 [Source:RGD Symbol;Acc:1559616]	protein_coding	3.14018	3.63228	3.51617	2.05287	2.62208	2.84208	0.00767241	0.198146	1.36871	0.452816	up	yes
ENSRNOG00000010268	Vom2r44	266778	ENSRNOT00000013777	GO:0004930(G protein-coupled receptor activity);GO:0004984(olfactory receptor activity);GO:0005886(plasma membrane);GO:0005887(integral component of plasma membrane);GO:0007165(signal transduction);GO:0007186(G protein-coupled receptor signaling pathway);GO:0016020(membrane);GO:0016021(integral component of membrane);GO:0016503(pheromone receptor activity);GO:0030425(dendrite);GO:0050911(detectio…				vomeronasal 2 receptor 44 [Source:RGD Symbol;Acc:708515]	protein_coding	5.86036	6.75753	7.24737	4.85484	4.15929	5.78652	0.00771988	0.198918	1.34219	0.424587	up	yes
ENSRNOG00000001931	Fgf12	170630	ENSRNOT00000002650;ENSRNOT00000071586	GO:0003254(regulation of membrane depolarization);GO:0005515(protein binding);GO:0005575(cellular_component);GO:0005634(nucleus);GO:0005737(cytoplasm);GO:0007268(chemical synaptic transmission);GO:0008083(growth factor activity);GO:0008344(adult locomotory behavior);GO:0008543(fibroblast growth factor receptor signaling pathway);GO:0010765(positive regulation of sodium ion transport);GO:0017080(s…				fibroblast growth factor 12 [Source:RGD Symbol;Acc:620163]	protein_coding	46.144	41.0919	47.7741	39.102	33.9052	35.9239	0.00785654	0.200187	1.23941	0.309649	up	yes
ENSRNOG00000014232	P2ry1	25265	ENSRNOT00000019305	GO:0001621(G protein-coupled ADP receptor activity);GO:0004930(G protein-coupled receptor activity);GO:0005524(ATP binding);GO:0005886(plasma membrane);GO:0005887(integral component of plasma membrane);GO:0005929(cilium);GO:0007186(G protein-coupled receptor signaling pathway);GO:0007200(phospholipase C-activating G protein-coupled receptor signaling pathway);GO:0008360(regulation of cell shape);…	04015(Rap1 signaling pathway);04080(Neuroactive ligand-receptor interaction);04611(Platelet activation);04742(Taste transduction)			purinergic receptor P2Y1 [Source:RGD Symbol;Acc:3242]	protein_coding	7.86398	8.30715	9.27519	6.11824	5.92005	7.32815	0.00780616	0.200187	1.31394	0.393899	up	yes
ENSRNOG00000013408	Npas2	316351	ENSRNOT00000059571	GO:0003677(DNA binding);GO:0003700(DNA-binding transcription factor activity);GO:0005634(nucleus);GO:0005654(nucleoplasm);GO:0005667(transcription regulator complex);GO:0005737(cytoplasm);GO:0005829(cytosol);GO:0006355(regulation of transcription, DNA-templated);GO:0045739(positive regulation of DNA repair);GO:0045893(positive regulation of transcription, DNA-templated);GO:0045944(positive regula…	04710(Circadian rhythm)			neuronal PAS domain protein 2 [Source:RGD Symbol;Acc:1309681]	protein_coding	3.84852	3.81494	4.38643	2.75979	3.07408	3.29051	0.00788571	0.200187	1.32063	0.401223	up	yes
ENSRNOG00000009206	Fezf2	305719	ENSRNOT00000012452	GO:0000122(negative regulation of transcription by RNA polymerase II);GO:0000976(transcription regulatory region sequence-specific DNA binding);GO:0000978(RNA polymerase II cis-regulatory region sequence-specific DNA binding);GO:0000981(DNA-binding transcription factor activity, RNA polymerase II-specific);GO:0001227(DNA-binding transcription repressor activity, RNA polymerase II-specific);GO:000…				Fez family zinc finger 2 [Source:RGD Symbol;Acc:1311068]	protein_coding	12.5203	10.7848	14.5101	9.2951	7.89371	10.4931	0.00786455	0.200187	1.36606	0.45002	up	yes
ENSRNOG00000009533	Erich3	295528	ENSRNOT00000012638					glutamate-rich 3 [Source:RGD Symbol;Acc:1593279]	protein_coding	4.68834	5.26392	4.58597	3.7053	3.63074	3.28033	0.0078927	0.200187	1.36942	0.45356	up	yes
ENSRNOG00000048982	LOC100912282		ENSRNOT00000089290;ENSRNOT00000070855	GO:0000785(chromatin);GO:0000976(transcription regulatory region sequence-specific DNA binding);GO:0000978(RNA polymerase II cis-regulatory region sequence-specific DNA binding);GO:0003674(molecular_function);GO:0003682(chromatin binding);GO:0003712(transcription coregulator activity);GO:0003713(transcription coactivator activity);GO:0005575(cellular_component);GO:0005634(nucleus);GO:0005737(cyto…				calcium-binding and coiled-coil domain-containing protein 1-like [Source:RGD Symbol;Acc:6488185]	protein_coding	20.7868	17.7384	18.3569	14.8161	16.8561	12.3212	0.00803941	0.202774	1.29297	0.370687	up	yes
ENSRNOG00000005334	Acvr2a	29263	ENSRNOT00000007404	GO:0000166(nucleotide binding);GO:0001702(gastrulation with mouth forming second);GO:0001934(positive regulation of protein phosphorylation);GO:0004672(protein kinase activity);GO:0004674(protein serine/threonine kinase activity);GO:0004675(transmembrane receptor protein serine/threonine kinase activity);GO:0005524(ATP binding);GO:0005737(cytoplasm);GO:0006468(protein phosphorylation);GO:0007178(…	04060(Cytokine-cytokine receptor interaction);04350(TGF-beta signaling pathway);04550(Signaling pathways regulating pluripotency of stem cells);05418(Fluid shear stress and atherosclerosis)	K04670	EC:2.7.11.30	activin A receptor type 2A [Source:RGD Symbol;Acc:70911]	protein_coding	21.7643	23.9082	26.9386	19.0722	17.5904	20.6106	0.00806789	0.203041	1.26781	0.342333	up	yes
ENSRNOG00000021748	Las1l	296865	ENSRNOT00000077045;ENSRNOT00000076543;ENSRNOT00000076732;ENSRNOT00000016042;ENSRNOT00000075875	GO:0000460(maturation of 5.8S rRNA);GO:0000470(maturation of LSU-rRNA);GO:0004519(endonuclease activity);GO:0006364(rRNA processing);GO:0030687(preribosome, large subunit precursor);GO:0071339(MLL1 complex);GO:0090305(nucleic acid phosphodiester bond hydrolysis);GO:0090730(Las1 complex);GO:0090730(Las1 complex)				LAS1-like, ribosome biogenesis factor [Source:RGD Symbol;Acc:1565755]	retained_intron;protein_coding	35.7833	46.5835	48.1202	26.2241	29.629	38.4529	0.00814424	0.204523	1.38365	0.468484	up	yes
ENSRNOG00000018176	Rab6a	84379	ENSRNOT00000025104;ENSRNOT00000087534	GO:0000139(Golgi membrane);GO:0003924(GTPase activity);GO:0005525(GTP binding);GO:0005794(Golgi apparatus);GO:0005802(trans-Golgi network);GO:0005829(cytosol);GO:0006890(retrograde vesicle-mediated transport, Golgi to endoplasmic reticulum);GO:0016020(membrane);GO:0018125(peptidyl-cysteine methylation);GO:0019882(antigen processing and presentation);GO:0019904(protein domain specific binding);GO:…				RAB6A, member RAS oncogene family [Source:RGD Symbol;Acc:619737]	protein_coding	84.8993	85.7118	93.183	76.8441	71.9656	72.6685	0.00816009	0.204679	1.19106	0.252247	up	no
ENSRNOG00000016640	Dner	316573	ENSRNOT00000093357;ENSRNOT00000022564	GO:0005112(Notch binding);GO:0005509(calcium ion binding);GO:0005769(early endosome);GO:0005886(plasma membrane);GO:0007220(Notch receptor processing);GO:0007417(central nervous system development);GO:0010001(glial cell differentiation);GO:0016020(membrane);GO:0016021(integral component of membrane);GO:0030425(dendrite);GO:0043025(neuronal cell body);GO:0048741(skeletal muscle fiber development);…				delta/notch-like EGF repeat containing [Source:RGD Symbol;Acc:1359385]	protein_coding;processed_transcript	45.28	44.6039	48.7462	36.6138	34.7555	41.4232	0.00820638	0.20516	1.22907	0.29757	up	yes
ENSRNOG00000032320	AY172581.16		ENSRNOT00000052103						Mt_tRNA	91.9996	150.373	220.76	59.5068	59.5455	121.998	0.00823984	0.205543	1.92131	0.942092	up	yes
ENSRNOG00000049783	Rcor1	102554884	ENSRNOT00000073989	GO:0000118(histone deacetylase complex);GO:0003682(chromatin binding);GO:0003714(transcription corepressor activity);GO:0005634(nucleus);GO:0005667(transcription regulator complex);GO:0006357(regulation of transcription by RNA polymerase II);GO:0010629(negative regulation of gene expression);GO:0016575(histone deacetylation);GO:0017053(transcription repressor complex);GO:0019899(enzyme binding);G…				REST corepressor 1 [Source:RGD Symbol;Acc:7505493]	protein_coding	13.8131	13.9046	13.2337	9.82028	10.9099	12.015	0.00830967	0.206151	1.25061	0.32263	up	yes
ENSRNOG00000055401	Kcnc1	25327	ENSRNOT00000089488	GO:0005216(ion channel activity);GO:0005249(voltage-gated potassium channel activity);GO:0005515(protein binding);GO:0006811(ion transport);GO:0006813(potassium ion transport);GO:0008076(voltage-gated potassium channel complex);GO:0016020(membrane);GO:0016021(integral component of membrane);GO:0019894(kinesin binding);GO:0030673(axolemma);GO:0032590(dendrite membrane);GO:0032809(neuronal cell bod…				potassium voltage-gated channel subfamily C member 1 [Source:RGD Symbol;Acc:2955]	protein_coding	30.0698	35.9341	37.2394	21.5453	24.4593	30.8058	0.00829419	0.206151	1.34413	0.426675	up	yes
ENSRNOG00000051303	AC127084.5		ENSRNOT00000089351;ENSRNOT00000076715						lincRNA	5.40966	6.42907	6.42623	5.01402	4.82003	4.40364	0.00836117	0.207064	1.28286	0.359363	up	yes
ENSRNOG00000000010	Cbln1	498922	ENSRNOT00000000011	GO:0005515(protein binding);GO:0005576(extracellular region);GO:0005886(plasma membrane);GO:0007157(heterophilic cell-cell adhesion via plasma membrane cell adhesion molecules);GO:0009306(protein secretion);GO:0016020(membrane);GO:0021707(cerebellar granule cell differentiation);GO:0030054(cell junction);GO:0042802(identical protein binding);GO:0043083(synaptic cleft);GO:0045202(synapse);GO:00452…				cerebellin 1 precursor [Source:RGD Symbol;Acc:1562813]	protein_coding	11.1027	12.0493	12.2707	10.0699	8.41443	9.58736	0.00838082	0.207234	1.26187	0.335559	up	yes
ENSRNOG00000009354	Nrarp	499745	ENSRNOT00000012388	GO:0000122(negative regulation of transcription by RNA polymerase II);GO:0001569(branching involved in blood vessel morphogenesis);GO:0001938(positive regulation of endothelial cell proliferation);GO:0002040(sprouting angiogenesis);GO:0002043(blood vessel endothelial cell proliferation involved in sprouting angiogenesis);GO:0005515(protein binding);GO:0007219(Notch signaling pathway);GO:0022407(r…				Notch-regulated ankyrin repeat protein [Source:RGD Symbol;Acc:1591939]	protein_coding	5.11618	5.32465	5.08049	4.63927	3.46152	3.13636	0.00850529	0.20943	1.38125	0.465975	up	yes
ENSRNOG00000004560	Cacna1b	257648	ENSRNOT00000048945;ENSRNOT00000006162	GO:0005216(ion channel activity);GO:0005244(voltage-gated ion channel activity);GO:0005245(voltage-gated calcium channel activity);GO:0005261(cation channel activity);GO:0005262(calcium channel activity);GO:0005509(calcium ion binding);GO:0005886(plasma membrane);GO:0005891(voltage-gated calcium channel complex);GO:0006811(ion transport);GO:0006816(calcium ion transport);GO:0008022(protein C-term…	04010(MAPK signaling pathway);04020(Calcium signaling pathway);04721(Synaptic vesicle cycle);04723(Retrograde endocannabinoid signaling);04725(Cholinergic synapse);04726(Serotonergic synapse);04727(GABAergic synapse);04728(Dopaminergic synapse);04930(Type II diabetes mellitus);05016(Huntington disease);05020(Prion disease);05022(Pathways of neurodegeneration - multiple diseases);05032(Morphine ad…			calcium voltage-gated channel subunit alpha1 B [Source:RGD Symbol;Acc:628852]	protein_coding	8.02741	10.7103	11.3987	5.523	6.19818	9.03621	0.0085342	0.20943	1.45184	0.53788	up	yes
ENSRNOG00000013419	Hykk	300723	ENSRNOT00000018003	GO:0016310(phosphorylation);GO:0019202(amino acid kinase activity);GO:0047992(hydroxylysine kinase activity)	00310(Lysine degradation);01100(Metabolic pathways)	K18201	EC:2.7.1.81	hydroxylysine kinase [Source:RGD Symbol;Acc:1308677]	protein_coding	0.551859	0.51814	0.377249	0.224631	0.241429	0.21041	0.00852804	0.20943	2.13941	1.09721	up	yes
ENSRNOG00000033528	Tll1	678743	ENSRNOT00000065642	GO:0004222(metalloendopeptidase activity);GO:0005509(calcium ion binding);GO:0005518(collagen binding);GO:0006508(proteolysis);GO:0008233(peptidase activity);GO:0008237(metallopeptidase activity);GO:0008270(zinc ion binding);GO:0016787(hydrolase activity);GO:0030154(cell differentiation);GO:0046872(metal ion binding)				tolloid-like 1 [Source:RGD Symbol;Acc:1306120]	protein_coding	3.02013	3.44496	3.81704	2.34646	2.6417	2.68185	0.00856297	0.209658	1.34056	0.422838	up	yes
ENSRNOG00000014762	Ppie	298508	ENSRNOT00000089980;ENSRNOT00000043799	GO:0000398(mRNA splicing, via spliceosome);GO:0000413(protein peptidyl-prolyl isomerization);GO:0003674(molecular_function);GO:0003676(nucleic acid binding);GO:0003723(RNA binding);GO:0003729(mRNA binding);GO:0003755(peptidyl-prolyl cis-trans isomerase activity);GO:0005575(cellular_component);GO:0005634(nucleus);GO:0005737(cytoplasm);GO:0005829(cytosol);GO:0006355(regulation of transcription, DNA…	03040(Spliceosome);03040(Spliceosome)	K09564	EC:5.2.1.8	peptidylprolyl isomerase E [Source:RGD Symbol;Acc:1311411]	protein_coding	19.2174	20.7262	18.4354	16.1462	15.663	15.6654	0.0086108	0.210098	1.22969	0.298297	up	yes
ENSRNOG00000014492	Pgc	24864	ENSRNOT00000019650	GO:0002803(positive regulation of antibacterial peptide production);GO:0004190(aspartic-type endopeptidase activity);GO:0005615(extracellular space);GO:0006508(proteolysis)		K01377	EC:3.4.23.3	progastricsin [Source:RGD Symbol;Acc:3943]	protein_coding	0.120871	0.0411	0.097565	0	0	0	0.00871195	0.211503	865.12	9.75676	up	yes
ENSRNOG00000012663	Mfsd6	301388	ENSRNOT00000031267;ENSRNOT00000083487	GO:0005886(plasma membrane);GO:0016020(membrane);GO:0016021(integral component of membrane);GO:0032393(MHC class I receptor activity);GO:0042288(MHC class I protein binding);GO:0042590(antigen processing and presentation of exogenous peptide antigen via MHC class I);GO:0042590(antigen processing and presentation of exogenous peptide antigen via MHC class I)				major facilitator superfamily domain containing 6 [Source:RGD Symbol;Acc:1562317]	protein_coding	22.8422	24.2506	22.249	18.4297	19.9196	19.839	0.00888414	0.213981	1.19168	0.252997	up	no
ENSRNOG00000031766	Mt-cyb		ENSRNOT00000042098	GO:0001666(response to hypoxia);GO:0005739(mitochondrion);GO:0005743(mitochondrial inner membrane);GO:0007584(response to nutrient);GO:0008121(ubiquinol-cytochrome-c reductase activity);GO:0009055(electron transfer activity);GO:0009408(response to heat);GO:0009636(response to toxic substance);GO:0009725(response to hormone);GO:0010243(response to organonitrogen compound);GO:0014070(response to or…	00190(Oxidative phosphorylation);01100(Metabolic pathways);04260(Cardiac muscle contraction);04714(Thermogenesis);04932(Non-alcoholic fatty liver disease);05010(Alzheimer disease);05012(Parkinson disease);05014(Amyotrophic lateral sclerosis);05016(Huntington disease);05020(Prion disease);05022(Pathways of neurodegeneration - multiple diseases)			mitochondrially encoded cytochrome b [Source:RGD Symbol;Acc:620081]	protein_coding	8113.84	8484.85	9598.15	7022.91	6643.78	7601.15	0.00888953	0.213981	1.23176	0.300719	up	yes
ENSRNOG00000024923	Nnat	94270	ENSRNOT00000034166;ENSRNOT00000072502	GO:0007420(brain development);GO:0007420(brain development)				neuronatin [Source:RGD Symbol;Acc:620155]	protein_coding	94.9904	91.6523	111.797	84.5161	70.9268	81.414	0.00890549	0.214051	1.26	0.333421	up	yes
ENSRNOG00000005342	Rassf5	54355	ENSRNOT00000008055;ENSRNOT00000080035	GO:0005634(nucleus);GO:0007165(signal transduction);GO:0008285(negative regulation of cell population proliferation);GO:0031398(positive regulation of protein ubiquitination);GO:0035556(intracellular signal transduction);GO:0042981(regulation of apoptotic process);GO:1900180(regulation of protein localization to nucleus);GO:1900180(regulation of protein localization to nucleus)	04014(Ras signaling pathway);04015(Rap1 signaling pathway);04218(Cellular senescence);04670(Leukocyte transendothelial migration);05200(Pathways in cancer);05223(Non-small cell lung cancer);05223(Non-small cell lung cancer)			Ras association domain family member 5 [Source:RGD Symbol;Acc:621694]	protein_coding	8.14374	9.67165	8.12768	6.77755	7.25133	6.62892	0.00895095	0.214775	1.25585	0.328662	up	yes
ENSRNOG00000020167	Reep5	364838	ENSRNOT00000027345	GO:0005783(endoplasmic reticulum);GO:0071782(endoplasmic reticulum tubular network)				receptor accessory protein 5 [Source:RGD Symbol;Acc:1306047]	protein_coding	98.2413	98.2118	100.264	88.0373	76.4946	85.622	0.0089997	0.21523	1.18614	0.246271	up	no
ENSRNOG00000021403	Rhob	64373	ENSRNOT00000008008	GO:0000281(mitotic cytokinesis);GO:0003924(GTPase activity);GO:0005525(GTP binding);GO:0005634(nucleus);GO:0005769(early endosome);GO:0005770(late endosome);GO:0005886(plasma membrane);GO:0006886(intracellular protein transport);GO:0007155(cell adhesion);GO:0007264(small GTPase mediated signal transduction);GO:0008333(endosome to lysosome transport);GO:0010008(endosome membrane);GO:0010595(positi…	05132(Salmonella infection)			ras homolog family member B [Source:RGD Symbol;Acc:621309]	protein_coding	47.8527	39.468	43.593	39.4835	30.5244	34.1618	0.00903468	0.21523	1.25674	0.329681	up	yes
ENSRNOG00000022598	Trerf1	316219	ENSRNOT00000088713;ENSRNOT00000035907	GO:0000118(histone deacetylase complex);GO:0001650(fibrillar center);GO:0003713(transcription coactivator activity);GO:0003714(transcription corepressor activity);GO:0005634(nucleus);GO:0005654(nucleoplasm);GO:0005667(transcription regulator complex);GO:0005829(cytosol);GO:0006357(regulation of transcription by RNA polymerase II);GO:0008134(transcription factor binding);GO:0016575(histone deacety…				transcriptional regulating factor 1 [Source:RGD Symbol;Acc:1307167]	protein_coding	10.818	12.3508	13.133	7.00586	8.46255	10.8282	0.00905038	0.21523	1.38047	0.465162	up	yes
ENSRNOG00000022245	Msantd4	500941	ENSRNOT00000034482	GO:0005634(nucleus)				Myb/SANT DNA binding domain containing 4 with coiled-coils [Source:RGD Symbol;Acc:1565380]	protein_coding	36.2132	33.6937	36.2521	31.1263	28.5446	30.005	0.00917445	0.215353	1.18381	0.243434	up	no
ENSRNOG00000059510	AABR07027870.1		ENSRNOT00000080800	GO:0005515(protein binding);GO:0005543(phospholipid binding);GO:0005737(cytoplasm);GO:0005886(plasma membrane);GO:0008021(synaptic vesicle);GO:0048488(synaptic vesicle endocytosis)	04144(Endocytosis);04666(Fc gamma R-mediated phagocytosis)			amphiphysin-like [Source:NCBI gene;Acc:100910792]	protein_coding	77.2232	85.6917	91.7135	69.0871	69.7223	70.2413	0.00917166	0.215353	1.21802	0.284541	up	yes
ENSRNOG00000005299	Kif5a	314906	ENSRNOT00000007721;ENSRNOT00000080594	GO:0000166(nucleotide binding);GO:0003774(motor activity);GO:0003777(microtubule motor activity);GO:0005524(ATP binding);GO:0005737(cytoplasm);GO:0007018(microtubule-based movement);GO:0008017(microtubule binding);GO:0016192(vesicle-mediated transport);GO:0019894(kinesin binding);GO:0032839(dendrite cytoplasm);GO:0035253(ciliary rootlet);GO:0043005(neuron projection);GO:0043025(neuronal cell body…	04144(Endocytosis);04728(Dopaminergic synapse);05010(Alzheimer disease);05012(Parkinson disease);05014(Amyotrophic lateral sclerosis);05016(Huntington disease);05020(Prion disease);05022(Pathways of neurodegeneration - multiple diseases);05132(Salmonella infection);05223(Non-small cell lung cancer);05223(Non-small cell lung cancer)			kinesin family member 5A [Source:RGD Symbol;Acc:1303035]	protein_coding	73.4245	87.7485	79.8156	61.4072	70.3752	64.0257	0.00914317	0.215353	1.23074	0.299526	up	yes
ENSRNOG00000047374	Gnas	24896	ENSRNOT00000090989;ENSRNOT00000071215	GO:0001664(G protein-coupled receptor binding);GO:0003924(GTPase activity);GO:0005159(insulin-like growth factor receptor binding);GO:0005525(GTP binding);GO:0005834(heterotrimeric G-protein complex);GO:0007165(signal transduction);GO:0007186(G protein-coupled receptor signaling pathway);GO:0007188(adenylate cyclase-modulating G protein-coupled receptor signaling pathway);GO:0007191(adenylate cyc…	01522(Endocrine resistance);04015(Rap1 signaling pathway);04020(Calcium signaling pathway);04024(cAMP signaling pathway);04072(Phospholipase D signaling pathway);04261(Adrenergic signaling in cardiomyocytes);04270(Vascular smooth muscle contraction);04540(Gap junction);04611(Platelet activation);04713(Circadian entrainment);04714(Thermogenesis);04724(Glutamatergic synapse);04726(Serotonergic syna…			GNAS complex locus [Source:RGD Symbol;Acc:2716]	protein_coding	78.2908	76.1564	90.9827	68.0427	56.7074	69.9729	0.00916037	0.215353	1.26041	0.333888	up	yes
ENSRNOG00000053239	Clmp	286939	ENSRNOT00000080288	GO:0003674(molecular_function);GO:0005881(cytoplasmic microtubule);GO:0005886(plasma membrane);GO:0005923(bicellular tight junction);GO:0008150(biological_process);GO:0016020(membrane);GO:0016021(integral component of membrane);GO:0030054(cell junction);GO:0048565(digestive tract development)				CXADR-like membrane protein [Source:RGD Symbol;Acc:708569]	protein_coding	6.92013	8.59081	8.58272	6.23304	5.87305	6.54859	0.00910834	0.215353	1.29156	0.369117	up	yes
ENSRNOG00000058317	Pnck	29660	ENSRNOT00000090795	GO:0004672(protein kinase activity);GO:0004683(calmodulin-dependent protein kinase activity);GO:0005524(ATP binding);GO:0006468(protein phosphorylation)		K08795	EC:2.7.11.17	pregnancy up-regulated nonubiquitous CaM kinase [Source:RGD Symbol;Acc:69249]	protein_coding	12.8994	15.8133	15.8055	11.1908	10.8824	12.1536	0.00914585	0.215353	1.30068	0.379269	up	yes
ENSRNOG00000034246	Rps27a	100912032	ENSRNOT00000049535	GO:0003735(structural constituent of ribosome);GO:0005515(protein binding);GO:0005840(ribosome);GO:0006412(translation);GO:0046872(metal ion binding)	03010(Ribosome);04120(Ubiquitin mediated proteolysis);04137(Mitophagy - animal);05012(Parkinson disease);05022(Pathways of neurodegeneration - multiple diseases);05167(Kaposi sarcoma-associated herpesvirus infection);05171(Coronavirus disease - COVID-19)			ribosomal protein S27a [Source:RGD Symbol;Acc:6489478]	protein_coding	258.749	243.544	188.703	160.403	140.122	208.471	0.00913881	0.215353	1.35757	0.441022	up	yes
ENSRNOG00000010945	Ywhab	56011	ENSRNOT00000016981	GO:0004860(protein kinase inhibitor activity);GO:0005515(protein binding);GO:0005634(nucleus);GO:0005737(cytoplasm);GO:0005829(cytosol);GO:0006469(negative regulation of protein kinase activity);GO:0006605(protein targeting);GO:0008022(protein C-terminus binding);GO:0017053(transcription repressor complex);GO:0019899(enzyme binding);GO:0019904(protein domain specific binding);GO:0032991(protein-c…	04110(Cell cycle);04114(Oocyte meiosis);04151(PI3K-Akt signaling pathway);04390(Hippo signaling pathway);05160(Hepatitis C);05161(Hepatitis B);05203(Viral carcinogenesis)			tyrosine 3-monooxygenase/tryptophan 5-monooxygenase activation protein, beta [Source:RGD Symbol;Acc:61998]	protein_coding	237.8	234.202	236.346	216.316	197.27	196.401	0.00928839	0.217119	1.16125	0.21568	up	no
ENSRNOG00000042753	Fgf13	84488	ENSRNOT00000091330;ENSRNOT00000064780;ENSRNOT00000077402	GO:0000165(MAPK cascade);GO:0001764(neuron migration);GO:0005576(extracellular region);GO:0005634(nucleus);GO:0005737(cytoplasm);GO:0005829(cytosol);GO:0005874(microtubule);GO:0005886(plasma membrane);GO:0006814(sodium ion transport);GO:0007026(negative regulation of microtubule depolymerization);GO:0007399(nervous system development);GO:0007612(learning);GO:0007613(memory);GO:0008017(microtubule…				fibroblast growth factor 13 [Source:RGD Symbol;Acc:620164]	protein_coding	29.0668	29.876	31.5461	26.7538	24.3471	24.384	0.00938147	0.217327	1.19877	0.261553	up	no
ENSRNOG00000005018	Scn2a	24766	ENSRNOT00000087242;ENSRNOT00000007069	GO:0001518(voltage-gated sodium channel complex);GO:0005216(ion channel activity);GO:0005248(voltage-gated sodium channel activity);GO:0005261(cation channel activity);GO:0005886(plasma membrane);GO:0006811(ion transport);GO:0006814(sodium ion transport);GO:0007399(nervous system development);GO:0007613(memory);GO:0008627(intrinsic apoptotic signaling pathway in response to osmotic stress);GO:001…	04742(Taste transduction);04742(Taste transduction)			sodium voltage-gated channel alpha subunit 2 [Source:RGD Symbol;Acc:3632]	protein_coding	11.5092	13.1169	14.0387	10.1205	10.6869	10.3814	0.00937613	0.217327	1.2397	0.309992	up	yes
ENSRNOG00000002292	Hnrnpd	79256	ENSRNOT00000003158;ENSRNOT00000003173;ENSRNOT00000047840	GO:0003676(nucleic acid binding);GO:0003723(RNA binding);GO:0005654(nucleoplasm);GO:0032204(regulation of telomere maintenance);GO:0042162(telomeric DNA binding);GO:0042752(regulation of circadian rhythm);GO:0043488(regulation of mRNA stability);GO:0045202(synapse);GO:0045727(positive regulation of translation);GO:0097167(circadian regulation of translation);GO:1904355(positive regulation of telo…				heterogeneous nuclear ribonucleoprotein D [Source:RGD Symbol;Acc:620365]	protein_coding	100.776	119.237	126.874	94.2135	89.8987	94.256	0.00939846	0.217327	1.24614	0.317471	up	yes
ENSRNOG00000049951	Tmem151a	309158	ENSRNOT00000075365	GO:0016020(membrane);GO:0016021(integral component of membrane)				transmembrane protein 151A [Source:RGD Symbol;Acc:1310680]	protein_coding	7.75709	7.77189	8.79541	6.50988	6.04237	6.58774	0.0093734	0.217327	1.27087	0.345813	up	yes
ENSRNOG00000026128	Cpne8	362988	ENSRNOT00000039857	GO:0005544(calcium-dependent phospholipid binding);GO:0005886(plasma membrane);GO:0071277(cellular response to calcium ion)				copine 8 [Source:RGD Symbol;Acc:1307939]	protein_coding	11.4683	13.3847	14.8395	11.1413	9.2284	10.261	0.00939905	0.217327	1.29584	0.373888	up	yes
ENSRNOG00000010311	Dzip1	364475	ENSRNOT00000093385;ENSRNOT00000038596;ENSRNOT00000093327	GO:0005634(nucleus);GO:0005737(cytoplasm);GO:0005814(centriole);GO:0007224(smoothened signaling pathway);GO:0007281(germ cell development);GO:0033365(protein localization to organelle);GO:0034451(centriolar satellite);GO:0036064(ciliary basal body);GO:0043393(regulation of protein binding);GO:0044782(cilium organization);GO:0045184(establishment of protein localization);GO:0045724(positive regula…				DAZ interacting zinc finger protein 1 [Source:RGD Symbol;Acc:1307701]	protein_coding;processed_transcript	69.4423	83.0839	96.237	52.0363	57.9816	73.1543	0.0093296	0.217327	1.35808	0.441574	up	yes
ENSRNOG00000005673	Runx1t1	362489	ENSRNOT00000078102;ENSRNOT00000066191	GO:0003714(transcription corepressor activity);GO:0005634(nucleus);GO:0005654(nucleoplasm);GO:0006351(transcription, DNA-templated);GO:0006355(regulation of transcription, DNA-templated);GO:0016363(nuclear matrix);GO:0042802(identical protein binding);GO:0045444(fat cell differentiation);GO:0045599(negative regulation of fat cell differentiation);GO:0045892(negative regulation of transcription, D…	05200(Pathways in cancer);05202(Transcriptional misregulation in cancer);05221(Acute myeloid leukemia);05221(Acute myeloid leukemia)			RUNX1 partner transcriptional co-repressor 1 [Source:RGD Symbol;Acc:1305490]	protein_coding	13.065	14.6366	14.7902	10.2662	10.933	12.588	0.00942613	0.217434	1.25763	0.33071	up	yes
ENSRNOG00000046264	Pcdhb7	291652	ENSRNOT00000073425	GO:0005509(calcium ion binding);GO:0005886(plasma membrane);GO:0005887(integral component of plasma membrane);GO:0007155(cell adhesion);GO:0007156(homophilic cell adhesion via plasma membrane adhesion molecules);GO:0016020(membrane);GO:0016021(integral component of membrane)				protocadherin beta 7 [Source:RGD Symbol;Acc:1309422]	protein_coding	6.85317	7.6083	6.59109	5.74952	5.75644	4.73824	0.00942051	0.217434	1.296	0.374071	up	yes
ENSRNOG00000033051	Slc22a15	310732	ENSRNOT00000021713	GO:0016020(membrane);GO:0016021(integral component of membrane);GO:0022857(transmembrane transporter activity);GO:0055085(transmembrane transport)				solute carrier family 22, member 15 [Source:RGD Symbol;Acc:1311184]	protein_coding	9.80528	10.8132	11.488	7.75174	7.67457	9.42759	0.00946733	0.217941	1.29181	0.36939	up	yes
ENSRNOG00000026704	Drp2	66027	ENSRNOT00000085693;ENSRNOT00000039864	GO:0005515(protein binding);GO:0007417(central nervous system development);GO:0008270(zinc ion binding);GO:0008270(zinc ion binding)				dystrophin related protein 2 [Source:RGD Symbol;Acc:621750]	protein_coding	7.16	7.93544	7.22963	4.87601	5.667	6.6545	0.00952138	0.218207	1.29816	0.376465	up	yes
ENSRNOG00000013927	Jag2	29147	ENSRNOT00000019213	GO:0001501(skeletal system development);GO:0001701(in utero embryonic development);GO:0003016(respiratory system process);GO:0005112(Notch binding);GO:0005509(calcium ion binding);GO:0005515(protein binding);GO:0005887(integral component of plasma membrane);GO:0007154(cell communication);GO:0007219(Notch signaling pathway);GO:0007283(spermatogenesis);GO:0008083(growth factor activity);GO:0009912(…	01522(Endocrine resistance);04330(Notch signaling pathway);04658(Th1 and Th2 cell differentiation);05200(Pathways in cancer);05224(Breast cancer)			jagged canonical Notch ligand 2 [Source:RGD Symbol;Acc:2938]	protein_coding	17.535	19.5644	20.1841	12.3808	14.9322	16.776	0.00953663	0.218207	1.29927	0.377697	up	yes
ENSRNOG00000005158	Slc24a5	311387	ENSRNOT00000043611	GO:0005262(calcium channel activity);GO:0005802(trans-Golgi network);GO:0006811(ion transport);GO:0006816(calcium ion transport);GO:0006874(cellular calcium ion homeostasis);GO:0008273(calcium, potassium:sodium antiporter activity);GO:0015297(antiporter activity);GO:0016020(membrane);GO:0016021(integral component of membrane);GO:0030318(melanocyte differentiation);GO:0034220(ion transmembrane tra…				solute carrier family 24 member 5 [Source:RGD Symbol;Acc:1310565]	protein_coding	34.4228	38.0157	49.5686	30.9482	28.033	32.3602	0.0095346	0.218207	1.33573	0.417625	up	yes
ENSRNOG00000010649	Ctnnd2	114028	ENSRNOT00000044871	GO:0005515(protein binding);GO:0007155(cell adhesion);GO:0008013(beta-catenin binding);GO:0030054(cell junction);GO:0043204(perikaryon);GO:0050808(synapse organization);GO:0060828(regulation of canonical Wnt signaling pathway);GO:0060997(dendritic spine morphogenesis);GO:0098609(cell-cell adhesion)	04310(Wnt signaling pathway)			catenin delta 2 [Source:RGD Symbol;Acc:620734]	protein_coding	29.9773	31.5267	31.2735	25.3362	25.3451	27.4089	0.00958849	0.219172	1.18808	0.248635	up	no
ENSRNOG00000051875	AABR07001926.2		ENSRNOT00000090676						lincRNA	0.056514	0.218266	0.244977	0	0	0	0.00961089	0.219463	1732.52	10.7587	up	yes
ENSRNOG00000008376	LOC100909595		ENSRNOT00000085447;ENSRNOT00000088270;ENSRNOT00000011298	GO:0005355(glucose transmembrane transporter activity);GO:0008643(carbohydrate transport);GO:0016020(membrane);GO:0016021(integral component of membrane);GO:0022857(transmembrane transporter activity);GO:0055085(transmembrane transport);GO:1904659(glucose transmembrane transport);GO:1904659(glucose transmembrane transport)				solute carrier family 2, facilitated glucose transporter member 3-like [Source:RGD Symbol;Acc:6502547]	protein_coding	14.5183	16.4777	13.9595	12.7536	12.5668	11.5577	0.00970003	0.221053	1.21903	0.28573	up	yes
ENSRNOG00000007587	Tcp11l2	314683	ENSRNOT00000010024					t-complex 11 like 2 [Source:RGD Symbol;Acc:1307494]	protein_coding	34.8717	35.536	34.141	29.9317	28.4289	30.5364	0.00979717	0.221222	1.17607	0.233968	up	no
ENSRNOG00000000411	Nus1	294400	ENSRNOT00000000467	GO:0004659(prenyltransferase activity);GO:0005783(endoplasmic reticulum);GO:0005789(endoplasmic reticulum membrane);GO:0006486(protein glycosylation);GO:0006489(dolichyl diphosphate biosynthetic process);GO:0016020(membrane);GO:0016021(integral component of membrane);GO:0016740(transferase activity);GO:0016765(transferase activity, transferring alkyl or aryl (other than methyl) groups);GO:0019408…	00900(Terpenoid backbone biosynthesis)	K19177	EC:2.5.1.87	NUS1 dehydrodolichyl diphosphate synthase subunit [Source:RGD Symbol;Acc:1307879]	protein_coding	15.1764	15.0639	15.8183	11.7766	12.4054	13.5451	0.00979656	0.221222	1.22083	0.287868	up	yes
ENSRNOG00000019355	Lman1l	300743	ENSRNOT00000026192	GO:0016020(membrane);GO:0016021(integral component of membrane)	04141(Protein processing in endoplasmic reticulum)			lectin, mannose-binding, 1 like [Source:RGD Symbol;Acc:1310538]	protein_coding	13.2195	13.8075	14.5937	10.8216	10.3553	11.8031	0.00976611	0.221222	1.262	0.33571	up	yes
ENSRNOG00000049661	Inafm1	100192314	ENSRNOT00000071098	GO:0005246(calcium channel regulator activity);GO:0016020(membrane);GO:0016021(integral component of membrane)				InaF-motif containing 1 [Source:RGD Symbol;Acc:2301983]	protein_coding	6.2177	5.16938	5.30795	4.15936	3.50733	4.4221	0.00980849	0.221222	1.38103	0.465749	up	yes
ENSRNOG00000016099	Id4	291023	ENSRNOT00000021550	GO:0000082(G1/S transition of mitotic cell cycle);GO:0000122(negative regulation of transcription by RNA polymerase II);GO:0001085(RNA polymerase II transcription factor binding);GO:0001649(osteoblast differentiation);GO:0005634(nucleus);GO:0005654(nucleoplasm);GO:0005737(cytoplasm);GO:0007405(neuroblast proliferation);GO:0007420(brain development);GO:0007623(circadian rhythm);GO:0008284(positive…	04350(TGF-beta signaling pathway);04550(Signaling pathways regulating pluripotency of stem cells)			inhibitor of DNA binding 4, HLH protein [Source:RGD Symbol;Acc:631428]	protein_coding	15.3283	16.3716	21.2006	15.1978	12.2112	10.7239	0.0097824	0.221222	1.38726	0.472243	up	yes
ENSRNOG00000030410	Zfp958	100302405	ENSRNOT00000050885	GO:0000978(RNA polymerase II cis-regulatory region sequence-specific DNA binding);GO:0000981(DNA-binding transcription factor activity, RNA polymerase II-specific);GO:0006355(regulation of transcription, DNA-templated);GO:0006357(regulation of transcription by RNA polymerase II)	05168(Herpes simplex virus 1 infection)			zinc finger protein 958 [Source:RGD Symbol;Acc:2311392]	protein_coding	15.417	19.8985	23.8167	10.4512	10.6174	17.5374	0.00978585	0.221222	1.53168	0.615117	up	yes
ENSRNOG00000014010	Gfra2	25136	ENSRNOT00000019222	GO:0005886(plasma membrane);GO:0007169(transmembrane receptor protein tyrosine kinase signaling pathway);GO:0007399(nervous system development);GO:0009897(external side of plasma membrane);GO:0016020(membrane);GO:0016167(glial cell-derived neurotrophic factor receptor activity);GO:0031225(anchored component of membrane);GO:0031953(negative regulation of protein autophosphorylation);GO:0033141(pos…				GDNF family receptor alpha 2 [Source:RGD Symbol;Acc:61809]	protein_coding	18.8748	18.6126	17.2923	14.4927	15.4551	15.7736	0.00992551	0.222612	1.19812	0.260776	up	no
ENSRNOG00000011951	Plk2	83722	ENSRNOT00000016768	GO:0000082(G1/S transition of mitotic cell cycle);GO:0000278(mitotic cell cycle);GO:0000785(chromatin);GO:0004672(protein kinase activity);GO:0004674(protein serine/threonine kinase activity);GO:0005515(protein binding);GO:0005524(ATP binding);GO:0005737(cytoplasm);GO:0005813(centrosome);GO:0005814(centriole);GO:0006468(protein phosphorylation);GO:0007052(mitotic spindle organization);GO:0007613(…	04068(FoxO signaling pathway)	K08861	EC:2.7.11.21	polo-like kinase 2 [Source:RGD Symbol;Acc:620760]	protein_coding	33.7955	34.456	36.1748	31.3896	27.5775	28.17	0.00997455	0.22327	1.19841	0.261125	up	no
ENSRNOG00000043197	LOC688613	688613	ENSRNOT00000064487	GO:0016020(membrane);GO:0016021(integral component of membrane)				hypothetical protein LOC688613 [Source:RGD Symbol;Acc:1586487]	protein_coding	18.0868	18.4587	17.6854	13.7557	13.1813	15.4701	0.0100608	0.224095	1.27881	0.354806	up	yes
ENSRNOG00000005332	Csdc2	266600	ENSRNOT00000007091	GO:0003676(nucleic acid binding);GO:0003723(RNA binding);GO:0003730(mRNA 3'-UTR binding);GO:0005515(protein binding);GO:0005634(nucleus);GO:0005737(cytoplasm);GO:0006397(mRNA processing);GO:0008134(transcription factor binding);GO:0043488(regulation of mRNA stability)				cold shock domain containing C2 [Source:RGD Symbol;Acc:628780]	protein_coding	61.5389	57.6909	56.9213	52.9243	50.0948	48.5541	0.0101261	0.224698	1.16215	0.216798	up	no
ENSRNOG00000005530	Rps6kl1	299202	ENSRNOT00000007350	GO:0004672(protein kinase activity);GO:0005524(ATP binding);GO:0006468(protein phosphorylation);GO:0016301(kinase activity);GO:0016310(phosphorylation);GO:0016740(transferase activity);GO:0106310(protein serine kinase activity);GO:0106311(protein threonine kinase activity)				ribosomal protein S6 kinase-like 1 [Source:RGD Symbol;Acc:1309493]	protein_coding	29.7335	30.9798	33.3729	24.5014	22.6159	27.8134	0.0101787	0.225613	1.25564	0.328425	up	yes
ENSRNOG00000027582	Dpysl4	25417	ENSRNOT00000029587	GO:0005737(cytoplasm);GO:0016787(hydrolase activity);GO:0016810(hydrolase activity, acting on carbon-nitrogen (but not peptide) bonds);GO:0031005(filamin binding);GO:0070997(neuron death);GO:0097485(neuron projection guidance)				dihydropyrimidinase-like 4 [Source:RGD Symbol;Acc:2409]	protein_coding	92.2558	91.9884	88.4478	78.7028	81.0318	76.0922	0.0102244	0.225981	1.15632	0.209545	up	no
ENSRNOG00000004372	Cbln4	499947	ENSRNOT00000005866	GO:0005515(protein binding);GO:0005576(extracellular region);GO:0005615(extracellular space);GO:0009306(protein secretion);GO:0098982(GABA-ergic synapse);GO:1904862(inhibitory synapse assembly)				cerebellin 4 precursor [Source:RGD Symbol;Acc:1589642]	protein_coding	4.95938	4.72053	4.67355	3.96525	3.89145	3.43289	0.0102252	0.225981	1.27139	0.346406	up	yes
ENSRNOG00000007575	Plppr1	298062	ENSRNOT00000088716;ENSRNOT00000009987	GO:0005654(nucleoplasm);GO:0006644(phospholipid metabolic process);GO:0007399(nervous system development);GO:0008195(phosphatidate phosphatase activity);GO:0016020(membrane);GO:0016021(integral component of membrane);GO:0016311(dephosphorylation);GO:0042577(lipid phosphatase activity);GO:0042577(lipid phosphatase activity)				phospholipid phosphatase related 1 [Source:RGD Symbol;Acc:1303116]	protein_coding	5.6549	6.16659	6.98123	4.64297	4.19653	4.99755	0.0103041	0.226268	1.35887	0.442405	up	yes
ENSRNOG00000020952	Cgn	310655	ENSRNOT00000028440	GO:0003774(motor activity);GO:0016459(myosin complex)	04530(Tight junction)			cingulin [Source:RGD Symbol;Acc:1311992]	protein_coding	7.11843	8.03267	8.32489	5.0382	4.86656	7.22272	0.0103102	0.226268	1.37066	0.454873	up	yes
ENSRNOG00000010594	LOC500124	500124	ENSRNOT00000014331	GO:0005737(cytoplasm);GO:0005813(centrosome);GO:0005815(microtubule organizing center);GO:0005856(cytoskeleton)				similar to RIKEN cDNA 4921507P07 [Source:RGD Symbol;Acc:1563788]	protein_coding	3.06462	2.63814	3.40665	2.15625	1.53526	2.31169	0.0102844	0.226268	1.51743	0.601627	up	yes
ENSRNOG00000054866	AC126640.1		ENSRNOT00000085075						lincRNA	23.3205	35.1098	32.4288	13.534	17.5528	26.779	0.0103035	0.226268	1.57017	0.650921	up	yes
ENSRNOG00000006052	Sulf2	311642	ENSRNOT00000008478	GO:0001822(kidney development);GO:0002063(chondrocyte development);GO:0003094(glomerular filtration);GO:0003824(catalytic activity);GO:0004065(arylsulfatase activity);GO:0005509(calcium ion binding);GO:0005539(glycosaminoglycan binding);GO:0005615(extracellular space);GO:0005783(endoplasmic reticulum);GO:0005794(Golgi apparatus);GO:0005795(Golgi stack);GO:0005886(plasma membrane);GO:0008449(N-ace…				sulfatase 2 [Source:RGD Symbol;Acc:1305078]	protein_coding	40.3216	38.4197	38.828	31.658	32.184	35.4035	0.0103789	0.226991	1.18463	0.244438	up	no
ENSRNOG00000010415	Atxn7l1	362726	ENSRNOT00000073277;ENSRNOT00000013474;ENSRNOT00000076777;ENSRNOT00000076183;ENSRNOT00000014054;ENSRNOT00000013842					ataxin 7-like 1 [Source:RGD Symbol;Acc:1305730]	protein_coding;processed_transcript	8.39878	8.7265	8.11291	6.52911	7.11166	7.16526	0.010385	0.226991	1.21302	0.278607	up	yes
ENSRNOG00000029570	Fam222b	497960	ENSRNOT00000045107	GO:0005654(nucleoplasm)				family with sequence similarity 222, member B [Source:RGD Symbol;Acc:1566149]	protein_coding	10.7728	11.521	10.306	8.20841	9.41948	8.96556	0.0103663	0.226991	1.22586	0.293789	up	yes
ENSRNOG00000031233	Mapk12	60352	ENSRNOT00000044376	GO:0000165(MAPK cascade);GO:0000287(magnesium ion binding);GO:0004672(protein kinase activity);GO:0004674(protein serine/threonine kinase activity);GO:0004707(MAP kinase activity);GO:0005524(ATP binding);GO:0006468(protein phosphorylation);GO:0018105(peptidyl-serine phosphorylation);GO:0045445(myoblast differentiation)	01522(Endocrine resistance);04010(MAPK signaling pathway);04015(Rap1 signaling pathway);04068(FoxO signaling pathway);04071(Sphingolipid signaling pathway);04114(Oocyte meiosis);04218(Cellular senescence);04261(Adrenergic signaling in cardiomyocytes);04370(VEGF signaling pathway);04380(Osteoclast differentiation);04550(Signaling pathways regulating pluripotency of stem cells);04611(Platelet activ…	K04441	EC:2.7.11.24	mitogen-activated protein kinase 12 [Source:RGD Symbol;Acc:70975]	protein_coding	11.243	10.1668	8.71252	8.1763	7.08024	8.23617	0.010391	0.226991	1.2822	0.358621	up	yes
ENSRNOG00000039559	Fam219a	691024	ENSRNOT00000060642					family with sequence similarity 219, member A [Source:RGD Symbol;Acc:1588668]	protein_coding	31.0351	34.858	33.2172	26.3593	27.9491	27.9383	0.0104364	0.227168	1.20503	0.269075	up	yes
ENSRNOG00000012764	Agap3	362300	ENSRNOT00000064386;ENSRNOT00000084777;ENSRNOT00000087120	GO:0003924(GTPase activity);GO:0005096(GTPase activator activity);GO:0005515(protein binding);GO:0005525(GTP binding);GO:0005634(nucleus);GO:0005737(cytoplasm);GO:0006606(protein import into nucleus);GO:0007165(signal transduction);GO:0016020(membrane);GO:0031593(polyubiquitin modification-dependent protein binding);GO:0034614(cellular response to reactive oxygen species);GO:0043161(proteasome-me…	04144(Endocytosis);04144(Endocytosis)			ArfGAP with GTPase domain, ankyrin repeat and PH domain 3 [Source:RGD Symbol;Acc:1310751]	protein_coding	25.4763	27.4899	27.2475	20.5114	19.6058	24.4735	0.0104392	0.227168	1.24188	0.312522	up	yes
ENSRNOG00000038004	Zfp804a	295695	ENSRNOT00000043974	GO:0005634(nucleus);GO:0005737(cytoplasm);GO:0005886(plasma membrane);GO:0010628(positive regulation of gene expression);GO:0010975(regulation of neuron projection development);GO:0010976(positive regulation of neuron projection development);GO:0030426(growth cone);GO:0043025(neuronal cell body);GO:0043197(dendritic spine);GO:0043198(dendritic shaft);GO:0098794(postsynapse);GO:1901588(dendritic m…				zinc finger protein 804A [Source:RGD Symbol;Acc:1305239]	protein_coding	16.9717	18.5226	18.0057	13.9458	14.9298	15.3546	0.0105027	0.228111	1.20958	0.274502	up	yes
ENSRNOG00000019163	Syt6	60565	ENSRNOT00000025953;ENSRNOT00000077739	GO:0007340(acrosome reaction);GO:0016020(membrane);GO:0016021(integral component of membrane);GO:0019905(syntaxin binding);GO:0030276(clathrin binding);GO:0060478(acrosomal vesicle exocytosis);GO:0060478(acrosomal vesicle exocytosis)				synaptotagmin 6 [Source:RGD Symbol;Acc:62012]	protein_coding	8.38231	9.31957	9.5934	6.43136	7.54129	7.58754	0.0105388	0.22824	1.266	0.340282	up	yes
ENSRNOG00000045844	Impact	497198	ENSRNOT00000073771	GO:0000122(negative regulation of transcription by RNA polymerase II);GO:0001933(negative regulation of protein phosphorylation);GO:0003779(actin binding);GO:0005515(protein binding);GO:0005737(cytoplasm);GO:0005844(polysome);GO:0006417(regulation of translation);GO:0006446(regulation of translational initiation);GO:0007399(nervous system development);GO:0030154(cell differentiation);GO:0031333(n…				impact RWD domain protein [Source:RGD Symbol;Acc:1591977]	protein_coding	128.56	141.995	154.207	116.418	113.034	119.574	0.0106065	0.22905	1.21699	0.283317	up	yes
ENSRNOG00000020527	Drap1	293674	ENSRNOT00000038138	GO:0000122(negative regulation of transcription by RNA polymerase II);GO:0001091(RNA polymerase II general transcription initiation factor binding);GO:0003677(DNA binding);GO:0016251(RNA polymerase II general transcription initiation factor activity);GO:0017025(TBP-class protein binding);GO:0042802(identical protein binding);GO:0046982(protein heterodimerization activity);GO:0090575(RNA polymeras…				Dr1 associated protein 1 [Source:RGD Symbol;Acc:1308477]	protein_coding	29.508	30.4457	28.0908	25.9131	23.8466	24.0841	0.0108149	0.232444	1.19231	0.253755	up	no
ENSRNOG00000021098	Rasgrp2	361714	ENSRNOT00000028646	GO:0005085(guanyl-nucleotide exchange factor activity);GO:0005509(calcium ion binding);GO:0005829(cytosol);GO:0005886(plasma membrane);GO:0007264(small GTPase mediated signal transduction);GO:0035556(intracellular signal transduction);GO:0043547(positive regulation of GTPase activity);GO:0071277(cellular response to calcium ion)	04010(MAPK signaling pathway);04014(Ras signaling pathway);04015(Rap1 signaling pathway);04062(Chemokine signaling pathway);04611(Platelet activation);05200(Pathways in cancer)			RAS guanyl releasing protein 2 [Source:RGD Symbol;Acc:1311630]	protein_coding	4.50954	5.44662	5.13529	3.29743	3.96075	3.881	0.0107999	0.232444	1.35481	0.43809	up	yes
ENSRNOG00000055530	Panx2	362979	ENSRNOT00000089707	GO:0002931(response to ischemia);GO:0005737(cytoplasm);GO:0005886(plasma membrane);GO:0005921(gap junction);GO:0006811(ion transport);GO:0006812(cation transport);GO:0015267(channel activity);GO:0016020(membrane);GO:0016021(integral component of membrane);GO:0030054(cell junction);GO:0032732(positive regulation of interleukin-1 production);GO:0055085(transmembrane transport)				pannexin 2 [Source:RGD Symbol;Acc:735191]	protein_coding	28.5071	30.3126	28.4341	24.9556	25.4988	23.3083	0.0109034	0.233447	1.1829	0.242328	up	no
ENSRNOG00000009409	Fbxo2	85273	ENSRNOT00000012670	GO:0001540(amyloid-beta binding);GO:0005515(protein binding);GO:0005737(cytoplasm);GO:0005829(cytosol);GO:0006511(ubiquitin-dependent protein catabolic process);GO:0006516(glycoprotein catabolic process);GO:0008285(negative regulation of cell population proliferation);GO:0016567(protein ubiquitination);GO:0019005(SCF ubiquitin ligase complex);GO:0030246(carbohydrate binding);GO:0030433(ubiquitin-…	04120(Ubiquitin mediated proteolysis);04141(Protein processing in endoplasmic reticulum)			F-box protein 2 [Source:RGD Symbol;Acc:621751]	protein_coding	49.7116	52.9471	55.6628	46.2554	43.6597	40.5209	0.0109131	0.233447	1.21379	0.279515	up	yes
ENSRNOG00000056233	AC120262.1		ENSRNOT00000089462						miRNA	32.3723	43.0717	33.1114	19.5948	24.8743	25.7024	0.0109115	0.233447	1.547	0.629475	up	yes
ENSRNOG00000050073	Mir3072	102465166	ENSRNOT00000071265					microRNA 3072 [Source:RGD Symbol;Acc:7489041]	miRNA	9.46771	13.8333	13.3646	4.67075	5.10911	7.54777	0.010897	0.233447	2.11602	1.08135	up	yes
ENSRNOG00000013503	Cdh24	498515	ENSRNOT00000036150	GO:0000902(cell morphogenesis);GO:0003674(molecular_function);GO:0005509(calcium ion binding);GO:0005575(cellular_component);GO:0005886(plasma membrane);GO:0005911(cell-cell junction);GO:0005912(adherens junction);GO:0007043(cell-cell junction assembly);GO:0007155(cell adhesion);GO:0007156(homophilic cell adhesion via plasma membrane adhesion molecules);GO:0007275(multicellular organism developme…				cadherin 24 [Source:RGD Symbol;Acc:1560161]	protein_coding	34.9276	31.0357	36.1616	22.8399	26.0744	30.5466	0.0109556	0.233915	1.28522	0.362017	up	yes
ENSRNOG00000005576	Rpia	362383	ENSRNOT00000007927	GO:0004751(ribose-5-phosphate isomerase activity);GO:0006014(D-ribose metabolic process);GO:0006098(pentose-phosphate shunt);GO:0009052(pentose-phosphate shunt, non-oxidative branch);GO:0016853(isomerase activity);GO:0019693(ribose phosphate metabolic process);GO:0030246(carbohydrate binding);GO:0042802(identical protein binding);GO:0043231(intracellular membrane-bounded organelle);GO:0048029(mon…	00030(Pentose phosphate pathway);01100(Metabolic pathways);01200(Carbon metabolism);01230(Biosynthesis of amino acids)	K01807	EC:5.3.1.6	ribose 5-phosphate isomerase A [Source:RGD Symbol;Acc:1311377]	protein_coding	7.0172	6.76983	7.14602	5.55211	5.49	5.47989	0.0109829	0.23398	1.26698	0.341394	up	yes
ENSRNOG00000027595	Tfap2e	313596	ENSRNOT00000038248	GO:0000977(RNA polymerase II transcription regulatory region sequence-specific DNA binding);GO:0000978(RNA polymerase II cis-regulatory region sequence-specific DNA binding);GO:0000981(DNA-binding transcription factor activity, RNA polymerase II-specific);GO:0001228(DNA-binding transcription activator activity, RNA polymerase II-specific);GO:0003677(DNA binding);GO:0003700(DNA-binding transcripti…				transcription factor AP-2 epsilon [Source:RGD Symbol;Acc:1563297]	protein_coding	3.06412	2.93012	3.63042	2.3833	1.93566	2.34725	0.0110309	0.234639	1.4438	0.529869	up	yes
ENSRNOG00000020851	Aplp1	502317	ENSRNOT00000028297	GO:0005515(protein binding);GO:0005654(nucleoplasm);GO:0005794(Golgi apparatus);GO:0005886(plasma membrane);GO:0006378(mRNA polyadenylation);GO:0006417(regulation of translation);GO:0008201(heparin binding);GO:0016020(membrane);GO:0016021(integral component of membrane);GO:0030198(extracellular matrix organization);GO:0030900(forebrain development);GO:0031694(alpha-2A adrenergic receptor binding)…				amyloid beta precursor like protein 1 [Source:RGD Symbol;Acc:69257]	protein_coding	133.584	120.779	126.585	108.008	99.1871	113.936	0.0110869	0.235186	1.18627	0.246434	up	no
ENSRNOG00000001098	Pds5b	304218	ENSRNOT00000040830;ENSRNOT00000001464;ENSRNOT00000064951	GO:0000785(chromatin);GO:0003677(DNA binding);GO:0005634(nucleus);GO:0005654(nucleoplasm);GO:0007049(cell cycle);GO:0007064(mitotic sister chromatid cohesion);GO:0008285(negative regulation of cell population proliferation);GO:0042127(regulation of cell population proliferation);GO:0051301(cell division);GO:0051301(cell division)				PDS5 cohesin associated factor B [Source:RGD Symbol;Acc:1310838]	protein_coding	30.171	29.5773	29.768	16.7537	18.7765	28.876	0.0110687	0.235186	1.38987	0.474951	up	yes
ENSRNOG00000012273	Dmtn	361069	ENSRNOT00000016555;ENSRNOT00000067776	GO:0003779(actin binding);GO:0005102(signaling receptor binding);GO:0005829(cytosol);GO:0005884(actin filament);GO:0005886(plasma membrane);GO:0008360(regulation of cell shape);GO:0010591(regulation of lamellipodium assembly);GO:0010763(positive regulation of fibroblast migration);GO:0010801(negative regulation of peptidyl-threonine phosphorylation);GO:0010812(negative regulation of cell-substrat…				dematin actin binding protein [Source:RGD Symbol;Acc:1311419]	protein_coding	26.7434	28.057	29.1086	22.3397	21.5349	25.0534	0.0111374	0.235578	1.21734	0.283733	up	yes
ENSRNOG00000003972	Tshr	25360	ENSRNOT00000005671	GO:0004930(G protein-coupled receptor activity);GO:0004996(thyroid-stimulating hormone receptor activity);GO:0005886(plasma membrane);GO:0007165(signal transduction);GO:0007186(G protein-coupled receptor signaling pathway);GO:0007189(adenylate cyclase-activating G protein-coupled receptor signaling pathway);GO:0008344(adult locomotory behavior);GO:0016020(membrane);GO:0016021(integral component o…	04024(cAMP signaling pathway);04080(Neuroactive ligand-receptor interaction);04918(Thyroid hormone synthesis);04923(Regulation of lipolysis in adipocytes);05320(Autoimmune thyroid disease)			thyroid stimulating hormone receptor [Source:RGD Symbol;Acc:3911]	protein_coding	5.8541	6.41111	6.73076	5.31934	5.14054	4.93698	0.011273	0.237121	1.23376	0.303057	up	yes
ENSRNOG00000011193	Hmgcll1	367112	ENSRNOT00000014926	GO:0003824(catalytic activity);GO:0004419(hydroxymethylglutaryl-CoA lyase activity);GO:0005783(endoplasmic reticulum);GO:0005829(cytosol);GO:0016020(membrane);GO:0016833(oxo-acid-lyase activity);GO:0046951(ketone body biosynthetic process);GO:0048471(perinuclear region of cytoplasm)	00072(Synthesis and degradation of ketone bodies);00280(Valine, leucine and isoleucine degradation);00650(Butanoate metabolism);01100(Metabolic pathways);04146(Peroxisome)	K01640	EC:4.1.3.4	3-hydroxymethyl-3-methylglutaryl-CoA lyase-like 1 [Source:RGD Symbol;Acc:1565090]	protein_coding	8.00123	8.27529	8.29398	6.87839	6.67877	6.8693	0.0112946	0.237355	1.20288	0.266488	up	yes
ENSRNOG00000018399	Cpne6	691478	ENSRNOT00000024978	GO:0001786(phosphatidylserine binding);GO:0005544(calcium-dependent phospholipid binding);GO:0005737(cytoplasm);GO:0005886(plasma membrane);GO:0016020(membrane);GO:0030424(axon);GO:0030425(dendrite);GO:0045334(clathrin-coated endocytic vesicle);GO:0071277(cellular response to calcium ion);GO:1903861(positive regulation of dendrite extension)				copine 6 [Source:RGD Symbol;Acc:1583895]	protein_coding	41.2613	46.6703	31.6913	32.0296	31.6274	29.3363	0.0113672	0.238658	1.28636	0.363293	up	yes
ENSRNOG00000059883	LOC100912578		ENSRNOT00000079460;ENSRNOT00000088478					stress-70 protein, mitochondrial-like [Source:RGD Symbol;Acc:6486342]	lincRNA	15.3885	18.287	16.8445	15.181	11.9686	12.5068	0.0114307	0.23912	1.27394	0.3493	up	yes
ENSRNOG00000049020	Tceal3	501628,158931	ENSRNOT00000071874	GO:0005634(nucleus);GO:0050699(WW domain binding)				transcription elongation factor A like 3 [Source:RGD Symbol;Acc:1562504]	protein_coding	88.3073	109.047	123.442	92.3385	78.1469	72.2329	0.0114442	0.239167	1.32168	0.402373	up	yes
ENSRNOG00000024065	Zfp575	308430	ENSRNOT00000035356	GO:0000978(RNA polymerase II cis-regulatory region sequence-specific DNA binding);GO:0000981(DNA-binding transcription factor activity, RNA polymerase II-specific);GO:0006357(regulation of transcription by RNA polymerase II)				zinc finger protein 575 [Source:RGD Symbol;Acc:1305025]	protein_coding	4.36212	4.01383	3.83738	2.89349	3.09622	2.33465	0.0114715	0.239297	1.46718	0.553045	up	yes
ENSRNOG00000006369	Alg2	313231	ENSRNOT00000008913	GO:0000033(alpha-1,3-mannosyltransferase activity);GO:0003674(molecular_function);GO:0004378(GDP-Man:Man1GlcNAc2-PP-Dol alpha-1,3-mannosyltransferase activity);GO:0005575(cellular_component);GO:0005634(nucleus);GO:0005737(cytoplasm);GO:0005783(endoplasmic reticulum);GO:0005829(cytosol);GO:0006486(protein glycosylation);GO:0006488(dolichol-linked oligosaccharide biosynthetic process);GO:0006490(ol…	00510(N-Glycan biosynthesis);00513(Various types of N-glycan biosynthesis);01100(Metabolic pathways)	K03843	EC:2.4.1.132;EC:2.4.1.257	ALG2, alpha-1,3/1,6-mannosyltransferase [Source:RGD Symbol;Acc:1309940]	protein_coding	66.0831	67.5174	66.4624	56.3433	58.0238	58.1264	0.0115329	0.239586	1.15983	0.213911	up	no
ENSRNOG00000012481	Ppm1j	295341	ENSRNOT00000016833	GO:0004722(protein serine/threonine phosphatase activity);GO:0006470(protein dephosphorylation);GO:0016791(phosphatase activity)		K17504	EC:3.1.3.16	protein phosphatase, Mg2+/Mn2+ dependent, 1J [Source:RGD Symbol;Acc:1359104]	protein_coding	14.7561	13.1551	12.6597	11.4724	10.8293	11.136	0.011504	0.239586	1.21333	0.278975	up	yes
ENSRNOG00000010626	Sphk1	170897	ENSRNOT00000032163;ENSRNOT00000088457;ENSRNOT00000079080	GO:0000287(magnesium ion binding);GO:0003677(DNA binding);GO:0003951(NAD+ kinase activity);GO:0005516(calmodulin binding);GO:0005524(ATP binding);GO:0005737(cytoplasm);GO:0005829(cytosol);GO:0005886(plasma membrane);GO:0005905(clathrin-coated pit);GO:0006670(sphingosine metabolic process);GO:0008289(lipid binding);GO:0008481(sphinganine kinase activity);GO:0010800(positive regulation of peptidyl-…	00600(Sphingolipid metabolism);01100(Metabolic pathways);04020(Calcium signaling pathway);04071(Sphingolipid signaling pathway);04072(Phospholipase D signaling pathway);04370(VEGF signaling pathway);04371(Apelin signaling pathway);04666(Fc gamma R-mediated phagocytosis);05152(Tuberculosis);05152(Tuberculosis)	K04718	EC:2.7.1.91	sphingosine kinase 1 [Source:RGD Symbol;Acc:620048]	protein_coding	6.50231	7.47143	7.16133	6.23981	4.96629	5.43042	0.0115243	0.239586	1.2704	0.345285	up	yes
ENSRNOG00000030700	Mt-co3		ENSRNOT00000049683	GO:0003674(molecular_function);GO:0004129(cytochrome-c oxidase activity);GO:0005575(cellular_component);GO:0005739(mitochondrion);GO:0005743(mitochondrial inner membrane);GO:0006123(mitochondrial electron transport, cytochrome c to oxygen);GO:0008150(biological_process);GO:0008535(respiratory chain complex IV assembly);GO:0009055(electron transfer activity);GO:0009060(aerobic respiration);GO:0015…	00190(Oxidative phosphorylation);01100(Metabolic pathways);04260(Cardiac muscle contraction);04714(Thermogenesis);04932(Non-alcoholic fatty liver disease);05010(Alzheimer disease);05012(Parkinson disease);05014(Amyotrophic lateral sclerosis);05016(Huntington disease);05020(Prion disease);05022(Pathways of neurodegeneration - multiple diseases)			mitochondrially encoded cytochrome c oxidase III [Source:RGD Symbol;Acc:621873]	protein_coding	8842.22	10336.2	12766.6	8406.91	7124.18	8788.74	0.0115382	0.239586	1.31354	0.393459	up	yes
ENSRNOG00000030443	Rab9a	84589	ENSRNOT00000050018	GO:0003924(GTPase activity);GO:0005525(GTP binding);GO:0005764(lysosome);GO:0005770(late endosome);GO:0019003(GDP binding);GO:0032482(Rab protein signal transduction);GO:0032880(regulation of protein localization);GO:0045335(phagocytic vesicle);GO:0045921(positive regulation of exocytosis);GO:0052405(negative regulation by host of symbiont molecular function)	05132(Salmonella infection);05162(Measles)			RAB9A, member RAS oncogene family [Source:RGD Symbol;Acc:619740]	protein_coding	17.7858	18.8404	21.3994	14.3924	13.7821	16.6338	0.0116067	0.24013	1.29497	0.37292	up	yes
ENSRNOG00000021041	Fam171a2	100361389	ENSRNOT00000028563					family with sequence similarity 171, member A2 [Source:RGD Symbol;Acc:1307966]	protein_coding	12.1574	11.1932	10.2884	9.38369	7.48299	9.53774	0.0116868	0.240923	1.27399	0.349355	up	yes
ENSRNOG00000017333	Syt4	64440	ENSRNOT00000023594	GO:0005794(Golgi apparatus);GO:0005886(plasma membrane);GO:0006887(exocytosis);GO:0007269(neurotransmitter secretion);GO:0007613(memory);GO:0014049(positive regulation of glutamate secretion);GO:0014059(regulation of dopamine secretion);GO:0016020(membrane);GO:0017158(regulation of calcium ion-dependent exocytosis);GO:0030100(regulation of endocytosis);GO:0030424(axon);GO:0030425(dendrite);GO:003…				synaptotagmin 4 [Source:RGD Symbol;Acc:68397]	protein_coding	86.4974	85.3105	89.8853	78.5033	71.9465	74.0396	0.0117551	0.241365	1.16573	0.221229	up	no
ENSRNOG00000008761	Ncs1	65153	ENSRNOT00000011648	GO:0005509(calcium ion binding);GO:0005737(cytoplasm);GO:0005886(plasma membrane);GO:0030424(axon);GO:0030425(dendrite);GO:0043231(intracellular membrane-bounded organelle)				neuronal calcium sensor 1 [Source:RGD Symbol;Acc:68417]	protein_coding	19.0007	19.467	17.754	16.1937	15.9272	16.0871	0.0118118	0.241365	1.16623	0.221854	up	no
ENSRNOG00000025235	Tmem130	304280	ENSRNOT00000039149	GO:0005794(Golgi apparatus)				transmembrane protein 130 [Source:RGD Symbol;Acc:1563248]	protein_coding	117.604	114.216	109.94	90.2561	90.0301	105.171	0.0118011	0.241365	1.19723	0.259704	up	no
ENSRNOG00000008203	Synpr	66030	ENSRNOT00000011307;ENSRNOT00000086502	GO:0008021(synaptic vesicle);GO:0016020(membrane);GO:0016021(integral component of membrane);GO:0016021(integral component of membrane)				synaptoporin [Source:RGD Symbol;Acc:708366]	protein_coding	144.724	143.206	163.196	132.211	115.796	125.461	0.0117786	0.241365	1.20793	0.272541	up	yes
ENSRNOG00000009370	Tbkbp1	266764	ENSRNOT00000012462		04622(RIG-I-like receptor signaling pathway)			TBK1 binding protein 1 [Source:RGD Symbol;Acc:631328]	protein_coding	25.882	32.9318	34.3894	22.7093	19.7933	27.4703	0.0118006	0.241365	1.33199	0.413581	up	yes
ENSRNOG00000011245	Arhgap18	293947	ENSRNOT00000015547	GO:0001726(ruffle);GO:0003674(molecular_function);GO:0005096(GTPase activator activity);GO:0005575(cellular_component);GO:0005737(cytoplasm);GO:0005829(cytosol);GO:0005881(cytoplasmic microtubule);GO:0005886(plasma membrane);GO:0007165(signal transduction);GO:0007264(small GTPase mediated signal transduction);GO:0008150(biological_process);GO:0008360(regulation of cell shape);GO:0016607(nuclear s…				Rho GTPase activating protein 18 [Source:RGD Symbol;Acc:1305053]	protein_coding	5.99215	6.41384	5.70335	3.80709	4.73229	5.01785	0.0117327	0.241365	1.33577	0.417671	up	yes
ENSRNOG00000011057	Mfn1	192647	ENSRNOT00000065144;ENSRNOT00000077170	GO:0000166(nucleotide binding);GO:0003924(GTPase activity);GO:0005525(GTP binding);GO:0005739(mitochondrion);GO:0005741(mitochondrial outer membrane);GO:0008053(mitochondrial fusion);GO:0010918(positive regulation of mitochondrial membrane potential);GO:0016020(membrane);GO:0016021(integral component of membrane);GO:0016787(hydrolase activity);GO:0031307(integral component of mitochondrial outer …	04137(Mitophagy - animal);04621(NOD-like receptor signaling pathway);05012(Parkinson disease);05022(Pathways of neurodegeneration - multiple diseases);05022(Pathways of neurodegeneration - multiple diseases)			mitofusin 1 [Source:RGD Symbol;Acc:621460]	protein_coding	46.37	54.1089	59.1065	36.9568	38.9353	47.5603	0.011831	0.241465	1.29269	0.370375	up	yes
ENSRNOG00000000800	Man1a1	294410	ENSRNOT00000087342;ENSRNOT00000057422;ENSRNOT00000085465	GO:0000139(Golgi membrane);GO:0004571(mannosyl-oligosaccharide 1,2-alpha-mannosidase activity);GO:0005509(calcium ion binding);GO:0005783(endoplasmic reticulum);GO:0005793(endoplasmic reticulum-Golgi intermediate compartment);GO:0005794(Golgi apparatus);GO:0005829(cytosol);GO:0005975(carbohydrate metabolic process);GO:0006491(N-glycan processing);GO:0008152(metabolic process);GO:0016020(membrane)…	00510(N-Glycan biosynthesis);00513(Various types of N-glycan biosynthesis);01100(Metabolic pathways);04141(Protein processing in endoplasmic reticulum);04141(Protein processing in endoplasmic reticulum)	K01230	EC:3.2.1.113	mannosidase, alpha, class 1A, member 1 [Source:RGD Symbol;Acc:1310891]	protein_coding	5.45619	5.31348	5.1428	4.47275	4.13191	4.59571	0.0118574	0.241569	1.20546	0.26958	up	yes
ENSRNOG00000008034	Tmeff1	63845	ENSRNOT00000065775	GO:0005515(protein binding);GO:0005886(plasma membrane)				transmembrane protein with EGF-like and two follistatin-like domains 1 [Source:RGD Symbol;Acc:62005]	protein_coding	28.5876	28.4932	33.3169	26.9235	20.4913	23.8244	0.01185	0.241569	1.26893	0.343614	up	yes
ENSRNOG00000060988	Kcnc4	684516	ENSRNOT00000086420	GO:0005216(ion channel activity);GO:0005249(voltage-gated potassium channel activity);GO:0005515(protein binding);GO:0006811(ion transport);GO:0006813(potassium ion transport);GO:0008076(voltage-gated potassium channel complex);GO:0016020(membrane);GO:0016021(integral component of membrane);GO:0051260(protein homooligomerization);GO:0055085(transmembrane transport)				potassium voltage-gated channel subfamily C member 4 [Source:RGD Symbol;Acc:1589169]	protein_coding	19.5548	21.7486	19.9301	17.0727	17.6414	16.4198	0.0119018	0.242256	1.19751	0.26004	up	no
ENSRNOG00000017712	Cartpt	29131	ENSRNOT00000023869	GO:0000186(activation of MAPKK activity);GO:0001678(cellular glucose homeostasis);GO:0001696(gastric acid secretion);GO:0005184(neuropeptide hormone activity);GO:0005515(protein binding);GO:0005576(extracellular region);GO:0005615(extracellular space);GO:0007186(G protein-coupled receptor signaling pathway);GO:0007218(neuropeptide signaling pathway);GO:0007268(chemical synaptic transmission);GO:0…				CART prepropeptide [Source:RGD Symbol;Acc:2272]	protein_coding	145.525	133.532	158.551	127.722	121.946	103.451	0.0121252	0.244215	1.23927	0.309486	up	yes
ENSRNOG00000016675	Kcnn2	54262	ENSRNOT00000022530;ENSRNOT00000067262;ENSRNOT00000083642	GO:0005516(calmodulin binding);GO:0006811(ion transport);GO:0006813(potassium ion transport);GO:0015269(calcium-activated potassium channel activity);GO:0016020(membrane);GO:0016021(integral component of membrane);GO:0016286(small conductance calcium-activated potassium channel activity);GO:0071805(potassium ion transmembrane transport);GO:0071805(potassium ion transmembrane transport)	04726(Serotonergic synapse);04911(Insulin secretion);04929(GnRH secretion);04976(Bile secretion);04976(Bile secretion)			potassium calcium-activated channel subfamily N member 2 [Source:RGD Symbol;Acc:2963]	protein_coding	9.35513	8.80122	10.9506	6.92713	6.82842	8.18613	0.0120956	0.244215	1.32656	0.40769	up	yes
ENSRNOG00000039530	Ccl27	362505	ENSRNOT00000060594	GO:0003674(molecular_function);GO:0005125(cytokine activity);GO:0005575(cellular_component);GO:0005576(extracellular region);GO:0005615(extracellular space);GO:0005634(nucleus);GO:0006955(immune response);GO:0007165(signal transduction);GO:0008009(chemokine activity);GO:0008150(biological_process);GO:0010820(positive regulation of T cell chemotaxis);GO:0031728(CCR3 chemokine receptor binding);GO:…	04060(Cytokine-cytokine receptor interaction);04061(Viral protein interaction with cytokine and cytokine receptor);04062(Chemokine signaling pathway)			C-C motif chemokine ligand 27 [Source:RGD Symbol;Acc:1304660]	protein_coding	13.6617	16.6313	17.1636	13.0344	11.612	10.9078	0.0121283	0.244215	1.33477	0.416589	up	yes
ENSRNOG00000017091	Slc25a46	291709	ENSRNOT00000023032	GO:0000422(autophagy of mitochondrion);GO:0005739(mitochondrion);GO:0005741(mitochondrial outer membrane);GO:0006839(mitochondrial transport);GO:0007005(mitochondrion organization);GO:0007416(synapse assembly);GO:0016020(membrane);GO:0016021(integral component of membrane);GO:0016358(dendrite development);GO:0021554(optic nerve development);GO:0021702(cerebellar Purkinje cell differentiation);GO:…				solute carrier family 25, member 46 [Source:RGD Symbol;Acc:1305072]	protein_coding	17.0075	17.8293	17.7318	14.4861	13.9608	15.4284	0.0121724	0.244348	1.19814	0.260794	up	no
ENSRNOG00000050169	Pet100	688786	ENSRNOT00000071928	GO:0005739(mitochondrion);GO:0031305(integral component of mitochondrial inner membrane);GO:0033617(mitochondrial cytochrome c oxidase assembly);GO:0051082(unfolded protein binding)				PET100 cytochrome c oxidase chaperone [Source:RGD Symbol;Acc:1585222]	protein_coding	29.4073	34.451	34.7967	26.0484	24.039	28.2219	0.0121759	0.244348	1.25981	0.333209	up	yes
ENSRNOG00000060123	Kifc2	300053	ENSRNOT00000085152;ENSRNOT00000093128;ENSRNOT00000092873;ENSRNOT00000093041;ENSRNOT00000093082;ENSRNOT00000092983;ENSRNOT00000092888;ENSRNOT00000093044;ENSRNOT00000092875	GO:0000166(nucleotide binding);GO:0003774(motor activity);GO:0003777(microtubule motor activity);GO:0005524(ATP binding);GO:0005634(nucleus);GO:0005815(microtubule organizing center);GO:0005871(kinesin complex);GO:0005874(microtubule);GO:0007018(microtubule-based movement);GO:0008017(microtubule binding);GO:0072686(mitotic spindle);GO:0090307(mitotic spindle assembly);GO:1990939(ATP-dependent mic…				kinesin family member C2 [Source:RGD Symbol;Acc:735021]	protein_coding;nonsense_mediated_decay;retained_intron	49.1625	57.7719	65.556	39.2069	39.8524	51.7124	0.012264	0.245443	1.31902	0.399467	up	yes
ENSRNOG00000009495	Src	83805	ENSRNOT00000080516;ENSRNOT00000012739	GO:0002102(podosome);GO:0004672(protein kinase activity);GO:0004713(protein tyrosine kinase activity);GO:0004715(non-membrane spanning protein tyrosine kinase activity);GO:0005102(signaling receptor binding);GO:0005178(integrin binding);GO:0005515(protein binding);GO:0005524(ATP binding);GO:0005634(nucleus);GO:0005654(nucleoplasm);GO:0005737(cytoplasm);GO:0005739(mitochondrion);GO:0005743(mitocho…	01521(EGFR tyrosine kinase inhibitor resistance);01522(Endocrine resistance);04012(ErbB signaling pathway);04015(Rap1 signaling pathway);04062(Chemokine signaling pathway);04137(Mitophagy - animal);04144(Endocytosis);04360(Axon guidance);04370(VEGF signaling pathway);04510(Focal adhesion);04520(Adherens junction);04530(Tight junction);04540(Gap junction);04611(Platelet activation);04625(C-type le…	K05704	EC:2.7.10.2	SRC proto-oncogene, non-receptor tyrosine kinase [Source:RGD Symbol;Acc:620795]	protein_coding	39.539	38.804	38.8426	32.773	33.6209	34.5015	0.0123196	0.246289	1.16146	0.215934	up	no
ENSRNOG00000010219	Ralgds	29622	ENSRNOT00000084092;ENSRNOT00000013809	GO:0005085(guanyl-nucleotide exchange factor activity);GO:0007165(signal transduction);GO:0007264(small GTPase mediated signal transduction);GO:0050790(regulation of catalytic activity);GO:0050790(regulation of catalytic activity)	04014(Ras signaling pathway);04015(Rap1 signaling pathway);04072(Phospholipase D signaling pathway);05200(Pathways in cancer);05210(Colorectal cancer);05212(Pancreatic cancer);05231(Choline metabolism in cancer);05231(Choline metabolism in cancer)			ral guanine nucleotide dissociation stimulator [Source:RGD Symbol;Acc:3533]	protein_coding	16.6568	15.6101	16.4626	13.7957	11.7897	14.3498	0.0124398	0.248304	1.22021	0.287134	up	yes
ENSRNOG00000033863	Ajm1	362083	ENSRNOT00000040995	GO:0045216(cell-cell junction organization)				apical junction component 1 homolog [Source:RGD Symbol;Acc:1560470]	protein_coding	13.7573	13.2098	14.3676	11.0857	11.7207	11.4838	0.0124919	0.249125	1.20544	0.269556	up	yes
ENSRNOG00000018039	Sncb	113893	ENSRNOT00000024357	GO:0005509(calcium ion binding);GO:0005737(cytoplasm);GO:0007268(chemical synaptic transmission);GO:0016234(inclusion body);GO:0042417(dopamine metabolic process);GO:0043524(negative regulation of neuron apoptotic process);GO:0045202(synapse);GO:0046914(transition metal ion binding);GO:0048488(synaptic vesicle endocytosis);GO:0050808(synapse organization);GO:1903136(cuprous ion binding)				synuclein, beta [Source:RGD Symbol;Acc:70992]	protein_coding	460.609	452.683	494.661	425.781	384.216	383.266	0.0125789	0.24968	1.17992	0.238686	up	no
ENSRNOG00000024243	Cadm4	365216	ENSRNOT00000026793	GO:0001932(regulation of protein phosphorylation);GO:0001933(negative regulation of protein phosphorylation);GO:0010801(negative regulation of peptidyl-threonine phosphorylation);GO:0019903(protein phosphatase binding);GO:0030948(negative regulation of vascular endothelial growth factor receptor signaling pathway);GO:0030971(receptor tyrosine kinase binding);GO:0031252(cell leading edge);GO:00350…				cell adhesion molecule 4 [Source:RGD Symbol;Acc:1304722]	protein_coding	56.7949	60.1594	60.5943	49.4643	48.8357	51.5759	0.0125315	0.24968	1.18464	0.244446	up	no
ENSRNOG00000011726	Grin1	24408	ENSRNOT00000037725;ENSRNOT00000044246;ENSRNOT00000049297	GO:0004970(ionotropic glutamate receptor activity);GO:0004972(NMDA glutamate receptor activity);GO:0005216(ion channel activity);GO:0005262(calcium channel activity);GO:0005886(plasma membrane);GO:0005887(integral component of plasma membrane);GO:0006811(ion transport);GO:0006812(cation transport);GO:0015276(ligand-gated ion channel activity);GO:0016020(membrane);GO:0016021(integral component of …	04014(Ras signaling pathway);04015(Rap1 signaling pathway);04020(Calcium signaling pathway);04024(cAMP signaling pathway);04080(Neuroactive ligand-receptor interaction);04713(Circadian entrainment);04720(Long-term potentiation);04724(Glutamatergic synapse);05010(Alzheimer disease);05014(Amyotrophic lateral sclerosis);05016(Huntington disease);05017(Spinocerebellar ataxia);05020(Prion disease);050…			glutamate ionotropic receptor NMDA type subunit 1 [Source:RGD Symbol;Acc:2736]	protein_coding	41.1006	41.4181	36.0055	28.4308	31.4435	36.0116	0.012629	0.249979	1.2361	0.305792	up	yes
ENSRNOG00000021102	Scn1b	29686	ENSRNOT00000092133;ENSRNOT00000079091;ENSRNOT00000028653	GO:0001518(voltage-gated sodium channel complex);GO:0005248(voltage-gated sodium channel activity);GO:0005887(integral component of plasma membrane);GO:0006814(sodium ion transport);GO:0007411(axon guidance);GO:0010765(positive regulation of sodium ion transport);GO:0010976(positive regulation of neuron projection development);GO:0014704(intercalated disc);GO:0017080(sodium channel regulator acti…	04261(Adrenergic signaling in cardiomyocytes);04261(Adrenergic signaling in cardiomyocytes)			sodium voltage-gated channel beta subunit 1 [Source:RGD Symbol;Acc:3631]	protein_coding	24.5014	27.9832	25.9058	23.1694	21.3473	18.7465	0.0129667	0.253081	1.23912	0.309311	up	yes
ENSRNOG00000033957	AY172581.23		ENSRNOT00000047162						Mt_tRNA	75.9574	129.857	192.174	50.4121	45.41	108.692	0.0130242	0.253932	1.94602	0.960529	up	yes
ENSRNOG00000054391	Snurf	113938	ENSRNOT00000088874					SNRPN upstream reading frame [Source:RGD Symbol;Acc:69269]	protein_coding	290.501	271.242	275.124	259.421	233.675	222.261	0.013146	0.255023	1.16986	0.226336	up	no
ENSRNOG00000023601	Elavl4	432358	ENSRNOT00000035252	GO:0003676(nucleic acid binding);GO:0003723(RNA binding);GO:0003729(mRNA binding);GO:0003730(mRNA 3'-UTR binding);GO:0005737(cytoplasm);GO:0006396(RNA processing);GO:0007612(learning);GO:0007626(locomotory behavior);GO:0008143(poly(A) binding);GO:0021895(cerebral cortex neuron differentiation);GO:0030424(axon);GO:0030425(dendrite);GO:0035925(mRNA 3'-UTR AU-rich region binding);GO:0048813(dendrite…				ELAV like RNA binding protein 4 [Source:RGD Symbol;Acc:1560027]	protein_coding	10.5404	10.4002	12.0661	9.41085	8.9834	8.41904	0.0131308	0.255023	1.23099	0.299814	up	yes
ENSRNOG00000000436	Egfl8	406166	ENSRNOT00000068712;ENSRNOT00000000499	GO:0005509(calcium ion binding);GO:0005515(protein binding);GO:0005515(protein binding)				EGF-like-domain, multiple 8 [Source:RGD Symbol;Acc:1549706]	protein_coding	7.26313	8.82159	9.4449	5.01275	6.1141	7.01515	0.0131476	0.255023	1.40721	0.492838	up	yes
ENSRNOG00000057556	Pdzrn3	312607	ENSRNOT00000090506	GO:0004842(ubiquitin-protein transferase activity);GO:0005515(protein binding);GO:0007528(neuromuscular junction development);GO:0008270(zinc ion binding);GO:0016567(protein ubiquitination);GO:0031594(neuromuscular junction);GO:0046872(metal ion binding);GO:0061630(ubiquitin protein ligase activity)		K15682	EC:2.3.2.27	PDZ domain containing RING finger 3 [Source:RGD Symbol;Acc:1305250]	protein_coding	5.57047	6.48885	6.88273	4.39019	4.54483	5.51362	0.0132103	0.255802	1.31099	0.390659	up	yes
ENSRNOG00000019598	Vegfa	83785	ENSRNOT00000026559;ENSRNOT00000026637;ENSRNOT00000042790;ENSRNOT00000044163	GO:0001525(angiogenesis);GO:0005576(extracellular region);GO:0007165(signal transduction);GO:0007275(multicellular organism development);GO:0008083(growth factor activity);GO:0008201(heparin binding);GO:0016020(membrane);GO:0030154(cell differentiation);GO:0051781(positive regulation of cell division);GO:0120162(positive regulation of cold-induced thermogenesis);GO:0120162(positive regulation of …	01521(EGFR tyrosine kinase inhibitor resistance);04010(MAPK signaling pathway);04014(Ras signaling pathway);04015(Rap1 signaling pathway);04020(Calcium signaling pathway);04066(HIF-1 signaling pathway);04151(PI3K-Akt signaling pathway);04370(VEGF signaling pathway);04510(Focal adhesion);04926(Relaxin signaling pathway);04933(AGE-RAGE signaling pathway in diabetic complications);05163(Human cytome…			vascular endothelial growth factor A [Source:RGD Symbol;Acc:619991]	protein_coding	93.2827	93.9339	98.1449	85.3115	72.06	82.3172	0.0132229	0.255828	1.19055	0.251629	up	no
ENSRNOG00000047712	Dcx	84394	ENSRNOT00000074322	GO:0001764(neuron migration);GO:0005737(cytoplasm);GO:0007420(brain development);GO:0021766(hippocampus development);GO:0021819(layer formation in cerebral cortex);GO:0021860(pyramidal neuron development);GO:0021952(central nervous system projection neuron axonogenesis);GO:0035556(intracellular signal transduction);GO:0042995(cell projection);GO:0043005(neuron projection);GO:0048675(axon extensio…				doublecortin [Source:RGD Symbol;Acc:620670]	protein_coding	5.02925	5.15931	4.84652	4.17336	4.21612	4.33353	0.0132835	0.256343	1.18172	0.240892	up	no
ENSRNOG00000013304	Arg1	29221	ENSRNOT00000017911	GO:0000050(urea cycle);GO:0001889(liver development);GO:0001938(positive regulation of endothelial cell proliferation);GO:0002250(adaptive immune response);GO:0002376(immune system process);GO:0004053(arginase activity);GO:0005615(extracellular space);GO:0005737(cytoplasm);GO:0005741(mitochondrial outer membrane);GO:0005829(cytosol);GO:0006525(arginine metabolic process);GO:0007565(female pregnan…	00220(Arginine biosynthesis);00330(Arginine and proline metabolism);01100(Metabolic pathways);01230(Biosynthesis of amino acids);05146(Amoebiasis)	K01476	EC:3.5.3.1	arginase 1 [Source:RGD Symbol;Acc:2150]	protein_coding	14.4636	15.0505	16.7638	13.8772	10.8259	11.1653	0.0132804	0.256343	1.29022	0.367612	up	yes
ENSRNOG00000008713	Slc41a2	362861	ENSRNOT00000011572	GO:0005886(plasma membrane);GO:0006812(cation transport);GO:0008324(cation transmembrane transporter activity);GO:0016020(membrane);GO:0016021(integral component of membrane);GO:0022890(inorganic cation transmembrane transporter activity);GO:0030001(metal ion transport);GO:0098655(cation transmembrane transport)				solute carrier family 41 member 2 [Source:RGD Symbol;Acc:1307292]	protein_coding	5.08967	5.54308	5.44622	3.35123	3.59671	4.94207	0.0133044	0.256528	1.35231	0.435426	up	yes
ENSRNOG00000009570	Pdxp	727679	ENSRNOT00000040513;ENSRNOT00000073905	GO:0000287(magnesium ion binding);GO:0004721(phosphoprotein phosphatase activity);GO:0005829(cytosol);GO:0005886(plasma membrane);GO:0005911(cell-cell junction);GO:0006470(protein dephosphorylation);GO:0007088(regulation of mitotic nuclear division);GO:0015629(actin cytoskeleton);GO:0016311(dephosphorylation);GO:0016787(hydrolase activity);GO:0016791(phosphatase activity);GO:0030027(lamellipodium…	00750(Vitamin B6 metabolism);01100(Metabolic pathways);01240(Biosynthesis of cofactors);01240(Biosynthesis of cofactors)	K07758	EC:3.1.3.74	pyridoxal phosphatase [Source:RGD Symbol;Acc:1586212]	protein_coding	42.4074	43.5845	45.9071	39.4856	32.3114	36.8347	0.0134449	0.257703	1.21418	0.279987	up	yes
ENSRNOG00000057060	LOC108348049		ENSRNOT00000083246		04392(Hippo signaling pathway - multiple species)			protocadherin Fat 4-like [Source:RGD Symbol;Acc:11459080]	lincRNA	5.90317	6.15717	6.90927	3.77217	4.60468	5.63337	0.0134342	0.257703	1.35398	0.437211	up	yes
ENSRNOG00000006591	Fam163b	685169	ENSRNOT00000008660	GO:0016020(membrane);GO:0016021(integral component of membrane)				family with sequence similarity 163, member B [Source:RGD Symbol;Acc:1597714]	protein_coding	10.9332	11.6903	12.1347	9.85226	8.5633	9.75776	0.0135011	0.257989	1.23373	0.303022	up	yes
ENSRNOG00000003218	Zfp286a	497923	ENSRNOT00000004294;ENSRNOT00000084418	GO:0000978(RNA polymerase II cis-regulatory region sequence-specific DNA binding);GO:0000981(DNA-binding transcription factor activity, RNA polymerase II-specific);GO:0005634(nucleus);GO:0006355(regulation of transcription, DNA-templated);GO:0006357(regulation of transcription by RNA polymerase II);GO:0046872(metal ion binding);GO:0046872(metal ion binding)	05168(Herpes simplex virus 1 infection);05168(Herpes simplex virus 1 infection)			zinc finger protein 286A [Source:RGD Symbol;Acc:1561950]	protein_coding	5.73003	6.23383	6.6243	5.36625	4.78467	4.4109	0.0135167	0.257989	1.2765	0.352193	up	yes
ENSRNOG00000052376	Bend6	363212	ENSRNOT00000078157;ENSRNOT00000088824	GO:0003682(chromatin binding);GO:0003714(transcription corepressor activity);GO:0005634(nucleus);GO:0045666(positive regulation of neuron differentiation);GO:0045746(negative regulation of Notch signaling pathway);GO:0045746(negative regulation of Notch signaling pathway)				BEN domain containing 6 [Source:RGD Symbol;Acc:1310392]	protein_coding	32.8284	34.6596	37.7565	31.3796	28.469	25.3943	0.0135417	0.258032	1.23464	0.304095	up	yes
ENSRNOG00000061845	Cttnbp2	282587	ENSRNOT00000087167	GO:0005515(protein binding);GO:0005737(cytoplasm);GO:0005938(cell cortex);GO:0007420(brain development);GO:0008021(synaptic vesicle);GO:0017124(SH3 domain binding);GO:0030054(cell junction);GO:0042995(cell projection);GO:0043197(dendritic spine);GO:0045202(synapse);GO:0050807(regulation of synapse organization);GO:0098871(postsynaptic actin cytoskeleton);GO:0098978(glutamatergic synapse);GO:19052…				cortactin binding protein 2 [Source:RGD Symbol;Acc:628691]	protein_coding	31.0243	33.9733	39.0359	24.38	24.1114	31.7246	0.0136077	0.258637	1.29692	0.375084	up	yes
ENSRNOG00000056174	Pdzd4	293856	ENSRNOT00000077109	GO:0005515(protein binding)				PDZ domain containing 4 [Source:RGD Symbol;Acc:1561214]	protein_coding	18.808	19.6372	18.9909	16.3285	17.0172	14.8286	0.0136484	0.258698	1.19225	0.253693	up	no
ENSRNOG00000027940	Plppr3	314614	ENSRNOT00000031315;ENSRNOT00000093350	GO:0006644(phospholipid metabolic process);GO:0008195(phosphatidate phosphatase activity);GO:0016020(membrane);GO:0016021(integral component of membrane);GO:0016311(dephosphorylation);GO:0042577(lipid phosphatase activity);GO:0042577(lipid phosphatase activity)				phospholipid phosphatase related 3 [Source:RGD Symbol;Acc:727823]	protein_coding;retained_intron	16.5464	17.1193	17.1543	14.5135	12.9111	14.8203	0.0136908	0.258698	1.20298	0.266619	up	yes
ENSRNOG00000025589	Jph4	445271	ENSRNOT00000033722	GO:0001817(regulation of cytokine production);GO:0005783(endoplasmic reticulum);GO:0005789(endoplasmic reticulum membrane);GO:0005790(smooth endoplasmic reticulum);GO:0005886(plasma membrane);GO:0007612(learning);GO:0016020(membrane);GO:0016021(integral component of membrane);GO:0030314(junctional membrane complex);GO:0043198(dendritic shaft);GO:0048167(regulation of synaptic plasticity);GO:00508…				junctophilin 4 [Source:RGD Symbol;Acc:1303170]	protein_coding	19.0762	20.3147	17.916	12.6035	14.0705	17.4819	0.0136833	0.258698	1.29783	0.376105	up	yes
ENSRNOG00000018427	Lhx3	170671	ENSRNOT00000045587;ENSRNOT00000025047	GO:0000977(RNA polymerase II transcription regulatory region sequence-specific DNA binding);GO:0000978(RNA polymerase II cis-regulatory region sequence-specific DNA binding);GO:0000981(DNA-binding transcription factor activity, RNA polymerase II-specific);GO:0001085(RNA polymerase II transcription factor binding);GO:0001228(DNA-binding transcription activator activity, RNA polymerase II-specific)…				LIM homeobox 3 [Source:RGD Symbol;Acc:71078]	protein_coding	10.0203	8.03193	8.0534	6.83535	6.16008	6.92166	0.0136723	0.258698	1.31072	0.390355	up	yes
ENSRNOG00000020557	Ryr1	114207	ENSRNOT00000079473	GO:0000166(nucleotide binding);GO:0001666(response to hypoxia);GO:0005216(ion channel activity);GO:0005219(ryanodine-sensitive calcium-release channel activity);GO:0005262(calcium channel activity);GO:0005509(calcium ion binding);GO:0005515(protein binding);GO:0005516(calmodulin binding);GO:0005524(ATP binding);GO:0005737(cytoplasm);GO:0005886(plasma membrane);GO:0005938(cell cortex);GO:0006811(i…	04020(Calcium signaling pathway);04371(Apelin signaling pathway);04713(Circadian entrainment);04730(Long-term depression);04921(Oxytocin signaling pathway);05017(Spinocerebellar ataxia);05020(Prion disease);05022(Pathways of neurodegeneration - multiple diseases)			ryanodine receptor 1 [Source:RGD Symbol;Acc:1586637]	protein_coding	1.19902	1.46153	1.76626	0.87758	1.06625	1.21608	0.0136395	0.258698	1.40093	0.486381	up	yes
ENSRNOG00000018089	Sra1	252891	ENSRNOT00000024671	GO:0002153(steroid receptor RNA activator RNA binding);GO:0003677(DNA binding);GO:0003713(transcription coactivator activity);GO:0005634(nucleus);GO:0005654(nucleoplasm);GO:0005667(transcription regulator complex);GO:0005737(cytoplasm);GO:0005829(cytosol);GO:0005886(plasma membrane);GO:0006357(regulation of transcription by RNA polymerase II);GO:0007346(regulation of mitotic cell cycle);GO:001563…				steroid receptor RNA activator 1 [Source:RGD Symbol;Acc:621148]	protein_coding	53.2771	56.956	60.4722	45.8937	46.6361	48.7498	0.013872	0.260895	1.20828	0.272955	up	yes
ENSRNOG00000003562	Susd4	289335	ENSRNOT00000052407	GO:0016020(membrane);GO:0016021(integral component of membrane);GO:0030449(regulation of complement activation);GO:0045957(negative regulation of complement activation, alternative pathway);GO:0045959(negative regulation of complement activation, classical pathway)				sushi domain containing 4 [Source:RGD Symbol;Acc:1564043]	protein_coding	33.3745	36.6248	37.8247	25.8292	26.8175	33.0152	0.0138761	0.260895	1.25872	0.331954	up	yes
ENSRNOG00000005365	Kcnip1	65023	ENSRNOT00000079031;ENSRNOT00000040737;ENSRNOT00000083090;ENSRNOT00000007187	GO:0005509(calcium ion binding);GO:0005737(cytoplasm);GO:0008076(voltage-gated potassium channel complex);GO:0015459(potassium channel regulator activity);GO:0031234(extrinsic component of cytoplasmic side of plasma membrane);GO:1901379(regulation of potassium ion transmembrane transport);GO:1901379(regulation of potassium ion transmembrane transport)				potassium voltage-gated channel interacting protein 1 [Source:RGD Symbol;Acc:70886]	protein_coding	32.9481	35.1203	40.6401	31.2347	28.7369	27.4754	0.0139316	0.261073	1.24313	0.313982	up	yes
ENSRNOG00000016810	Stmn1	29332	ENSRNOT00000076864;ENSRNOT00000076052;ENSRNOT00000076736;ENSRNOT00000022574	GO:0000281(mitotic cytokinesis);GO:0005737(cytoplasm);GO:0005829(cytosol);GO:0007019(microtubule depolymerization);GO:0007052(mitotic spindle organization);GO:0007409(axonogenesis);GO:0009615(response to virus);GO:0015631(tubulin binding);GO:0016020(membrane);GO:0031110(regulation of microtubule polymerization or depolymerization);GO:0031115(negative regulation of microtubule polymerization);GO:0…	04010(MAPK signaling pathway);05206(MicroRNAs in cancer);05206(MicroRNAs in cancer)			stathmin 1 [Source:RGD Symbol;Acc:2992]	protein_coding;retained_intron	215.988	216.519	259.795	211.496	169.791	173.077	0.0139877	0.261692	1.24882	0.320568	up	yes
ENSRNOG00000004695	Celf5	314647	ENSRNOT00000061219	GO:0003676(nucleic acid binding);GO:0003723(RNA binding)				CUGBP, Elav-like family member 5 [Source:RGD Symbol;Acc:1565016]	protein_coding	23.4266	30.1728	33.721	13.9788	17.0817	27.5803	0.0139876	0.261692	1.48907	0.574414	up	yes
ENSRNOG00000009892	Adamts15	300474	ENSRNOT00000013341	GO:0004175(endopeptidase activity);GO:0004222(metalloendopeptidase activity);GO:0005576(extracellular region);GO:0005615(extracellular space);GO:0006508(proteolysis);GO:0007229(integrin-mediated signaling pathway);GO:0007520(myoblast fusion);GO:0008201(heparin binding);GO:0008233(peptidase activity);GO:0008237(metallopeptidase activity);GO:0008270(zinc ion binding);GO:0009986(cell surface);GO:001…				ADAM metallopeptidase with thrombospondin type 1 motif, 15 [Source:RGD Symbol;Acc:1309770]	protein_coding	5.71515	6.06387	6.05188	4.32503	4.42586	5.41004	0.014042	0.26206	1.25916	0.332464	up	yes
ENSRNOG00000029912	Septin5	116728	ENSRNOT00000051680;ENSRNOT00000041168	GO:0000166(nucleotide binding);GO:0005525(GTP binding);GO:0005737(cytoplasm);GO:0005856(cytoskeleton);GO:0008021(synaptic vesicle);GO:0017157(regulation of exocytosis);GO:0017157(regulation of exocytosis)	05012(Parkinson disease);05022(Pathways of neurodegeneration - multiple diseases);05022(Pathways of neurodegeneration - multiple diseases)			septin 5 [Source:RGD Symbol;Acc:621763]	protein_coding	60.9955	57.412	54.9603	51.5135	48.7198	50.6029	0.0140965	0.262801	1.14938	0.200852	up	no
ENSRNOG00000027882	AABR07050225.1		ENSRNOT00000036895						processed_pseudogene	0.257164	0.218811	0.066797	0	0	0	0.0141049	0.262801	1809.24	10.8212	up	yes
ENSRNOG00000010663	Col6a5	501047	ENSRNOT00000082992		04151(PI3K-Akt signaling pathway);04510(Focal adhesion);04512(ECM-receptor interaction);04974(Protein digestion and absorption);05165(Human papillomavirus infection)			collagen type VI alpha 5 chain [Source:RGD Symbol;Acc:1565804]	protein_coding	3.28645	4.53866	5.12131	2.9018	2.68707	3.66316	0.0142176	0.263758	1.39931	0.484714	up	yes
ENSRNOG00000000368	Grik2	54257	ENSRNOT00000037559;ENSRNOT00000076234	GO:0001662(behavioral fear response);GO:0004970(ionotropic glutamate receptor activity);GO:0005216(ion channel activity);GO:0005886(plasma membrane);GO:0006811(ion transport);GO:0006874(cellular calcium ion homeostasis);GO:0007268(chemical synaptic transmission);GO:0014069(postsynaptic density);GO:0015276(ligand-gated ion channel activity);GO:0015277(kainate selective glutamate receptor activity)…	04080(Neuroactive ligand-receptor interaction);04724(Glutamatergic synapse);04724(Glutamatergic synapse)			glutamate ionotropic receptor kainate type subunit 2 [Source:RGD Symbol;Acc:2733]	protein_coding	10.4184	11.9635	12.7614	10.0557	8.4463	9.59849	0.0142862	0.264224	1.25063	0.322655	up	yes
ENSRNOG00000011675	Zfp40	690661	ENSRNOT00000015520	GO:0000978(RNA polymerase II cis-regulatory region sequence-specific DNA binding);GO:0001228(DNA-binding transcription activator activity, RNA polymerase II-specific);GO:0005634(nucleus);GO:0006357(regulation of transcription by RNA polymerase II);GO:0045944(positive regulation of transcription by RNA polymerase II)				zinc finger protein 40 [Source:RGD Symbol;Acc:1593410]	protein_coding	12.123	12.6795	15.4547	11.4384	9.92063	10.2404	0.0143047	0.264289	1.27398	0.349345	up	yes
ENSRNOG00000026040	Prss53	499270	ENSRNOT00000035672	GO:0004252(serine-type endopeptidase activity);GO:0006508(proteolysis);GO:0008233(peptidase activity);GO:0008236(serine-type peptidase activity);GO:0016787(hydrolase activity)				serine protease 53 [Source:RGD Symbol;Acc:1566127]	protein_coding	7.56729	9.79642	11.3546	5.08194	5.77399	8.47945	0.014313	0.264289	1.48527	0.570727	up	yes
ENSRNOG00000003853	Scoc	364981	ENSRNOT00000005124	GO:0005654(nucleoplasm);GO:0005768(endosome);GO:0005794(Golgi apparatus);GO:0005802(trans-Golgi network);GO:0016239(positive regulation of macroautophagy);GO:0061635(regulation of protein complex stability)				short coiled-coil protein [Source:RGD Symbol;Acc:1311860]	protein_coding	68.2969	66.758	77.7906	62.833	57.6431	55.1422	0.0144249	0.264864	1.21198	0.277363	up	yes
ENSRNOG00000000519	Stk38	361813	ENSRNOT00000092489;ENSRNOT00000092400;ENSRNOT00000059194;ENSRNOT00000092360;ENSRNOT00000092453;ENSRNOT00000092532;ENSRNOT00000092394;ENSRNOT00000092404;ENSRNOT00000092701	GO:0000166(nucleotide binding);GO:0000287(magnesium ion binding);GO:0003674(molecular_function);GO:0004672(protein kinase activity);GO:0004674(protein serine/threonine kinase activity);GO:0005524(ATP binding);GO:0005575(cellular_component);GO:0005634(nucleus);GO:0005737(cytoplasm);GO:0005829(cytosol);GO:0006464(cellular protein modification process);GO:0006468(protein phosphorylation);GO:0008150(…				serine/threonine kinase 38 [Source:RGD Symbol;Acc:1309455]	protein_coding;retained_intron	12.8526	14.1613	14.5995	10.3566	9.54699	12.8132	0.014496	0.264864	1.27192	0.347013	up	yes
ENSRNOG00000004713	Kcnj16	29719	ENSRNOT00000006238	GO:0005242(inward rectifier potassium channel activity);GO:0005244(voltage-gated ion channel activity);GO:0005886(plasma membrane);GO:0006811(ion transport);GO:0006813(potassium ion transport);GO:0016020(membrane);GO:0016021(integral component of membrane);GO:0034220(ion transmembrane transport);GO:0034765(regulation of ion transmembrane transport);GO:0071805(potassium ion transmembrane transport)	04971(Gastric acid secretion)			potassium inwardly-rectifying channel, subfamily J, member 16 [Source:RGD Symbol;Acc:61824]	protein_coding	0.206339	0.17506	0.198554	0.051229	0.041754	0	0.0144018	0.264864	6.23719	2.6409	up	yes
ENSRNOG00000004011	Nedd1	299730	ENSRNOT00000005463	GO:0005515(protein binding);GO:0005654(nucleoplasm);GO:0005813(centrosome);GO:0005886(plasma membrane)				NEDD1 gamma-tubulin ring complex targeting factor [Source:RGD Symbol;Acc:1307750]	protein_coding	2.42181	2.53788	2.33081	1.80352	1.97	1.85493	0.0145968	0.266224	1.29529	0.373279	up	yes
ENSRNOG00000013064	Lrp8	362558	ENSRNOT00000017575	GO:0001540(amyloid-beta binding);GO:0005509(calcium ion binding);GO:0005515(protein binding);GO:0005615(extracellular space);GO:0005901(caveola);GO:0006897(endocytosis);GO:0007268(chemical synaptic transmission);GO:0009986(cell surface);GO:0021517(ventral spinal cord development);GO:0021541(ammon gyrus development);GO:0021766(hippocampus development);GO:0021819(layer formation in cerebral cortex)…				LDL receptor related protein 8 [Source:RGD Symbol;Acc:1305729]	protein_coding	28.5258	32.5679	36.5292	21.7264	23.9022	29.5106	0.0146288	0.266432	1.29923	0.377654	up	yes
ENSRNOG00000025815	Cdr2l	360656	ENSRNOT00000035865	GO:0042802(identical protein binding)				cerebellar degeneration-related protein 2-like [Source:RGD Symbol;Acc:1306881]	protein_coding	8.09845	9.35389	8.63282	5.61365	7.35611	7.16483	0.0146717	0.266998	1.29554	0.373553	up	yes
ENSRNOG00000026787	Disp2	311324	ENSRNOT00000031231	GO:0016020(membrane);GO:0016021(integral component of membrane)				dispatched RND transporter family member 2 [Source:RGD Symbol;Acc:1309569]	protein_coding	45.84	47.994	45.8652	31.6867	36.7658	43.1544	0.0147146	0.26735	1.25171	0.323898	up	yes
ENSRNOG00000008277	Bag1	297994	ENSRNOT00000011455	GO:0005515(protein binding);GO:0051087(chaperone binding)	04141(Protein processing in endoplasmic reticulum)			Bcl2 associated athanogene 1 [Source:RGD Symbol;Acc:1305203]	protein_coding	33.0312	34.1009	32.2893	30.7506	26.0135	24.9783	0.0147368	0.267539	1.21628	0.28247	up	yes
ENSRNOG00000010117	Eif3a	292148	ENSRNOT00000066947	GO:0001732(formation of cytoplasmic translation initiation complex);GO:0003723(RNA binding);GO:0003743(translation initiation factor activity);GO:0005654(nucleoplasm);GO:0005730(nucleolus);GO:0005829(cytosol);GO:0005852(eukaryotic translation initiation factor 3 complex);GO:0014069(postsynaptic density);GO:0071541(eukaryotic translation initiation factor 3 complex, eIF3m);GO:0075522(IRES-dependen…	03013(RNA transport)			eukaryotic translation initiation factor 3, subunit A [Source:RGD Symbol;Acc:1307269]	protein_coding	44.7517	51.8866	47.4659	39.3279	39.3812	42.1718	0.0147525	0.267611	1.19212	0.253525	up	no
ENSRNOG00000015644	Ugcg	83626	ENSRNOT00000021110	GO:0000139(Golgi membrane);GO:0005794(Golgi apparatus);GO:0006497(protein lipidation);GO:0006629(lipid metabolic process);GO:0006665(sphingolipid metabolic process);GO:0006679(glucosylceramide biosynthetic process);GO:0008120(ceramide glucosyltransferase activity);GO:0009966(regulation of signal transduction);GO:0016020(membrane);GO:0016021(integral component of membrane);GO:0016740(transferase a…	00600(Sphingolipid metabolism);01100(Metabolic pathways)	K00720	EC:2.4.1.80	UDP-glucose ceramide glucosyltransferase [Source:RGD Symbol;Acc:621870]	protein_coding	35.7365	35.5235	36.1925	32.2848	29.9388	30.6739	0.0147911	0.267665	1.15668	0.209989	up	no
ENSRNOG00000052256	Dact3	499088	ENSRNOT00000084601	GO:0005080(protein kinase C binding);GO:0005737(cytoplasm);GO:0010719(negative regulation of epithelial to mesenchymal transition);GO:0030178(negative regulation of Wnt signaling pathway);GO:0030308(negative regulation of cell growth);GO:0042802(identical protein binding);GO:0051018(protein kinase A binding);GO:0070097(delta-catenin binding);GO:0090090(negative regulation of canonical Wnt signali…				dishevelled-binding antagonist of beta-catenin 3 [Source:RGD Symbol;Acc:1563892]	protein_coding	13.3785	13.0742	13.1812	12.4926	9.78424	9.13343	0.0148177	0.267665	1.26182	0.335503	up	yes
ENSRNOG00000022943	Dgka	140866	ENSRNOT00000036373	GO:0003951(NAD+ kinase activity);GO:0004143(diacylglycerol kinase activity);GO:0005509(calcium ion binding);GO:0005543(phospholipid binding);GO:0005829(cytosol);GO:0005886(plasma membrane);GO:0007165(signal transduction);GO:0007205(protein kinase C-activating G protein-coupled receptor signaling pathway);GO:0016301(kinase activity);GO:0035556(intracellular signal transduction)	00561(Glycerolipid metabolism);00564(Glycerophospholipid metabolism);01100(Metabolic pathways);04070(Phosphatidylinositol signaling system);04072(Phospholipase D signaling pathway);05231(Choline metabolism in cancer)	K00901	EC:2.7.1.107	diacylglycerol kinase, alpha [Source:RGD Symbol;Acc:70904]	protein_coding	10.3011	10.3893	11.554	7.92057	7.91796	9.64416	0.0148263	0.267665	1.26534	0.33953	up	yes
ENSRNOG00000011498	Psip1	313323	ENSRNOT00000016130;ENSRNOT00000082239	GO:0000395(mRNA 5'-splice site recognition);GO:0005654(nucleoplasm);GO:0006979(response to oxidative stress);GO:0009408(response to heat);GO:0009408(response to heat)				PC4 and SFRS1 interacting protein 1 [Source:RGD Symbol;Acc:631439]	protein_coding	100.578	106.368	113.476	97.1863	84.8909	86.6301	0.0150275	0.269453	1.19246	0.253939	up	no
ENSRNOG00000051077	Brms1l	299053	ENSRNOT00000082286;ENSRNOT00000076784					BRMS1 like transcriptional repressor [Source:RGD Symbol;Acc:1306006]	protein_coding	9.44733	9.94381	10.2301	8.35268	8.02242	8.40548	0.01498	0.269453	1.19534	0.257424	up	no
ENSRNOG00000013829	Chrna3	25101	ENSRNOT00000019307	GO:0004888(transmembrane signaling receptor activity);GO:0005216(ion channel activity);GO:0005230(extracellular ligand-gated ion channel activity);GO:0005886(plasma membrane);GO:0005892(acetylcholine-gated channel complex);GO:0006811(ion transport);GO:0007165(signal transduction);GO:0007271(synaptic transmission, cholinergic);GO:0007399(nervous system development);GO:0015464(acetylcholine recepto…	04080(Neuroactive ligand-receptor interaction);04725(Cholinergic synapse)			cholinergic receptor nicotinic alpha 3 subunit [Source:RGD Symbol;Acc:2345]	protein_coding	8.15638	7.69355	9.27991	6.20523	6.68759	7.03163	0.0150426	0.269453	1.26126	0.334862	up	yes
ENSRNOG00000000605	Hs3st5	294449	ENSRNOT00000000743	GO:0005794(Golgi apparatus);GO:0006477(protein sulfation);GO:0008146(sulfotransferase activity);GO:0008467([heparan sulfate]-glucosamine 3-sulfotransferase 1 activity);GO:0015015(heparan sulfate proteoglycan biosynthetic process, enzymatic modification);GO:0016740(transferase activity);GO:0046596(regulation of viral entry into host cell);GO:0050819(negative regulation of coagulation)	00534(Glycosaminoglycan biosynthesis - heparan sulfate / heparin)	K08104	EC:2.8.2.23	heparan sulfate-glucosamine 3-sulfotransferase 5 [Source:RGD Symbol;Acc:1306379]	protein_coding	4.93511	6.33403	6.15213	4.67671	4.6137	3.99749	0.0150443	0.269453	1.31106	0.390736	up	yes
ENSRNOG00000050137	Ajap1	687031	ENSRNOT00000071459	GO:0001953(negative regulation of cell-matrix adhesion);GO:0005912(adherens junction);GO:0008013(beta-catenin binding);GO:0009898(cytoplasmic side of plasma membrane);GO:0009986(cell surface);GO:0016323(basolateral plasma membrane);GO:0030860(regulation of polarized epithelial cell differentiation);GO:0044214(spanning component of plasma membrane);GO:0044291(cell-cell contact zone);GO:0044877(pro…				adherens junctions associated protein 1 [Source:RGD Symbol;Acc:1590138]	protein_coding	3.75939	4.36818	4.46146	3.40097	2.87909	3.21633	0.0151012	0.269453	1.32566	0.406715	up	yes
ENSRNOG00000008683	Alk	266802	ENSRNOT00000011630	GO:0000166(nucleotide binding);GO:0000187(activation of MAPK activity);GO:0004672(protein kinase activity);GO:0004713(protein tyrosine kinase activity);GO:0004714(transmembrane receptor protein tyrosine kinase activity);GO:0005524(ATP binding);GO:0005886(plasma membrane);GO:0005887(integral component of plasma membrane);GO:0006468(protein phosphorylation);GO:0007165(signal transduction);GO:000716…	05200(Pathways in cancer);05223(Non-small cell lung cancer);05235(PD-L1 expression and PD-1 checkpoint pathway in cancer)	K05119	EC:2.7.10.1	ALK receptor tyrosine kinase [Source:RGD Symbol;Acc:628622]	protein_coding	4.83576	5.57738	5.09559	2.9801	4.21272	4.3244	0.0151155	0.269453	1.34657	0.429289	up	yes
ENSRNOG00000007049	Bcl11a	305589	ENSRNOT00000083146;ENSRNOT00000009421	GO:0000122(negative regulation of transcription by RNA polymerase II);GO:0000978(RNA polymerase II cis-regulatory region sequence-specific DNA binding);GO:0001227(DNA-binding transcription repressor activity, RNA polymerase II-specific);GO:0005654(nucleoplasm);GO:0005654(nucleoplasm)				BAF chromatin remodeling complex subunit BCL11A [Source:RGD Symbol;Acc:1309923]	protein_coding	2.68268	2.19638	2.41646	1.51198	1.71115	2.07223	0.0151003	0.269453	1.37772	0.462283	up	yes
ENSRNOG00000046971	Ccer2	100909701	ENSRNOT00000075601					coiled-coil glutamate-rich protein 2 [Source:RGD Symbol;Acc:6502457]	protein_coding	10.5529	13.28	11.3236	7.20081	8.48324	9.7069	0.0150189	0.269453	1.38461	0.469478	up	yes
ENSRNOG00000055811	AABR07030501.1		ENSRNOT00000078597						lincRNA	0.110725	0.044984	0.172394	0	0.02958	0	0.0151127	0.269453	11.0921	3.47145	up	yes
ENSRNOG00000051512	AABR07057415.1		ENSRNOT00000077075						lincRNA	0.268038	0.156093	0.180263	0	0	0	0.0151131	0.269453	2014.65	10.9763	up	yes
ENSRNOG00000052232	Cyb561d1	362017	ENSRNOT00000087329					cytochrome b561 family, member D1 [Source:RGD Symbol;Acc:1310829]	protein_coding	5.54843	7.21677	8.96648	3.85795	4.4748	6.08319	0.0151789	0.269946	1.50748	0.592135	up	yes
ENSRNOG00000061782	Tspyl2	302612	ENSRNOT00000084129;ENSRNOT00000085905;ENSRNOT00000087671	GO:0005634(nucleus);GO:0005730(nucleolus);GO:0006334(nucleosome assembly);GO:0008156(negative regulation of DNA replication);GO:0030308(negative regulation of cell growth);GO:0045859(regulation of protein kinase activity);GO:0045859(regulation of protein kinase activity)				TSPY-like 2 [Source:RGD Symbol;Acc:1563283]	protein_coding;retained_intron	33.2044	38.3773	39.8445	29.7773	27.678	32.6769	0.0152083	0.270258	1.23625	0.305974	up	yes
ENSRNOG00000012705	Pcgf2	287662	ENSRNOT00000017241	GO:0000122(negative regulation of transcription by RNA polymerase II);GO:0000785(chromatin);GO:0001701(in utero embryonic development);GO:0001739(sex chromatin);GO:0003682(chromatin binding);GO:0005634(nucleus);GO:0005654(nucleoplasm);GO:0006342(chromatin silencing);GO:0009952(anterior/posterior pattern specification);GO:0016573(histone acetylation);GO:0016604(nuclear body);GO:0031519(PcG protein…	04550(Signaling pathways regulating pluripotency of stem cells)			polycomb group ring finger 2 [Source:RGD Symbol;Acc:1305097]	protein_coding	34.7342	42.2054	47.7318	24.6106	26.3367	38.4691	0.0152349	0.270519	1.39428	0.479519	up	yes
ENSRNOG00000017673	Brsk1	499073	ENSRNOT00000031172	GO:0000086(G2/M transition of mitotic cell cycle);GO:0000166(nucleotide binding);GO:0000287(magnesium ion binding);GO:0004672(protein kinase activity);GO:0004674(protein serine/threonine kinase activity);GO:0005515(protein binding);GO:0005524(ATP binding);GO:0005634(nucleus);GO:0005654(nucleoplasm);GO:0005737(cytoplasm);GO:0005813(centrosome);GO:0005815(microtubule organizing center);GO:0005856(c…		K08796	EC:2.7.11.1	BR serine/threonine kinase 1 [Source:RGD Symbol;Acc:1563268]	protein_coding	63.1634	62.5676	62.525	57.9827	52.403	52.0736	0.0152747	0.270801	1.15879	0.212617	up	no
ENSRNOG00000012199	Sox2	499593	ENSRNOT00000016236	GO:0000122(negative regulation of transcription by RNA polymerase II);GO:0000976(transcription regulatory region sequence-specific DNA binding);GO:0000978(RNA polymerase II cis-regulatory region sequence-specific DNA binding);GO:0000981(DNA-binding transcription factor activity, RNA polymerase II-specific);GO:0001228(DNA-binding transcription activator activity, RNA polymerase II-specific);GO:000…	04390(Hippo signaling pathway);04550(Signaling pathways regulating pluripotency of stem cells)			SRY-box transcription factor 2 [Source:RGD Symbol;Acc:1565646]	protein_coding	25.4988	26.4384	29.7018	24.9574	20.1	20.5764	0.0154413	0.272592	1.24386	0.314818	up	yes
ENSRNOG00000019776	Sh3gl3	81921	ENSRNOT00000026870;ENSRNOT00000079989	GO:0005515(protein binding);GO:0005737(cytoplasm);GO:0006897(endocytosis);GO:0008289(lipid binding);GO:0010008(endosome membrane);GO:0016020(membrane);GO:0031901(early endosome membrane);GO:0042802(identical protein binding);GO:0042802(identical protein binding)	04144(Endocytosis);04144(Endocytosis)			SH3 domain containing GRB2 like 3, endophilin A3 [Source:RGD Symbol;Acc:620578]	protein_coding	8.73645	7.94424	9.60696	7.30888	6.85248	6.51917	0.015464	0.272592	1.27113	0.346112	up	yes
ENSRNOG00000020489	Tmem145	292722	ENSRNOT00000027783	GO:0007186(G protein-coupled receptor signaling pathway);GO:0019236(response to pheromone)				transmembrane protein 145 [Source:RGD Symbol;Acc:1595911]	protein_coding	63.4185	78.8845	80.8073	45.1007	54.5983	67.5798	0.0154839	0.272592	1.33376	0.415503	up	yes
ENSRNOG00000061690	Sycp2	83820	ENSRNOT00000079019;ENSRNOT00000078047	GO:0000795(synaptonemal complex);GO:0000800(lateral element);GO:0007140(male meiotic nuclear division);GO:0007143(female meiotic nuclear division);GO:0009566(fertilization);GO:0009887(animal organ morphogenesis);GO:0043066(negative regulation of apoptotic process);GO:0048808(male genitalia morphogenesis);GO:0048808(male genitalia morphogenesis)				synaptonemal complex protein 2 [Source:RGD Symbol;Acc:69429]	protein_coding	0.56693	0.763028	0.837347	0.518567	0.402815	0.450297	0.0154105	0.272592	1.58004	0.65996	up	yes
ENSRNOG00000004730	Meis2	311311	ENSRNOT00000077091;ENSRNOT00000051638	GO:0000978(RNA polymerase II cis-regulatory region sequence-specific DNA binding);GO:0000981(DNA-binding transcription factor activity, RNA polymerase II-specific);GO:0001228(DNA-binding transcription activator activity, RNA polymerase II-specific);GO:0001654(eye development);GO:0003674(molecular_function);GO:0003677(DNA binding);GO:0005575(cellular_component);GO:0005634(nucleus);GO:0006355(regul…				Meis homeobox 2 [Source:RGD Symbol;Acc:1305198]	protein_coding	39.8931	46.6885	52.1994	31.4401	35.0565	40.996	0.015667	0.274535	1.29108	0.368573	up	yes
ENSRNOG00000002106	Usp46	289584	ENSRNOT00000002879;ENSRNOT00000083100	GO:0001662(behavioral fear response);GO:0004843(thiol-dependent ubiquitin-specific protease activity);GO:0006511(ubiquitin-dependent protein catabolic process);GO:0008343(adult feeding behavior);GO:0016579(protein deubiquitination);GO:0032228(regulation of synaptic transmission, GABAergic);GO:0048149(behavioral response to ethanol);GO:0060013(righting reflex);GO:0101005(ubiquitinyl hydrolase acti…		K11842	EC:3.4.19.12	ubiquitin specific peptidase 46 [Source:RGD Symbol;Acc:1564808]	protein_coding	21.3243	21.342	20.0549	18.4537	18.2267	17.9248	0.0157387	0.274654	1.14863	0.199916	up	no
ENSRNOG00000032042	RGD1560108		ENSRNOT00000051855	GO:0045892(negative regulation of transcription, DNA-templated)				similar to RIKEN cDNA 2700081O15 [Source:RGD Symbol;Acc:1560108]	protein_coding	10.678	12.7991	11.6292	9.30128	8.90052	10.2731	0.0156986	0.274654	1.23289	0.302042	up	yes
ENSRNOG00000029571	Coq10a	362810	ENSRNOT00000047530;ENSRNOT00000086939	GO:0005739(mitochondrion);GO:0006744(ubiquinone biosynthetic process);GO:0045333(cellular respiration);GO:0048039(ubiquinone binding);GO:0048039(ubiquinone binding)				coenzyme Q10A [Source:RGD Symbol;Acc:1562447]	protein_coding	34.7372	34.9341	40.8974	29.9001	26.6912	31.9719	0.015698	0.274654	1.24847	0.320163	up	yes
ENSRNOG00000015522	Tfap2a	306862	ENSRNOT00000041960	GO:0003700(DNA-binding transcription factor activity);GO:0005634(nucleus);GO:0006355(regulation of transcription, DNA-templated)				transcription factor AP-2 alpha [Source:RGD Symbol;Acc:1310267]	protein_coding	16.7732	18.3629	21.6963	12.1988	12.884	17.4017	0.0157184	0.274654	1.33772	0.419775	up	yes
ENSRNOG00000021027	Dbp	24309	ENSRNOT00000028546;ENSRNOT00000091597	GO:0000977(RNA polymerase II transcription regulatory region sequence-specific DNA binding);GO:0000978(RNA polymerase II cis-regulatory region sequence-specific DNA binding);GO:0000981(DNA-binding transcription factor activity, RNA polymerase II-specific);GO:0001228(DNA-binding transcription activator activity, RNA polymerase II-specific);GO:0001889(liver development);GO:0003677(DNA binding);GO:0…				D-box binding PAR bZIP transcription factor [Source:RGD Symbol;Acc:2491]	protein_coding	117.966	114.634	122.308	105.01	100.057	101.43	0.0158258	0.275403	1.15795	0.211569	up	no
ENSRNOG00000000248	Srsf2	494445	ENSRNOT00000067739	GO:0000381(regulation of alternative mRNA splicing, via spliceosome);GO:0003676(nucleic acid binding);GO:0003723(RNA binding);GO:0005634(nucleus);GO:0005654(nucleoplasm);GO:0005681(spliceosomal complex);GO:0005829(cytosol);GO:0016607(nuclear speck);GO:0036002(pre-mRNA binding)	03040(Spliceosome);05168(Herpes simplex virus 1 infection)			serine and arginine rich splicing factor 2 [Source:RGD Symbol;Acc:1359422]	protein_coding	202.029	202.197	208.5	186.539	165.753	175.487	0.0158554	0.275707	1.16095	0.21531	up	no
ENSRNOG00000019744	AABR07032097.1		ENSRNOT00000026724	GO:0045727(positive regulation of translation);GO:0045793(positive regulation of cell size)					protein_coding	4.65925	4.58131	3.84654	3.31487	3.60022	3.28214	0.0158755	0.275844	1.2834	0.359968	up	yes
ENSRNOG00000020315	Taf13	310784	ENSRNOT00000027530	GO:0003674(molecular_function);GO:0003677(DNA binding);GO:0005575(cellular_component);GO:0005634(nucleus);GO:0005654(nucleoplasm);GO:0005669(transcription factor TFIID complex);GO:0005730(nucleolus);GO:0006366(transcription by RNA polymerase II);GO:0008022(protein C-terminus binding);GO:0008150(biological_process);GO:0017025(TBP-class protein binding);GO:0046982(protein heterodimerization activit…	03022(Basal transcription factors)			TATA-box binding protein associated factor 13 [Source:RGD Symbol;Acc:1305398]	protein_coding	29.784	30.8716	34.6609	27.4645	24.3554	26.0323	0.0161452	0.277764	1.22433	0.291989	up	yes
ENSRNOG00000016357	Casc4		ENSRNOT00000044158	GO:0005794(Golgi apparatus)				cancer susceptibility 4 [Source:RGD Symbol;Acc:1305985]	protein_coding	23.3535	23.7306	23.9936	20.4664	16.4744	21.0554	0.0161486	0.277764	1.22556	0.293439	up	yes
ENSRNOG00000011145	Crhr2	64680	ENSRNOT00000014925;ENSRNOT00000033672;ENSRNOT00000089492	GO:0004888(transmembrane signaling receptor activity);GO:0004930(G protein-coupled receptor activity);GO:0005179(hormone activity);GO:0005783(endoplasmic reticulum);GO:0005791(rough endoplasmic reticulum);GO:0005794(Golgi apparatus);GO:0005886(plasma membrane);GO:0007015(actin filament organization);GO:0007165(signal transduction);GO:0007166(cell surface receptor signaling pathway);GO:0007186(G p…	04080(Neuroactive ligand-receptor interaction);04934(Cushing syndrome);04934(Cushing syndrome)			corticotropin releasing hormone receptor 2 [Source:RGD Symbol;Acc:70547]	protein_coding	6.22289	6.03406	6.06372	4.74069	4.38015	5.43017	0.0161575	0.277764	1.25906	0.332353	up	yes
ENSRNOG00000032578	AY172581.17		ENSRNOT00000045499						Mt_tRNA	52.8282	93.8753	136.819	30.5815	29.2748	77.4766	0.0161271	0.277764	2.06449	1.04579	up	yes
ENSRNOG00000047436	Cabyr	686189	ENSRNOT00000071392	GO:0005509(calcium ion binding);GO:0005737(cytoplasm);GO:0019904(protein domain specific binding);GO:0031514(motile cilium);GO:0035686(sperm fibrous sheath);GO:0048240(sperm capacitation);GO:0097228(sperm principal piece);GO:0097229(sperm end piece)				calcium binding tyrosine phosphorylation regulated [Source:RGD Symbol;Acc:1585413]	protein_coding	2.30167	2.57596	2.19995	1.49898	1.66759	1.80854	0.0161832	0.277785	1.4226	0.508529	up	yes
ENSRNOG00000028844	Slc9a5	192215	ENSRNOT00000068299	GO:0006811(ion transport);GO:0006812(cation transport);GO:0006814(sodium ion transport);GO:0006885(regulation of pH);GO:0015297(antiporter activity);GO:0015299(solute:proton antiporter activity);GO:0015385(sodium:proton antiporter activity);GO:0016020(membrane);GO:0016021(integral component of membrane);GO:0035725(sodium ion transmembrane transport);GO:0055085(transmembrane transport);GO:1902600(…				solute carrier family 9 member A5 [Source:RGD Symbol;Acc:620473]	protein_coding	5.26221	6.49374	7.33675	3.97756	3.55635	5.8357	0.0162423	0.277976	1.42807	0.514062	up	yes
ENSRNOG00000014795	Nr2f1	81808	ENSRNOT00000020044;ENSRNOT00000093420	GO:0000122(negative regulation of transcription by RNA polymerase II);GO:0000978(RNA polymerase II cis-regulatory region sequence-specific DNA binding);GO:0001227(DNA-binding transcription repressor activity, RNA polymerase II-specific);GO:0001764(neuron migration);GO:0003700(DNA-binding transcription factor activity);GO:0004879(nuclear receptor activity);GO:0005634(nucleus);GO:0005654(nucleoplas…				nuclear receptor subfamily 2, group F, member 1 [Source:RGD Symbol;Acc:621682]	protein_coding	19.0089	20.0391	22.5407	16.5442	13.8618	18.1661	0.0162721	0.278098	1.26798	0.342534	up	yes
ENSRNOG00000004127	Cep170	171457	ENSRNOT00000079763;ENSRNOT00000005467	GO:0005814(centriole);GO:0042802(identical protein binding);GO:0120103(centriolar subdistal appendage);GO:0120103(centriolar subdistal appendage)				centrosomal protein 170 [Source:RGD Symbol;Acc:621868]	protein_coding	27.4598	30.1856	34.8828	24.0808	23.4644	26.8385	0.0162904	0.278151	1.24393	0.314906	up	yes
ENSRNOG00000046211	Fbxw4	309444	ENSRNOT00000072223	GO:0002053(positive regulation of mesenchymal cell proliferation);GO:0005515(protein binding);GO:0019005(SCF ubiquitin ligase complex);GO:0031146(SCF-dependent proteasomal ubiquitin-dependent protein catabolic process);GO:0042733(embryonic digit morphogenesis);GO:0051216(cartilage development);GO:0060173(limb development)				F-box and WD repeat domain containing 4 [Source:RGD Symbol;Acc:1306518]	protein_coding	17.2894	19.3383	18.4569	15.1893	12.9219	16.1655	0.0163162	0.278382	1.2441	0.3151	up	yes
ENSRNOG00000007422	Vav2	296603	ENSRNOT00000009893;ENSRNOT00000081376	GO:0001784(phosphotyrosine residue binding);GO:0005085(guanyl-nucleotide exchange factor activity);GO:0005154(epidermal growth factor receptor binding);GO:0005515(protein binding);GO:0005737(cytoplasm);GO:0005886(plasma membrane);GO:0007264(small GTPase mediated signal transduction);GO:0016477(cell migration);GO:0030031(cell projection assembly);GO:0030032(lamellipodium assembly);GO:0035556(intra…	04015(Rap1 signaling pathway);04024(cAMP signaling pathway);04062(Chemokine signaling pathway);04510(Focal adhesion);04650(Natural killer cell mediated cytotoxicity);04660(T cell receptor signaling pathway);04662(B cell receptor signaling pathway);04664(Fc epsilon RI signaling pathway);04666(Fc gamma R-mediated phagocytosis);04670(Leukocyte transendothelial migration);04810(Regulation of actin cy…			vav guanine nucleotide exchange factor 2 [Source:RGD Symbol;Acc:1306285]	protein_coding	13.8642	13.8966	14.2397	10.7284	10.6965	12.9563	0.0163378	0.278541	1.22161	0.288788	up	yes
ENSRNOG00000019568	Jund	24518	ENSRNOT00000026470	GO:0000976(transcription regulatory region sequence-specific DNA binding);GO:0000978(RNA polymerase II cis-regulatory region sequence-specific DNA binding);GO:0001228(DNA-binding transcription activator activity, RNA polymerase II-specific);GO:0002076(osteoblast development);GO:0003677(DNA binding);GO:0003700(DNA-binding transcription factor activity);GO:0005634(nucleus);GO:0005654(nucleoplasm);G…	04010(MAPK signaling pathway);04380(Osteoclast differentiation);04657(IL-17 signaling pathway);04928(Parathyroid hormone synthesis, secretion and action)			JunD proto-oncogene, AP-1 transcription factor subunit [Source:RGD Symbol;Acc:2945]	protein_coding	20.5411	17.3851	19.2011	17.1829	14.1431	14.9661	0.016629	0.280674	1.23406	0.303417	up	yes
ENSRNOG00000005034	Arhgef25	314904	ENSRNOT00000006800	GO:0005085(guanyl-nucleotide exchange factor activity);GO:0005737(cytoplasm);GO:0005886(plasma membrane);GO:0016020(membrane);GO:0030016(myofibril);GO:0030017(sarcomere);GO:0035023(regulation of Rho protein signal transduction);GO:0050790(regulation of catalytic activity)				Rho guanine nucleotide exchange factor 25 [Source:RGD Symbol;Acc:735210]	protein_coding	39.3569	40.5748	39.9619	32.1711	30.7927	36.7719	0.0166753	0.280784	1.20211	0.265572	up	yes
ENSRNOG00000016156	Nptxr	81005	ENSRNOT00000004703	GO:0098962(regulation of postsynaptic neurotransmitter receptor activity);GO:0098978(glutamatergic synapse)				neuronal pentraxin receptor [Source:RGD Symbol;Acc:628898]	protein_coding	25.6476	24.103	20.3118	18.0032	20.4017	19.3718	0.0166778	0.280784	1.21264	0.278155	up	yes
ENSRNOG00000019486	Trpv1	83810	ENSRNOT00000026493;ENSRNOT00000026456;ENSRNOT00000093394	GO:0000122(negative regulation of transcription by RNA polymerase II);GO:0001659(temperature homeostasis);GO:0001660(fever generation);GO:0002024(diet induced thermogenesis);GO:0002790(peptide secretion);GO:0005216(ion channel activity);GO:0005230(extracellular ligand-gated ion channel activity);GO:0005262(calcium channel activity);GO:0005515(protein binding);GO:0005886(plasma membrane);GO:000662…	04080(Neuroactive ligand-receptor interaction);04750(Inflammatory mediator regulation of TRP channels);04750(Inflammatory mediator regulation of TRP channels)			transient receptor potential cation channel, subfamily V, member 1 [Source:RGD Symbol;Acc:628841]	protein_coding;retained_intron	2.86117	2.75946	2.89556	2.03002	2.08616	2.41662	0.0167977	0.281364	1.3036	0.382506	up	yes
ENSRNOG00000000439	Ager	81722	ENSRNOT00000000508;ENSRNOT00000084841;ENSRNOT00000085277;ENSRNOT00000089721;ENSRNOT00000091105;ENSRNOT00000077205;ENSRNOT00000080289	GO:0001540(amyloid-beta binding);GO:0001650(fibrillar center);GO:0001666(response to hypoxia);GO:0001774(microglial cell activation);GO:0001914(regulation of T cell mediated cytotoxicity);GO:0001934(positive regulation of protein phosphorylation);GO:0005886(plasma membrane);GO:0006954(inflammatory response);GO:0007611(learning or memory);GO:0010255(glucose mediated signaling pathway);GO:0014002(a…	04933(AGE-RAGE signaling pathway in diabetic complications);05010(Alzheimer disease);05022(Pathways of neurodegeneration - multiple diseases);05022(Pathways of neurodegeneration - multiple diseases)			advanced glycosylation end product-specific receptor [Source:RGD Symbol;Acc:69258]	protein_coding;retained_intron	9.54578	12.0224	13.8581	7.76973	7.35387	10.3581	0.0167936	0.281364	1.39026	0.475358	up	yes
ENSRNOG00000059765	Asic1	79123	ENSRNOT00000088191;ENSRNOT00000084075;ENSRNOT00000077175	GO:0001662(behavioral fear response);GO:0001975(response to amphetamine);GO:0005216(ion channel activity);GO:0005261(cation channel activity);GO:0005272(sodium channel activity);GO:0005794(Golgi apparatus);GO:0005886(plasma membrane);GO:0005887(integral component of plasma membrane);GO:0006811(ion transport);GO:0006812(cation transport);GO:0006814(sodium ion transport);GO:0006816(calcium ion tran…	04750(Inflammatory mediator regulation of TRP channels);04750(Inflammatory mediator regulation of TRP channels)			acid sensing ion channel subunit 1 [Source:RGD Symbol;Acc:71062]	protein_coding	21.9895	23.4891	22.2372	18.2006	18.792	20.279	0.0168536	0.282033	1.18236	0.241671	up	no
ENSRNOG00000015895	B4galt6	65196	ENSRNOT00000021764;ENSRNOT00000091696;ENSRNOT00000091557	GO:0005794(Golgi apparatus);GO:0005975(carbohydrate metabolic process);GO:0006486(protein glycosylation);GO:0008489(UDP-galactose:glucosylceramide beta-1,4-galactosyltransferase activity);GO:0010706(ganglioside biosynthetic process via lactosylceramide);GO:0016020(membrane);GO:0016021(integral component of membrane);GO:0016740(transferase activity);GO:0016757(transferase activity, transferring gl…	00600(Sphingolipid metabolism);01100(Metabolic pathways);01100(Metabolic pathways)	K07553	EC:2.4.1.274	beta-1,4-galactosyltransferase 6 [Source:RGD Symbol;Acc:71046]	protein_coding	17.0494	18.5457	18.873	15.6393	13.6808	15.9732	0.0169666	0.283443	1.20257	0.266117	up	yes
ENSRNOG00000025702	Kdm2b	304495	ENSRNOT00000044071	GO:0000122(negative regulation of transcription by RNA polymerase II);GO:0000978(RNA polymerase II cis-regulatory region sequence-specific DNA binding);GO:0003674(molecular_function);GO:0003677(DNA binding);GO:0003712(transcription coregulator activity);GO:0005515(protein binding);GO:0005575(cellular_component);GO:0005634(nucleus);GO:0006325(chromatin organization);GO:0006357(regulation of transc…		K10276	EC:1.14.11.27	lysine demethylase 2B [Source:RGD Symbol;Acc:1310217]	protein_coding	9.65257	9.59886	11.4063	7.55209	7.65509	9.07892	0.0169879	0.283443	1.26236	0.336118	up	yes
ENSRNOG00000019318	Syt3	25731	ENSRNOT00000077427;ENSRNOT00000026251	GO:0005768(endosome);GO:0016020(membrane);GO:0016021(integral component of membrane);GO:0017156(calcium-ion regulated exocytosis);GO:1903861(positive regulation of dendrite extension);GO:1903861(positive regulation of dendrite extension)				synaptotagmin 3 [Source:RGD Symbol;Acc:3805]	protein_coding	11.7628	11.3987	12.104	10.6734	8.78489	9.67873	0.0170402	0.2839	1.21033	0.275405	up	yes
ENSRNOG00000056028	Rfxap	499617	ENSRNOT00000092028	GO:0000977(RNA polymerase II transcription regulatory region sequence-specific DNA binding);GO:0001228(DNA-binding transcription activator activity, RNA polymerase II-specific);GO:0003677(DNA binding);GO:0005634(nucleus);GO:0006357(regulation of transcription by RNA polymerase II);GO:0045893(positive regulation of transcription, DNA-templated);GO:0045944(positive regulation of transcription by RN…	04612(Antigen processing and presentation);05152(Tuberculosis);05340(Primary immunodeficiency)			regulatory factor X-associated protein [Source:RGD Symbol;Acc:1565351]	protein_coding	10.8288	10.1877	11.4443	9.43686	8.56392	7.86519	0.0170537	0.283915	1.25496	0.327642	up	yes
ENSRNOG00000009862	Olfm1	93667	ENSRNOT00000065953;ENSRNOT00000013443	GO:0007399(nervous system development);GO:0043065(positive regulation of apoptotic process);GO:0043065(positive regulation of apoptotic process)				olfactomedin 1 [Source:RGD Symbol;Acc:620320]	protein_coding	87.5056	85.305	83.2621	79.0925	71.595	72.7243	0.0170871	0.284263	1.14619	0.196847	up	no
ENSRNOG00000027590	Jakmip3	365380	ENSRNOT00000082751;ENSRNOT00000030461	GO:0008017(microtubule binding);GO:0019900(kinase binding);GO:0019900(kinase binding)				janus kinase and microtubule interacting protein 3 [Source:RGD Symbol;Acc:1307177]	protein_coding	3.06825	3.87873	3.9956	2.21423	2.30643	3.32863	0.0171319	0.284799	1.39408	0.479318	up	yes
ENSRNOG00000015991	Npr2	116564	ENSRNOT00000021802	GO:0000166(nucleotide binding);GO:0001503(ossification);GO:0001653(peptide receptor activity);GO:0004383(guanylate cyclase activity);GO:0004672(protein kinase activity);GO:0005524(ATP binding);GO:0005525(GTP binding);GO:0005886(plasma membrane);GO:0005887(integral component of plasma membrane);GO:0006182(cGMP biosynthetic process);GO:0006468(protein phosphorylation);GO:0007165(signal transduction…	00230(Purine metabolism);01100(Metabolic pathways);04022(cGMP-PKG signaling pathway);04270(Vascular smooth muscle contraction);04921(Oxytocin signaling pathway)	K12324	EC:4.6.1.2	natriuretic peptide receptor 2 [Source:RGD Symbol;Acc:620851]	protein_coding	21.4651	23.796	24.5769	16.5024	16.8582	21.7077	0.0171733	0.284979	1.26821	0.342791	up	yes
ENSRNOG00000016358	Apba2	83610	ENSRNOT00000022049	GO:0001540(amyloid-beta binding);GO:0001701(in utero embryonic development);GO:0005515(protein binding);GO:0005546(phosphatidylinositol-4,5-bisphosphate binding);GO:0005737(cytoplasm);GO:0005829(cytosol);GO:0005886(plasma membrane);GO:0007268(chemical synaptic transmission);GO:0007626(locomotory behavior);GO:0008021(synaptic vesicle);GO:0010468(regulation of gene expression);GO:0015031(protein tr…				amyloid beta precursor protein binding family A member 2 [Source:RGD Symbol;Acc:620845]	protein_coding	26.2004	25.8811	26.1237	21.173	22.2163	23.3743	0.0172328	0.285235	1.17137	0.228202	up	no
ENSRNOG00000030418	Tmem47	501569	ENSRNOT00000058434	GO:0005886(plasma membrane);GO:0005911(cell-cell junction);GO:0016020(membrane);GO:0016021(integral component of membrane);GO:0098609(cell-cell adhesion)				transmembrane protein 47 [Source:RGD Symbol;Acc:1564799]	protein_coding	14.7398	18.7895	20.3471	12.3685	11.6238	16.2873	0.0172588	0.285235	1.33756	0.419604	up	yes
ENSRNOG00000040109	Treml1	501096	ENSRNOT00000018138					triggering receptor expressed on myeloid cells-like 1 [Source:RGD Symbol;Acc:1565175]	protein_coding	0	0.211873	0.309595	0	0	0	0.0172586	0.285235	1738.23	10.7634	up	yes
ENSRNOG00000032659	Plcl1	84587	ENSRNOT00000090621	GO:0004435(phosphatidylinositol phospholipase C activity);GO:0005886(plasma membrane);GO:0006629(lipid metabolic process);GO:0007165(signal transduction);GO:0007214(gamma-aminobutyric acid signaling pathway);GO:0008081(phosphoric diester hydrolase activity);GO:0016042(lipid catabolic process);GO:0016787(hydrolase activity);GO:0032228(regulation of synaptic transmission, GABAergic);GO:0033135(regu…	04727(GABAergic synapse)			phospholipase C-like 1 [Source:RGD Symbol;Acc:708420]	protein_coding	16.6097	16.3772	15.9449	13.243	13.9003	14.609	0.0173681	0.286578	1.17196	0.228918	up	no
ENSRNOG00000002094	Atg3	171415	ENSRNOT00000093292;ENSRNOT00000002906;ENSRNOT00000093379	GO:0000045(autophagosome assembly);GO:0000153(cytoplasmic ubiquitin ligase complex);GO:0000422(autophagy of mitochondrion);GO:0003674(molecular_function);GO:0005737(cytoplasm);GO:0005829(cytosol);GO:0006464(cellular protein modification process);GO:0006914(autophagy);GO:0015031(protein transport);GO:0016236(macroautophagy);GO:0016567(protein ubiquitination);GO:0016740(transferase activity);GO:001…	04136(Autophagy - other);04140(Autophagy - animal);05167(Kaposi sarcoma-associated herpesvirus infection);05167(Kaposi sarcoma-associated herpesvirus infection)			autophagy related 3 [Source:RGD Symbol;Acc:708464]	retained_intron;protein_coding	27.6374	24.1436	25.3874	23.2296	20.6249	21.264	0.0174255	0.286609	1.18505	0.244944	up	no
ENSRNOG00000002793	Sstr2	54305	ENSRNOT00000003735	GO:0004930(G protein-coupled receptor activity);GO:0004994(somatostatin receptor activity);GO:0005829(cytosol);GO:0005886(plasma membrane);GO:0007186(G protein-coupled receptor signaling pathway);GO:0007193(adenylate cyclase-inhibiting G protein-coupled receptor signaling pathway);GO:0007218(neuropeptide signaling pathway);GO:0016020(membrane);GO:0016021(integral component of membrane);GO:0030165…	04024(cAMP signaling pathway);04080(Neuroactive ligand-receptor interaction);04935(Growth hormone synthesis, secretion and action);04971(Gastric acid secretion)			somatostatin receptor 2 [Source:RGD Symbol;Acc:3763]	protein_coding	3.01177	3.23459	3.27818	2.33105	2.427	2.38642	0.0174937	0.287025	1.33314	0.414824	up	yes
ENSRNOG00000042152	Gipc2	365960	ENSRNOT00000065811	GO:0005515(protein binding);GO:0042802(identical protein binding)				GIPC PDZ domain containing family, member 2 [Source:RGD Symbol;Acc:1560751]	protein_coding	0.659917	0.684821	1.00221	0.402197	0.400547	0.161745	0.0175873	0.287729	2.43336	1.28295	up	yes
ENSRNOG00000009350	Sez6	192247	ENSRNOT00000048543	GO:0005783(endoplasmic reticulum);GO:0008344(adult locomotory behavior);GO:0021680(cerebellar Purkinje cell layer development);GO:0043025(neuronal cell body);GO:0043197(dendritic spine);GO:0043198(dendritic shaft);GO:0048471(perinuclear region of cytoplasm);GO:0050773(regulation of dendrite development);GO:0060074(synapse maturation);GO:0060079(excitatory postsynaptic potential);GO:0090036(regula…				seizure related 6 homolog [Source:RGD Symbol;Acc:619780]	protein_coding	54.7682	59.6764	59.3865	39.8704	46.5793	53.1582	0.0177074	0.288652	1.24514	0.316306	up	yes
ENSRNOG00000001786	Snx4	360725	ENSRNOT00000002432	GO:0005154(epidermal growth factor receptor binding);GO:0005158(insulin receptor binding);GO:0005737(cytoplasm);GO:0005868(cytoplasmic dynein complex);GO:0005886(plasma membrane);GO:0015031(protein transport);GO:0016020(membrane);GO:0031201(SNARE complex);GO:0031901(early endosome membrane);GO:0032456(endocytic recycling);GO:0032991(protein-containing complex);GO:0035091(phosphatidylinositol bind…	04144(Endocytosis)			sorting nexin 4 [Source:RGD Symbol;Acc:1309763]	protein_coding	19.7338	21.389	24.4103	19.0129	17.0019	17.0203	0.0180016	0.292294	1.23565	0.305273	up	yes
ENSRNOG00000019961	Tcte1	316242	ENSRNOT00000027031	GO:0005515(protein binding);GO:0030317(flagellated sperm motility);GO:0036126(sperm flagellum)				t-complex-associated testis expressed 1 [Source:RGD Symbol;Acc:1305744]	protein_coding	11.1203	11.6899	9.89763	9.52245	8.52029	9.33783	0.0181333	0.293012	1.19457	0.256486	up	no
ENSRNOG00000020821	LOC108348122		ENSRNOT00000028247	GO:0001934(positive regulation of protein phosphorylation);GO:0005515(protein binding);GO:0005634(nucleus);GO:0005737(cytoplasm);GO:0005802(trans-Golgi network);GO:0005886(plasma membrane);GO:0008017(microtubule binding);GO:0010828(positive regulation of glucose transmembrane transport);GO:0018230(peptidyl-L-cysteine S-palmitoylation);GO:0031115(negative regulation of microtubule polymerization);…				CAP-Gly domain-containing linker protein 3 [Source:RGD Symbol;Acc:11400992]	protein_coding	63.845	72.9319	70.3762	54.5575	59.0648	59.7085	0.0181224	0.293012	1.19513	0.25717	up	no
ENSRNOG00000052707	Cacna1a	25398	ENSRNOT00000083448	GO:0005216(ion channel activity);GO:0005245(voltage-gated calcium channel activity);GO:0005634(nucleus);GO:0005737(cytoplasm);GO:0005886(plasma membrane);GO:0005891(voltage-gated calcium channel complex);GO:0006811(ion transport);GO:0007204(positive regulation of cytosolic calcium ion concentration);GO:0008219(cell death);GO:0008331(high voltage-gated calcium channel activity);GO:0016020(membrane…	04010(MAPK signaling pathway);04020(Calcium signaling pathway);04721(Synaptic vesicle cycle);04723(Retrograde endocannabinoid signaling);04724(Glutamatergic synapse);04725(Cholinergic synapse);04726(Serotonergic synapse);04727(GABAergic synapse);04728(Dopaminergic synapse);04730(Long-term depression);04742(Taste transduction);04930(Type II diabetes mellitus);05017(Spinocerebellar ataxia);05032(Mo…			calcium voltage-gated channel subunit alpha1 A [Source:RGD Symbol;Acc:2244]	protein_coding	14.0448	16.0846	16.9113	10.6905	12.2034	14.2222	0.0181593	0.293069	1.26739	0.341862	up	yes
ENSRNOG00000004697	Baalc	140720	ENSRNOT00000006411	GO:0005654(nucleoplasm);GO:0005737(cytoplasm);GO:0005829(cytosol);GO:0014069(postsynaptic density);GO:0016020(membrane);GO:0030054(cell junction);GO:0043005(neuron projection);GO:0045121(membrane raft);GO:0045202(synapse)				BAALC binder of MAP3K1 and KLF4 [Source:RGD Symbol;Acc:628703]	protein_coding	7.79311	8.47331	7.18043	6.82609	6.34764	5.95211	0.0182531	0.294045	1.22593	0.293871	up	yes
ENSRNOG00000000070	LOC100910207		ENSRNOT00000000080	GO:0000122(negative regulation of transcription by RNA polymerase II);GO:0003712(transcription coregulator activity);GO:0017054(negative cofactor 2 complex);GO:0046982(protein heterodimerization activity)				protein Dr1-like [Source:RGD Symbol;Acc:6499394]	protein_coding	15.1589	14.0385	14.0499	12.529	12.1247	12.346	0.0183021	0.294318	1.16885	0.225089	up	no
ENSRNOG00000029871	Slc8a3	140448	ENSRNOT00000048606	GO:0002244(hematopoietic progenitor cell differentiation);GO:0005432(calcium:sodium antiporter activity);GO:0005741(mitochondrial outer membrane);GO:0005789(endoplasmic reticulum membrane);GO:0005887(integral component of plasma membrane);GO:0006816(calcium ion transport);GO:0006851(mitochondrial calcium ion transmembrane transport);GO:0006874(cellular calcium ion homeostasis);GO:0007154(cell com…	04020(Calcium signaling pathway);04022(cGMP-PKG signaling pathway);04260(Cardiac muscle contraction);04261(Adrenergic signaling in cardiomyocytes);04371(Apelin signaling pathway);04740(Olfactory transduction);04961(Endocrine and other factor-regulated calcium reabsorption);04974(Protein digestion and absorption);04978(Mineral absorption);05410(Hypertrophic cardiomyopathy);05412(Arrhythmogenic rig…			solute carrier family 8 member A3 [Source:RGD Symbol;Acc:620197]	protein_coding	21.1006	22.3358	20.4492	15.2848	17.6838	19.2785	0.0183145	0.294318	1.22276	0.290139	up	yes
ENSRNOG00000046794	Khdrbs1	117268	ENSRNOT00000075270	GO:0000122(negative regulation of transcription by RNA polymerase II);GO:0000381(regulation of alternative mRNA splicing, via spliceosome);GO:0003676(nucleic acid binding);GO:0003723(RNA binding);GO:0005634(nucleus);GO:0005654(nucleoplasm);GO:0005737(cytoplasm);GO:0007166(cell surface receptor signaling pathway);GO:0008143(poly(A) binding);GO:0008266(poly(U) RNA binding);GO:0016020(membrane);GO:0…				KH RNA binding domain containing, signal transduction associated 1 [Source:RGD Symbol;Acc:621459]	protein_coding	66.3922	69.2655	75.6701	60.1499	57.7083	60.6731	0.0183637	0.294566	1.1837	0.243305	up	no
ENSRNOG00000058908	Hmgb1	25459	ENSRNOT00000081634	GO:0003677(DNA binding);GO:0005634(nucleus)	03410(Base excision repair);04140(Autophagy - animal);04217(Necroptosis)			high mobility group box 1 [Source:RGD Symbol;Acc:2802]	protein_coding	15.0447	15.4355	16.5954	14.4588	11.4864	12.0943	0.0183846	0.294609	1.23755	0.307483	up	yes
ENSRNOG00000018107	Zfand5	293960	ENSRNOT00000024583	GO:0001701(in utero embryonic development);GO:0001944(vasculature development);GO:0003016(respiratory system process);GO:0003677(DNA binding);GO:0008270(zinc ion binding);GO:0010761(fibroblast migration);GO:0048008(platelet-derived growth factor receptor signaling pathway);GO:0048705(skeletal system morphogenesis);GO:0048745(smooth muscle tissue development);GO:0060324(face development)				zinc finger AN1-type containing 5 [Source:RGD Symbol;Acc:1310776]	protein_coding	65.3875	62.4341	68.7279	58.2036	54.7178	55.5762	0.0184397	0.294951	1.16648	0.222165	up	no
ENSRNOG00000013658	Nefl	83613	ENSRNOT00000018599	GO:0000226(microtubule cytoskeleton organization);GO:0005200(structural constituent of cytoskeleton);GO:0005737(cytoplasm);GO:0005882(intermediate filament);GO:0005883(neurofilament);GO:0008022(protein C-terminus binding);GO:0008089(anterograde axonal transport);GO:0008090(retrograde axonal transport);GO:0014012(peripheral nervous system axon regeneration);GO:0019896(axonal transport of mitochond…	05014(Amyotrophic lateral sclerosis);05022(Pathways of neurodegeneration - multiple diseases)			neurofilament light [Source:RGD Symbol;Acc:621458]	protein_coding	158.242	157.889	156.003	142.634	139.695	117.641	0.0184957	0.295554	1.18042	0.239304	up	no
ENSRNOG00000014152	Kcnip3	65199	ENSRNOT00000078994;ENSRNOT00000047158	GO:0000122(negative regulation of transcription by RNA polymerase II);GO:0000287(magnesium ion binding);GO:0000978(RNA polymerase II cis-regulatory region sequence-specific DNA binding);GO:0001046(core promoter sequence-specific DNA binding);GO:0001227(DNA-binding transcription repressor activity, RNA polymerase II-specific);GO:0003677(DNA binding);GO:0005244(voltage-gated ion channel activity);G…				potassium voltage-gated channel interacting protein 3 [Source:RGD Symbol;Acc:70888]	protein_coding	36.5198	35.6523	37.2483	26.7555	29.8344	33.1938	0.0186047	0.29646	1.21871	0.285356	up	yes
ENSRNOG00000016147	Slc17a6	84487	ENSRNOT00000022383	GO:0016020(membrane);GO:0016021(integral component of membrane);GO:0022857(transmembrane transporter activity);GO:0055085(transmembrane transport);GO:0098700(neurotransmitter loading into synaptic vesicle);GO:0098793(presynapse)	04721(Synaptic vesicle cycle);04723(Retrograde endocannabinoid signaling);04724(Glutamatergic synapse);05033(Nicotine addiction)			solute carrier family 17 member 6 [Source:RGD Symbol;Acc:620531]	protein_coding	34.8089	39.8145	45.4007	34.5373	32.8314	28.7279	0.0186027	0.29646	1.24899	0.320766	up	yes
ENSRNOG00000039725	Ces1a	679817	ENSRNOT00000060929					carboxylesterase 1A [Source:RGD Symbol;Acc:1583671]	protein_coding	0.06219	0.047551	0.038277	0	0	0	0.0185985	0.29646	493.393	8.94659	up	yes
ENSRNOG00000007907	Tmem178a	362691	ENSRNOT00000010927	GO:0005789(endoplasmic reticulum membrane);GO:0016021(integral component of membrane);GO:0045671(negative regulation of osteoclast differentiation);GO:0051480(regulation of cytosolic calcium ion concentration)				transmembrane protein 178A [Source:RGD Symbol;Acc:1303057]	protein_coding	18.963	18.7632	16.9444	16.2953	13.7749	15.1723	0.0186277	0.296617	1.20839	0.273085	up	yes
ENSRNOG00000055433	Trim46	310641	ENSRNOT00000089781;ENSRNOT00000077074;ENSRNOT00000088822;ENSRNOT00000077446;ENSRNOT00000092093;ENSRNOT00000088199	GO:0005515(protein binding);GO:0008270(zinc ion binding);GO:0046872(metal ion binding);GO:0046872(metal ion binding)				tripartite motif-containing 46 [Source:RGD Symbol;Acc:1305993]	protein_coding;nonsense_mediated_decay;retained_intron	6.49812	8.10294	7.07653	5.16136	5.79831	6.13264	0.0187141	0.297358	1.26827	0.342857	up	yes
ENSRNOG00000022537	E2f8	308607	ENSRNOT00000035512	GO:0000122(negative regulation of transcription by RNA polymerase II);GO:0000978(RNA polymerase II cis-regulatory region sequence-specific DNA binding);GO:0000987(cis-regulatory region sequence-specific DNA binding);GO:0001217(DNA-binding transcription repressor activity);GO:0001227(DNA-binding transcription repressor activity, RNA polymerase II-specific);GO:0001890(placenta development);GO:00020…				E2F transcription factor 8 [Source:RGD Symbol;Acc:1308091]	protein_coding	0.09718	0.020525	0.148556	0	0	0.022284	0.0187267	0.297358	11.9485	3.57876	up	yes
ENSRNOG00000016071	P3h3	297595	ENSRNOT00000021578	GO:0003674(molecular_function);GO:0005506(iron ion binding);GO:0005575(cellular_component);GO:0005783(endoplasmic reticulum);GO:0008150(biological_process);GO:0008285(negative regulation of cell population proliferation);GO:0016491(oxidoreductase activity);GO:0016705(oxidoreductase activity, acting on paired donors, with incorporation or reduction of molecular oxygen);GO:0017185(peptidyl-lysine h…		K22460	EC:1.14.11.7	prolyl 3-hydroxylase 3 [Source:RGD Symbol;Acc:1305699]	protein_coding	75.8079	92.0623	100.51	59.6894	57.6017	84.2048	0.0188517	0.298477	1.33194	0.413529	up	yes
ENSRNOG00000047247	Ptprs	25529	ENSRNOT00000073991;ENSRNOT00000074469;ENSRNOT00000079999	GO:0004721(phosphoprotein phosphatase activity);GO:0004725(protein tyrosine phosphatase activity);GO:0005515(protein binding);GO:0005829(cytosol);GO:0005886(plasma membrane);GO:0006470(protein dephosphorylation);GO:0008201(heparin binding);GO:0010977(negative regulation of neuron projection development);GO:0016020(membrane);GO:0016021(integral component of membrane);GO:0016311(dephosphorylation);…		K06778	EC:3.1.3.48	protein tyrosine phosphatase, receptor type, S [Source:RGD Symbol;Acc:3452]	protein_coding	61.856	75.6591	82.3702	43.9041	49.4669	69.3743	0.0188473	0.298477	1.3511	0.434135	up	yes
ENSRNOG00000018483	Smad1	25671	ENSRNOT00000025079	GO:0000165(MAPK cascade);GO:0000978(RNA polymerase II cis-regulatory region sequence-specific DNA binding);GO:0000981(DNA-binding transcription factor activity, RNA polymerase II-specific);GO:0001228(DNA-binding transcription activator activity, RNA polymerase II-specific);GO:0001649(osteoblast differentiation);GO:0001657(ureteric bud development);GO:0001710(mesodermal cell fate commitment);GO:00…	04350(TGF-beta signaling pathway);04390(Hippo signaling pathway);04550(Signaling pathways regulating pluripotency of stem cells);05202(Transcriptional misregulation in cancer)			SMAD family member 1 [Source:RGD Symbol;Acc:3030]	protein_coding	10.8843	10.8005	11.4552	8.24466	9.40135	9.49779	0.0189203	0.29891	1.22091	0.287953	up	yes
ENSRNOG00000010116	Leo1	300837	ENSRNOT00000013512	GO:0001650(fibrillar center);GO:0001711(endodermal cell fate commitment);GO:0005654(nucleoplasm);GO:0005813(centrosome);GO:0006368(transcription elongation from RNA polymerase II promoter);GO:0006378(mRNA polyadenylation);GO:0010390(histone monoubiquitination);GO:0016570(histone modification);GO:0016593(Cdc73/Paf1 complex);GO:0019827(stem cell population maintenance);GO:0031442(positive regulatio…				LEO1 homolog, Paf1/RNA polymerase II complex component [Source:RGD Symbol;Acc:1549772]	protein_coding	34.3736	36.3308	36.329	30.238	31.0939	30.5023	0.0190727	0.299838	1.16551	0.220961	up	no
ENSRNOG00000018184	Tpm1	24851	ENSRNOT00000024617;ENSRNOT00000040808;ENSRNOT00000057641;ENSRNOT00000085894;ENSRNOT00000090288;ENSRNOT00000024575;ENSRNOT00000048044;ENSRNOT00000024493	GO:0001725(stress fiber);GO:0003779(actin binding);GO:0005829(cytosol);GO:0005856(cytoskeleton);GO:0008092(cytoskeletal protein binding);GO:0008360(regulation of cell shape);GO:0015629(actin cytoskeleton);GO:0032059(bleb);GO:0032587(ruffle membrane);GO:0034614(cellular response to reactive oxygen species);GO:0045214(sarcomere organization);GO:0055010(ventricular cardiac muscle tissue morphogenesi…	04260(Cardiac muscle contraction);04261(Adrenergic signaling in cardiomyocytes);05206(MicroRNAs in cancer);05410(Hypertrophic cardiomyopathy);05414(Dilated cardiomyopathy);05414(Dilated cardiomyopathy)			tropomyosin 1 [Source:RGD Symbol;Acc:3898]	protein_coding	19.2359	18.2626	17.5008	16.6592	14.7391	15.5834	0.0191077	0.299838	1.17065	0.227314	up	no
ENSRNOG00000014686	Kcnd3	65195	ENSRNOT00000019997;ENSRNOT00000051835	GO:0005216(ion channel activity);GO:0005244(voltage-gated ion channel activity);GO:0005249(voltage-gated potassium channel activity);GO:0005250(A-type (transient outward) potassium channel activity);GO:0005267(potassium channel activity);GO:0005515(protein binding);GO:0005886(plasma membrane);GO:0005887(integral component of plasma membrane);GO:0005901(caveola);GO:0006811(ion transport);GO:000681…	05017(Spinocerebellar ataxia);05017(Spinocerebellar ataxia)			potassium voltage-gated channel subfamily D member 3 [Source:RGD Symbol;Acc:68394]	protein_coding	31.498	34.6535	39.0391	24.5344	26.3788	32.1542	0.0190977	0.299838	1.26633	0.340651	up	yes
ENSRNOG00000058057	AABR07019403.1		ENSRNOT00000093321;ENSRNOT00000086015;ENSRNOT00000093361;ENSRNOT00000093368						processed_transcript	12.0666	13.486	16.6403	9.54017	8.33494	13.0295	0.0190838	0.299838	1.36526	0.449179	up	yes
ENSRNOG00000009749	Wdr45	302559	ENSRNOT00000013369	GO:0000045(autophagosome assembly);GO:0000407(phagophore assembly site);GO:0005515(protein binding);GO:0006914(autophagy);GO:0009267(cellular response to starvation);GO:0019901(protein kinase binding);GO:1901981(phosphatidylinositol phosphate binding)				WD repeat domain 45 [Source:RGD Symbol;Acc:1359718]	protein_coding	23.3187	22.7283	23.9527	17.1156	18.1731	21.4644	0.0191483	0.299944	1.23341	0.302648	up	yes
ENSRNOG00000020420	Pklr	24651	ENSRNOT00000027700;ENSRNOT00000065791	GO:0000287(magnesium ion binding);GO:0003824(catalytic activity);GO:0004743(pyruvate kinase activity);GO:0006096(glycolytic process);GO:0030955(potassium ion binding);GO:0030955(potassium ion binding)	00010(Glycolysis / Gluconeogenesis);00230(Purine metabolism);00620(Pyruvate metabolism);01100(Metabolic pathways);01200(Carbon metabolism);01230(Biosynthesis of amino acids);01240(Biosynthesis of cofactors);04910(Insulin signaling pathway);04930(Type II diabetes mellitus);04932(Non-alcoholic fatty liver disease);04950(Maturity onset diabetes of the young);04950(Maturity onset diabetes of the youn…	K12406	EC:2.7.1.40	pyruvate kinase L/R [Source:RGD Symbol;Acc:3336]	protein_coding	0.137952	0.193648	0.668202	0.117505	0.129705	0.123722	0.0191312	0.299944	2.69538	1.43049	up	yes
ENSRNOG00000021081	Vps72	310661	ENSRNOT00000028625	GO:0003674(molecular_function);GO:0005575(cellular_component);GO:0005634(nucleus);GO:0006338(chromatin remodeling);GO:0006355(regulation of transcription, DNA-templated);GO:0008150(biological_process);GO:0016607(nuclear speck);GO:0032991(protein-containing complex);GO:0035019(somatic stem cell population maintenance);GO:0042393(histone binding);GO:0043486(histone exchange)				vacuolar protein sorting 72 homolog [Source:RGD Symbol;Acc:1306121]	protein_coding	37.0333	39.2512	41.1343	30.2857	34.01	33.0139	0.0191963	0.299984	1.20665	0.27101	up	yes
ENSRNOG00000047466	Bdnf	24225	ENSRNOT00000083542;ENSRNOT00000077703;ENSRNOT00000089233;ENSRNOT00000080190;ENSRNOT00000073636;ENSRNOT00000083289	GO:0001657(ureteric bud development);GO:0001662(behavioral fear response);GO:0001666(response to hypoxia);GO:0002544(chronic inflammatory response);GO:0005102(signaling receptor binding);GO:0005163(nerve growth factor receptor binding);GO:0005169(neurotrophin TRKB receptor binding);GO:0005576(extracellular region);GO:0005615(extracellular space);GO:0005737(cytoplasm);GO:0005739(mitochondrion);GO:…	04010(MAPK signaling pathway);04014(Ras signaling pathway);04024(cAMP signaling pathway);04151(PI3K-Akt signaling pathway);04722(Neurotrophin signaling pathway);05016(Huntington disease);05022(Pathways of neurodegeneration - multiple diseases);05030(Cocaine addiction);05034(Alcoholism);05034(Alcoholism)			brain-derived neurotrophic factor [Source:RGD Symbol;Acc:2202]	protein_coding	1.80207	1.94104	2.07462	1.42451	1.65584	1.38703	0.0191866	0.299984	1.30227	0.381027	up	yes
ENSRNOG00000053122	Scn1a	81574	ENSRNOT00000083552;ENSRNOT00000091259	GO:0001508(action potential);GO:0001518(voltage-gated sodium channel complex);GO:0005216(ion channel activity);GO:0005244(voltage-gated ion channel activity);GO:0005248(voltage-gated sodium channel activity);GO:0005261(cation channel activity);GO:0005272(sodium channel activity);GO:0005886(plasma membrane);GO:0006811(ion transport);GO:0006814(sodium ion transport);GO:0007628(adult walking behavio…	04728(Dopaminergic synapse);04728(Dopaminergic synapse)			sodium voltage-gated channel alpha subunit 1 [Source:RGD Symbol;Acc:69364]	protein_coding	16.4585	19.3704	21.4056	15.6266	14.8037	16.0279	0.0193368	0.301141	1.23196	0.300955	up	yes
ENSRNOG00000027646	Pop4	292831	ENSRNOT00000020474	GO:0001682(tRNA 5'-leader removal);GO:0003723(RNA binding);GO:0004526(ribonuclease P activity);GO:0004540(ribonuclease activity);GO:0005730(nucleolus);GO:0006396(RNA processing);GO:0008033(tRNA processing);GO:0030677(ribonuclease P complex);GO:0030681(multimeric ribonuclease P complex);GO:0033204(ribonuclease P RNA binding)	03008(Ribosome biogenesis in eukaryotes);03013(RNA transport)	K03538	EC:3.1.26.5	POP4 homolog, ribonuclease P/MRP subunit [Source:RGD Symbol;Acc:1305955]	protein_coding	30.9377	29.83	30.7839	27.0984	26.1053	23.7821	0.0193603	0.3013	1.1892	0.249991	up	no
ENSRNOG00000012362	Cacng3	140724	ENSRNOT00000016632	GO:0005244(voltage-gated ion channel activity);GO:0005245(voltage-gated calcium channel activity);GO:0005262(calcium channel activity);GO:0006605(protein targeting);GO:0006811(ion transport);GO:0006816(calcium ion transport);GO:0008104(protein localization);GO:0016020(membrane);GO:0016021(integral component of membrane);GO:0016247(channel regulator activity);GO:0019226(transmission of nerve impul…	04010(MAPK signaling pathway);04260(Cardiac muscle contraction);04261(Adrenergic signaling in cardiomyocytes);04921(Oxytocin signaling pathway);05410(Hypertrophic cardiomyopathy);05412(Arrhythmogenic right ventricular cardiomyopathy);05414(Dilated cardiomyopathy)			calcium voltage-gated channel auxiliary subunit gamma 3 [Source:RGD Symbol;Acc:628803]	protein_coding	24.4937	22.9051	21.5039	18.242	18.8353	20.634	0.0194672	0.301792	1.19392	0.255707	up	no
ENSRNOG00000024112	Dgkq	100361138	ENSRNOT00000032056	GO:0000166(nucleotide binding);GO:0003951(NAD+ kinase activity);GO:0004143(diacylglycerol kinase activity);GO:0005524(ATP binding);GO:0005634(nucleus);GO:0005737(cytoplasm);GO:0005768(endosome);GO:0005829(cytosol);GO:0005856(cytoskeleton);GO:0005886(plasma membrane);GO:0006111(regulation of gluconeogenesis);GO:0006357(regulation of transcription by RNA polymerase II);GO:0006654(phosphatidic acid …	00561(Glycerolipid metabolism);00564(Glycerophospholipid metabolism);01100(Metabolic pathways);04070(Phosphatidylinositol signaling system);04072(Phospholipase D signaling pathway);05231(Choline metabolism in cancer)	K00901	EC:2.7.1.107	diacylglycerol kinase, theta [Source:RGD Symbol;Acc:2320722]	protein_coding	15.7751	16.8643	18.0351	13.286	13.0014	15.2776	0.0194717	0.301792	1.21916	0.285888	up	yes
ENSRNOG00000014602	Mtfmt	315763	ENSRNOT00000019671	GO:0004479(methionyl-tRNA formyltransferase activity);GO:0005739(mitochondrion);GO:0006412(translation);GO:0006413(translational initiation);GO:0009058(biosynthetic process);GO:0016740(transferase activity);GO:0016742(hydroxymethyl-, formyl- and related transferase activity);GO:0071951(conversion of methionyl-tRNA to N-formyl-methionyl-tRNA)	00670(One carbon pool by folate);00970(Aminoacyl-tRNA biosynthesis)	K00604	EC:2.1.2.9	mitochondrial methionyl-tRNA formyltransferase [Source:RGD Symbol;Acc:1309462]	protein_coding	8.23754	6.70493	8.18424	6.44051	5.33433	5.87802	0.0194302	0.301792	1.31008	0.389658	up	yes
ENSRNOG00000031053	Mt-nd4l		ENSRNOT00000044582	GO:0005739(mitochondrion);GO:0008137(NADH dehydrogenase (ubiquinone) activity);GO:0016020(membrane);GO:0016021(integral component of membrane);GO:0016651(oxidoreductase activity, acting on NAD(P)H);GO:0031966(mitochondrial membrane);GO:0042773(ATP synthesis coupled electron transport);GO:0055114(obsolete oxidation-reduction process);GO:0070469(respirasome)	00190(Oxidative phosphorylation);01100(Metabolic pathways);04714(Thermogenesis);04723(Retrograde endocannabinoid signaling);05010(Alzheimer disease);05012(Parkinson disease);05014(Amyotrophic lateral sclerosis);05016(Huntington disease);05020(Prion disease);05022(Pathways of neurodegeneration - multiple diseases)	K03882	EC:7.1.1.2	mitochondrially encoded NADH 4L dehydrogenase [Source:RGD Symbol;Acc:620494]	protein_coding	2744.67	3841.11	4966.01	2602.63	2552.78	3210.86	0.0194369	0.301792	1.38076	0.46546	up	yes
ENSRNOG00000015498	Il17rb	306247	ENSRNOT00000072778;ENSRNOT00000020823	GO:0005654(nucleoplasm);GO:0005737(cytoplasm);GO:0005886(plasma membrane);GO:0009986(cell surface);GO:0016020(membrane);GO:0016021(integral component of membrane);GO:0019221(cytokine-mediated signaling pathway);GO:0030368(interleukin-17 receptor activity);GO:0032736(positive regulation of interleukin-13 production);GO:0032754(positive regulation of interleukin-5 production);GO:0034451(centriolar …	04060(Cytokine-cytokine receptor interaction);04657(IL-17 signaling pathway);04657(IL-17 signaling pathway)			interleukin 17 receptor B [Source:RGD Symbol;Acc:1311392]	protein_coding	2.38295	1.84019	1.6482	1.65804	1.21877	1.12534	0.0194927	0.301911	1.46704	0.552913	up	yes
ENSRNOG00000007793	Pnrc1	286988	ENSRNOT00000010271	GO:0005634(nucleus)				proline-rich nuclear receptor coactivator 1 [Source:RGD Symbol;Acc:628753]	protein_coding	43.6379	46.8106	43.8843	40.0353	39.0112	33.8527	0.0195286	0.302259	1.18985	0.250777	up	no
ENSRNOG00000018214	Bok	29884	ENSRNOT00000024695;ENSRNOT00000024526	GO:0001836(release of cytochrome c from mitochondria);GO:0005102(signaling receptor binding);GO:0005515(protein binding);GO:0005634(nucleus);GO:0005640(nuclear outer membrane);GO:0005737(cytoplasm);GO:0005739(mitochondrion);GO:0005741(mitochondrial outer membrane);GO:0005743(mitochondrial inner membrane);GO:0005768(endosome);GO:0005783(endoplasmic reticulum);GO:0005789(endoplasmic reticulum membr…	04215(Apoptosis - multiple species);04215(Apoptosis - multiple species)			BCL2 family apoptosis regulator BOK [Source:RGD Symbol;Acc:70984]	protein_coding	13.0431	13.5285	13.2725	11.6138	10.4273	10.6869	0.0195863	0.302873	1.21743	0.283841	up	yes
ENSRNOG00000060665	Afap1	140935	ENSRNOT00000090597;ENSRNOT00000089006	GO:0005829(cytosol);GO:0005925(focal adhesion);GO:0009966(regulation of signal transduction);GO:0015629(actin cytoskeleton);GO:0051493(regulation of cytoskeleton organization);GO:0051493(regulation of cytoskeleton organization)				actin filament associated protein 1 [Source:RGD Symbol;Acc:619959]	protein_coding	4.47458	5.72309	5.67593	3.38586	3.62693	4.84684	0.0196143	0.302873	1.33846	0.42057	up	yes
ENSRNOG00000010840	Adamtsl3	308787	ENSRNOT00000032106	GO:0043231(intracellular membrane-bounded organelle)				ADAMTS-like 3 [Source:RGD Symbol;Acc:1305155]	protein_coding	1.66013	1.66268	2.07713	1.14663	1.2105	1.5836	0.0196216	0.302873	1.37029	0.454485	up	yes
ENSRNOG00000039339	Mslnl	363554	ENSRNOT00000060286					mesothelin-like [Source:RGD Symbol;Acc:1561732]	protein_coding	1.45633	1.15012	1.32139	0.612297	0.685503	1.04197	0.0196752	0.303287	1.67872	0.747364	up	yes
ENSRNOG00000050869	Cebpd	25695	ENSRNOT00000074586	GO:0000976(transcription regulatory region sequence-specific DNA binding);GO:0000978(RNA polymerase II cis-regulatory region sequence-specific DNA binding);GO:0000981(DNA-binding transcription factor activity, RNA polymerase II-specific);GO:0001228(DNA-binding transcription activator activity, RNA polymerase II-specific);GO:0002244(hematopoietic progenitor cell differentiation);GO:0003677(DNA bin…				CCAAT/enhancer binding protein delta [Source:RGD Symbol;Acc:2328]	protein_coding	55.7867	40.5531	34.4467	42.1231	25.83	19.0099	0.0196975	0.303425	1.50393	0.58874	up	yes
ENSRNOG00000024961	Usp35	308834	ENSRNOT00000031161	GO:0004843(thiol-dependent ubiquitin-specific protease activity);GO:0006511(ubiquitin-dependent protein catabolic process);GO:0016579(protein deubiquitination)		K11854	EC:3.4.19.12	ubiquitin specific peptidase 35 [Source:RGD Symbol;Acc:1565984]	protein_coding	7.79722	8.92431	9.0574	5.54226	5.49808	8.09091	0.0197596	0.303705	1.34748	0.430262	up	yes
ENSRNOG00000007110	Ankrd6	500430	ENSRNOT00000081748;ENSRNOT00000065912;ENSRNOT00000088179;ENSRNOT00000085856	GO:0005515(protein binding);GO:0005634(nucleus);GO:0005737(cytoplasm);GO:0043231(intracellular membrane-bounded organelle);GO:0046330(positive regulation of JNK cascade);GO:0090090(negative regulation of canonical Wnt signaling pathway);GO:2000096(positive regulation of Wnt signaling pathway, planar cell polarity pathway);GO:2000096(positive regulation of Wnt signaling pathway, planar cell polari…				ankyrin repeat domain 6 [Source:RGD Symbol;Acc:1583731]	protein_coding;retained_intron	62.789	61.2041	67.5611	55.2316	52.064	56.5269	0.0199162	0.303843	1.16928	0.22562	up	no
ENSRNOG00000011613	Ppip5k2	501194	ENSRNOT00000076669;ENSRNOT00000056439;ENSRNOT00000076107;ENSRNOT00000076729;ENSRNOT00000072791	GO:0000166(nucleotide binding);GO:0000827(inositol-1,3,4,5,6-pentakisphosphate kinase activity);GO:0000828(inositol hexakisphosphate kinase activity);GO:0000829(inositol heptakisphosphate kinase activity);GO:0000832(inositol hexakisphosphate 5-kinase activity);GO:0005524(ATP binding);GO:0005737(cytoplasm);GO:0005829(cytosol);GO:0006020(inositol metabolic process);GO:0016301(kinase activity);GO:00…				diphosphoinositol pentakisphosphate kinase 2 [Source:RGD Symbol;Acc:1590765]	protein_coding;retained_intron	15.2459	15.694	19.4976	13.023	13.0488	14.3932	0.0200272	0.303843	1.24645	0.317824	up	yes
ENSRNOG00000046390	Tceal6	679974	ENSRNOT00000074255	GO:0005634(nucleus);GO:0050699(WW domain binding)				transcription elongation factor A (SII)-like 6 [Source:RGD Symbol;Acc:1598096]	protein_coding	56.1136	69.4166	74.0317	55.8414	53.4343	48.2512	0.0197978	0.303843	1.26684	0.341238	up	yes
ENSRNOG00000014882	Fgf11	170632	ENSRNOT00000020152	GO:0005576(extracellular region);GO:0005634(nucleus);GO:0005737(cytoplasm);GO:0007165(signal transduction);GO:0008083(growth factor activity);GO:0017080(sodium channel regulator activity);GO:1905150(regulation of voltage-gated sodium channel activity)				fibroblast growth factor 11 [Source:RGD Symbol;Acc:620162]	protein_coding	26.4864	27.8896	28.753	16.3147	21.0571	25.8253	0.0200532	0.303843	1.31539	0.395493	up	yes
ENSRNOG00000003254	Il23a	155140	ENSRNOT00000004363	GO:0001916(positive regulation of T cell mediated cytotoxicity);GO:0002230(positive regulation of defense response to virus by host);GO:0002376(immune system process);GO:0002827(positive regulation of T-helper 1 type immune response);GO:0005125(cytokine activity);GO:0005576(extracellular region);GO:0005615(extracellular space);GO:0006954(inflammatory response);GO:0006955(immune response);GO:00071…	04060(Cytokine-cytokine receptor interaction);04625(C-type lectin receptor signaling pathway);04630(JAK-STAT signaling pathway);04659(Th17 cell differentiation);05133(Pertussis);05152(Tuberculosis);05200(Pathways in cancer);05321(Inflammatory bowel disease);05323(Rheumatoid arthritis)			interleukin 23 subunit alpha [Source:RGD Symbol;Acc:620873]	protein_coding	1.7225	2.4513	1.65555	1.04245	0.847497	1.51977	0.0200296	0.303843	1.70963	0.773683	up	yes
ENSRNOG00000039666	Srpx	64316	ENSRNOT00000045753	GO:0001845(phagolysosome assembly);GO:0005776(autophagosome);GO:0005783(endoplasmic reticulum);GO:0006914(autophagy);GO:0034976(response to endoplasmic reticulum stress);GO:0060244(negative regulation of cell proliferation involved in contact inhibition);GO:2001241(positive regulation of extrinsic apoptotic signaling pathway in absence of ligand)				sushi-repeat-containing protein, X-linked [Source:RGD Symbol;Acc:70950]	protein_coding	2.496	1.89192	2.0625	1.76289	1.27497	1.22003	0.0201372	0.304814	1.51493	0.599256	up	yes
ENSRNOG00000009071	Gripap1	116493	ENSRNOT00000012646	GO:0005654(nucleoplasm);GO:0005829(cytosol);GO:0042802(identical protein binding);GO:0043231(intracellular membrane-bounded organelle)				GRIP1 associated protein 1 [Source:RGD Symbol;Acc:621249]	protein_coding	44.5912	49.7082	48.6587	36.5417	39.5552	42.8806	0.0203161	0.306509	1.20156	0.264904	up	yes
ENSRNOG00000059964	AABR07061825.2		ENSRNOT00000078967						pseudogene	9.32336	8.0231	7.69915	6.21895	4.56211	4.0504	0.0203168	0.306509	1.68868	0.755897	up	yes
ENSRNOG00000001169	Slc37a1	294321	ENSRNOT00000001544	GO:0015760(glucose-6-phosphate transport);GO:0016020(membrane);GO:0016021(integral component of membrane);GO:0022857(transmembrane transporter activity);GO:0030176(integral component of endoplasmic reticulum membrane);GO:0035435(phosphate ion transmembrane transport);GO:0055085(transmembrane transport);GO:0061513(glucose 6-phosphate:inorganic phosphate antiporter activity)				solute carrier family 37 member 1 [Source:RGD Symbol;Acc:1308587]	protein_coding	2.47524	1.97565	2.48413	1.74206	1.68688	1.69496	0.0203561	0.306898	1.35347	0.436658	up	yes
ENSRNOG00000022391	Zfp711	302327,7552	ENSRNOT00000046364	GO:0003677(DNA binding);GO:0005634(nucleus);GO:0006355(regulation of transcription, DNA-templated);GO:0046872(metal ion binding)				zinc finger protein 711 [Source:RGD Symbol;Acc:1562768]	protein_coding	3.03202	4.02169	3.96205	2.73386	2.73296	2.96571	0.0203854	0.307127	1.30634	0.385533	up	yes
ENSRNOG00000012168	Fbxl21	306750	ENSRNOT00000090699;ENSRNOT00000035839	GO:0000086(G2/M transition of mitotic cell cycle);GO:0005515(protein binding);GO:0005634(nucleus);GO:0005829(cytosol);GO:0016567(protein ubiquitination);GO:0019005(SCF ubiquitin ligase complex);GO:0031146(SCF-dependent proteasomal ubiquitin-dependent protein catabolic process);GO:0043153(entrainment of circadian clock by photoperiod);GO:0051726(regulation of cell cycle);GO:0051726(regulation of c…				F-box and leucine-rich repeat protein 21 [Source:RGD Symbol;Acc:1305555]	protein_coding	17.248	17.2065	16.1698	14.0891	14.9382	14.6301	0.0204181	0.307221	1.15958	0.213606	up	no
ENSRNOG00000009450	Hcn4	59266	ENSRNOT00000012644	GO:0002027(regulation of heart rate);GO:0003254(regulation of membrane depolarization);GO:0005216(ion channel activity);GO:0005222(intracellular cAMP-activated cation channel activity);GO:0005248(voltage-gated sodium channel activity);GO:0005249(voltage-gated potassium channel activity);GO:0005886(plasma membrane);GO:0006811(ion transport);GO:0006812(cation transport);GO:0006813(potassium ion tra…	04024(cAMP signaling pathway);04742(Taste transduction)			hyperpolarization activated cyclic nucleotide-gated potassium channel 4 [Source:RGD Symbol;Acc:71065]	protein_coding	12.5352	13.0618	12.3141	8.40038	9.52963	11.949	0.0204691	0.30758	1.26882	0.343487	up	yes
ENSRNOG00000015051	Golga7b	309378	ENSRNOT00000020390	GO:0002178(palmitoyltransferase complex);GO:0006612(protein targeting to membrane);GO:0016020(membrane);GO:0018215(protein phosphopantetheinylation);GO:0018230(peptidyl-L-cysteine S-palmitoylation);GO:0019706(protein-cysteine S-palmitoyltransferase activity);GO:0019899(enzyme binding)				golgin A7 family, member B [Source:RGD Symbol;Acc:1583839]	protein_coding	16.0708	15.3007	14.4311	13.4587	13.0623	12.978	0.0205975	0.308844	1.15959	0.213614	up	no
ENSRNOG00000011400	Ralyl	294883	ENSRNOT00000015195					RALY RNA binding protein-like [Source:RGD Symbol;Acc:1305844]	protein_coding	19.5537	17.3476	20.3693	17.197	13.8428	15.0406	0.0206639	0.308844	1.24284	0.313643	up	yes
ENSRNOG00000023187	RGD1565685	317344	ENSRNOT00000031808					similar to RIKEN cDNA 1810030O07 [Source:RGD Symbol;Acc:1565685]	protein_coding	17.6153	17.9377	19.0691	13.278	13.0294	16.7408	0.0207164	0.308844	1.26886	0.343532	up	yes
ENSRNOG00000046601	Unc5cl	301225	ENSRNOT00000078464	GO:0005042(netrin receptor activity);GO:0005515(protein binding);GO:0006508(proteolysis);GO:0007165(signal transduction);GO:0008233(peptidase activity);GO:0016020(membrane);GO:0016021(integral component of membrane);GO:0038007(netrin-activated signaling pathway);GO:0043123(positive regulation of I-kappaB kinase/NF-kappaB signaling);GO:0046330(positive regulation of JNK cascade)				unc-5 family C-terminal like [Source:RGD Symbol;Acc:1587368]	protein_coding	0.036531	0.0258717	0.0602406	0.0113232	0	0	0.0206856	0.308844	10.8312	3.43712	up	yes
ENSRNOG00000049949	Hapln4	361129	ENSRNOT00000072565	GO:0001501(skeletal system development);GO:0005540(hyaluronic acid binding);GO:0005576(extracellular region);GO:0007155(cell adhesion);GO:0007417(central nervous system development);GO:0031012(extracellular matrix)				hyaluronan and proteoglycan link protein 4 [Source:RGD Symbol;Acc:1308408]	protein_coding	8.88049	9.90052	9.01327	8.12165	7.42965	7.72303	0.0208756	0.309383	1.1942	0.256048	up	no
ENSRNOG00000014530	Nav2	171563	ENSRNOT00000046529;ENSRNOT00000078477	GO:0003025(regulation of systemic arterial blood pressure by baroreceptor feedback);GO:0005515(protein binding);GO:0005614(interstitial matrix);GO:0005654(nucleoplasm);GO:0007399(nervous system development);GO:0007605(sensory perception of sound);GO:0007608(sensory perception of smell);GO:0007626(locomotory behavior);GO:0008201(heparin binding);GO:0021554(optic nerve development);GO:0021563(gloss…		K19483	EC:3.6.4.12	neuron navigator 2 [Source:RGD Symbol;Acc:619778]	protein_coding	8.3714	9.91146	9.53036	5.90662	6.8121	8.72048	0.0208729	0.309383	1.29731	0.37552	up	yes
ENSRNOG00000049575	Atn1	29515	ENSRNOT00000051841	GO:0005634(nucleus)				atrophin 1 [Source:RGD Symbol;Acc:61832]	protein_coding	27.5685	36.241	34.0415	18.7252	24.8213	29.5433	0.0208482	0.309383	1.33878	0.420917	up	yes
ENSRNOG00000012164	Plppr2	300443	ENSRNOT00000016790	GO:0006644(phospholipid metabolic process);GO:0008195(phosphatidate phosphatase activity);GO:0016020(membrane);GO:0016021(integral component of membrane);GO:0016311(dephosphorylation);GO:0042577(lipid phosphatase activity)				phospholipid phosphatase related 2 [Source:RGD Symbol;Acc:1597171]	protein_coding	34.0691	35.0188	34.396	27.1931	29.1688	31.289	0.0209301	0.309911	1.18064	0.239566	up	no
ENSRNOG00000026447	Disp3	313705	ENSRNOT00000036647	GO:0005737(cytoplasm);GO:0016021(integral component of membrane);GO:0045665(negative regulation of neuron differentiation);GO:0045834(positive regulation of lipid metabolic process);GO:2000179(positive regulation of neural precursor cell proliferation)				dispatched RND transporter family member 3 [Source:RGD Symbol;Acc:1305820]	protein_coding	22.3827	25.1157	28.0206	16.6172	18.0076	23.5358	0.0209788	0.309911	1.29846	0.376799	up	yes
ENSRNOG00000020431	Matk	60450	ENSRNOT00000027730	GO:0004672(protein kinase activity);GO:0004713(protein tyrosine kinase activity);GO:0005515(protein binding);GO:0005524(ATP binding);GO:0006468(protein phosphorylation)	04722(Neurotrophin signaling pathway)	K08888	EC:2.7.10.2	megakaryocyte-associated tyrosine kinase [Source:RGD Symbol;Acc:69058]	protein_coding	35.7108	39.0268	48.0023	32.2493	30.3224	34.5819	0.0210736	0.310289	1.26336	0.337265	up	yes
ENSRNOG00000038275	Adam4	57022	ENSRNOT00000008367	GO:0004222(metalloendopeptidase activity);GO:0005886(plasma membrane);GO:0006508(proteolysis);GO:0007229(integrin-mediated signaling pathway);GO:0008233(peptidase activity);GO:0008237(metallopeptidase activity);GO:0008584(male gonad development);GO:0009897(external side of plasma membrane);GO:0016020(membrane);GO:0016021(integral component of membrane);GO:1990913(sperm head plasma membrane)				a disintegrin and metalloprotease domain 4 [Source:RGD Symbol;Acc:621470]	protein_coding	2.40398	2.6559	3.32601	1.96472	1.79884	2.19138	0.0211271	0.310571	1.40823	0.493878	up	yes
ENSRNOG00000046744	Ankrd29	498823	ENSRNOT00000073811					ankyrin repeat domain 29 [Source:RGD Symbol;Acc:1587260]	protein_coding	16.2422	15.3748	16.8971	13.9155	14.0288	12.5965	0.0211899	0.31077	1.19667	0.259029	up	no
ENSRNOG00000046207	Cbx4	501403	ENSRNOT00000075440	GO:0000122(negative regulation of transcription by RNA polymerase II);GO:0000976(transcription regulatory region sequence-specific DNA binding);GO:0003682(chromatin binding);GO:0003727(single-stranded RNA binding);GO:0005634(nucleus);GO:0005654(nucleoplasm);GO:0016604(nuclear body);GO:0016925(protein sumoylation);GO:0019899(enzyme binding);GO:0031519(PcG protein complex);GO:0032183(SUMO binding);…				chromobox 4 [Source:RGD Symbol;Acc:1587243]	protein_coding	19.4042	20.446	20.3254	16.5764	17.239	16.6805	0.021246	0.310808	1.19169	0.253013	up	no
ENSRNOG00000054467	LOC100910854		ENSRNOT00000083218					zinc finger MYND domain-containing protein 19-like [Source:RGD Symbol;Acc:6496333]	lincRNA	1.84176	1.72505	1.65346	1.11173	1.02367	1.55058	0.0212946	0.310917	1.41625	0.502078	up	yes
ENSRNOG00000010053	Calcr	116506	ENSRNOT00000013910	GO:0001669(acrosomal vesicle);GO:0004888(transmembrane signaling receptor activity);GO:0004930(G protein-coupled receptor activity);GO:0004948(calcitonin receptor activity);GO:0005886(plasma membrane);GO:0005929(cilium);GO:0007166(cell surface receptor signaling pathway);GO:0007186(G protein-coupled receptor signaling pathway);GO:0007189(adenylate cyclase-activating G protein-coupled receptor sig…	04080(Neuroactive ligand-receptor interaction);04380(Osteoclast differentiation)			calcitonin receptor [Source:RGD Symbol;Acc:621001]	protein_coding	0.081574	0.079326	0.080064	0.01978	0	0.022034	0.0214077	0.312367	5.76276	2.52676	up	yes
ENSRNOG00000014025	Rasgrf1	192213	ENSRNOT00000082757;ENSRNOT00000018794	GO:0005085(guanyl-nucleotide exchange factor activity);GO:0005515(protein binding);GO:0005829(cytosol);GO:0007264(small GTPase mediated signal transduction);GO:0008283(cell population proliferation);GO:0030426(growth cone);GO:0031175(neuron projection development);GO:0034976(response to endoplasmic reticulum stress);GO:0035020(regulation of Rac protein signal transduction);GO:0035023(regulation o…	04010(MAPK signaling pathway);04014(Ras signaling pathway);04510(Focal adhesion);04510(Focal adhesion)			RAS protein-specific guanine nucleotide-releasing factor 1 [Source:RGD Symbol;Acc:620395]	protein_coding	69.725	71.7968	64.9822	59.3319	62.2347	58.2876	0.0215626	0.314022	1.14817	0.199342	up	no
ENSRNOG00000012482	Ndrg4	64457	ENSRNOT00000017413;ENSRNOT00000017494;ENSRNOT00000051414	GO:0005737(cytoplasm);GO:0005829(cytosol);GO:0008542(visual learning);GO:0010642(negative regulation of platelet-derived growth factor receptor signaling pathway);GO:0014912(negative regulation of smooth muscle cell migration);GO:0016323(basolateral plasma membrane);GO:0031253(cell projection membrane);GO:0048278(vesicle docking);GO:0048662(negative regulation of smooth muscle cell proliferation)…				NDRG family member 4 [Source:RGD Symbol;Acc:621593]	protein_coding	337.555	322.763	301.761	290.428	285.324	270.316	0.0216258	0.314113	1.13712	0.185383	up	no
ENSRNOG00000010488	Zmiz1	361103	ENSRNOT00000014004	GO:0001570(vasculogenesis);GO:0001701(in utero embryonic development);GO:0003007(heart morphogenesis);GO:0003713(transcription coactivator activity);GO:0005634(nucleus);GO:0005654(nucleoplasm);GO:0005737(cytoplasm);GO:0005829(cytosol);GO:0006357(regulation of transcription by RNA polymerase II);GO:0007179(transforming growth factor beta receptor signaling pathway);GO:0007296(vitellogenesis);GO:00…				zinc finger, MIZ-type containing 1 [Source:RGD Symbol;Acc:1311620]	protein_coding	38.5563	44.8332	44.1901	26.9351	31.3716	40.4154	0.0216184	0.314113	1.29231	0.369951	up	yes
ENSRNOG00000017737	Dgkz	81821	ENSRNOT00000024280;ENSRNOT00000091265	GO:0003951(NAD+ kinase activity);GO:0004143(diacylglycerol kinase activity);GO:0005515(protein binding);GO:0005634(nucleus);GO:0005829(cytosol);GO:0006654(phosphatidic acid biosynthetic process);GO:0007165(signal transduction);GO:0007205(protein kinase C-activating G protein-coupled receptor signaling pathway);GO:0016301(kinase activity);GO:0016607(nuclear speck);GO:0030027(lamellipodium);GO:0035…	00561(Glycerolipid metabolism);00564(Glycerophospholipid metabolism);01100(Metabolic pathways);04070(Phosphatidylinositol signaling system);04072(Phospholipase D signaling pathway);05231(Choline metabolism in cancer);05231(Choline metabolism in cancer)	K00901	EC:2.7.1.107	diacylglycerol kinase zeta [Source:RGD Symbol;Acc:70929]	protein_coding	63.9921	79.4546	89.4505	48.6416	49.9907	73.7665	0.0216148	0.314113	1.35092	0.433944	up	yes
ENSRNOG00000024990	Ppp1r1c	499818	ENSRNOT00000034769;ENSRNOT00000081338	GO:0004864(protein phosphatase inhibitor activity);GO:0005737(cytoplasm);GO:0007165(signal transduction);GO:0032515(negative regulation of phosphoprotein phosphatase activity);GO:0035556(intracellular signal transduction);GO:0035556(intracellular signal transduction)				protein phosphatase 1, regulatory (inhibitor) subunit 1C [Source:RGD Symbol;Acc:1562095]	protein_coding	1.08596	1.16862	1.52805	0.939684	0.735058	0.826623	0.0216104	0.314113	1.51223	0.596674	up	yes
ENSRNOG00000010580	Acot7	26759	ENSRNOT00000000079;ENSRNOT00000014213	GO:0000062(fatty-acyl-CoA binding);GO:0005654(nucleoplasm);GO:0005737(cytoplasm);GO:0005829(cytosol);GO:0006629(lipid metabolic process);GO:0006631(fatty acid metabolic process);GO:0006637(acyl-CoA metabolic process);GO:0009062(fatty acid catabolic process);GO:0015937(coenzyme A biosynthetic process);GO:0016290(palmitoyl-CoA hydrolase activity);GO:0016787(hydrolase activity);GO:0016790(thiolester…	00062(Fatty acid elongation);01040(Biosynthesis of unsaturated fatty acids);01040(Biosynthesis of unsaturated fatty acids)	K17360	EC:3.1.2.2	acyl-CoA thioesterase 7 [Source:RGD Symbol;Acc:628856]	protein_coding	77.9245	74.5691	80.8222	69.027	62.4185	68.4897	0.0218107	0.316186	1.16696	0.222752	up	no
ENSRNOG00000014727	Fahd1	302980	ENSRNOT00000019767	GO:0003824(catalytic activity);GO:0005654(nucleoplasm);GO:0005737(cytoplasm);GO:0005739(mitochondrion);GO:0005829(cytosol);GO:0008948(oxaloacetate decarboxylase activity);GO:0016787(hydrolase activity);GO:0016829(lyase activity);GO:0018773(acetylpyruvate hydrolase activity);GO:0034545(fumarylpyruvate hydrolase activity);GO:0046872(metal ion binding);GO:0047621(acylpyruvate hydrolase activity)	00350(Tyrosine metabolism);01100(Metabolic pathways)	K01557	EC:3.7.1.5	fumarylacetoacetate hydrolase domain containing 1 [Source:RGD Symbol;Acc:1304560]	protein_coding	11.0228	12.6941	13.459	10.3857	8.99078	9.99727	0.0218367	0.316186	1.26561	0.339838	up	yes
ENSRNOG00000008423	Gpr22	298944	ENSRNOT00000082691;ENSRNOT00000011659	GO:0004930(G protein-coupled receptor activity);GO:0007186(G protein-coupled receptor signaling pathway);GO:0016021(integral component of membrane);GO:0016021(integral component of membrane)				G protein-coupled receptor 22 [Source:RGD Symbol;Acc:1310848]	protein_coding	8.16524	8.92187	8.97404	7.92824	7.18244	6.18261	0.021974	0.317294	1.22391	0.291502	up	yes
ENSRNOG00000006226	Cacng2	84347	ENSRNOT00000008414	GO:0005244(voltage-gated ion channel activity);GO:0005245(voltage-gated calcium channel activity);GO:0005246(calcium channel regulator activity);GO:0005262(calcium channel activity);GO:0005515(protein binding);GO:0005829(cytosol);GO:0005886(plasma membrane);GO:0005891(voltage-gated calcium channel complex);GO:0006612(protein targeting to membrane);GO:0006811(ion transport);GO:0006816(calcium ion …	04010(MAPK signaling pathway);04260(Cardiac muscle contraction);04261(Adrenergic signaling in cardiomyocytes);04921(Oxytocin signaling pathway);05410(Hypertrophic cardiomyopathy);05412(Arrhythmogenic right ventricular cardiomyopathy);05414(Dilated cardiomyopathy)			calcium voltage-gated channel auxiliary subunit gamma 2 [Source:RGD Symbol;Acc:71095]	protein_coding	10.2069	10.3164	10.1752	7.09189	9.18968	8.34601	0.0219791	0.317294	1.24651	0.31789	up	yes
ENSRNOG00000009863	Prrt3	502873	ENSRNOT00000013154;ENSRNOT00000056493	GO:0016020(membrane);GO:0016021(integral component of membrane);GO:0016021(integral component of membrane)				proline-rich transmembrane protein 3 [Source:RGD Symbol;Acc:1562419]	protein_coding	7.04452	6.13501	5.64916	5.58542	4.88875	4.59671	0.0221232	0.317294	1.24934	0.321169	up	yes
ENSRNOG00000018808	Vip	117064	ENSRNOT00000025477;ENSRNOT00000092791;ENSRNOT00000092879;ENSRNOT00000093104	GO:0005179(hormone activity);GO:0005576(extracellular region);GO:0007165(signal transduction);GO:0007189(adenylate cyclase-activating G protein-coupled receptor signaling pathway);GO:0032880(regulation of protein localization);GO:0045732(positive regulation of protein catabolic process);GO:0048255(mRNA stabilization);GO:0051428(peptide hormone receptor binding);GO:0070459(prolactin secretion);GO:…	04024(cAMP signaling pathway);04080(Neuroactive ligand-receptor interaction);04080(Neuroactive ligand-receptor interaction)			vasoactive intestinal peptide [Source:RGD Symbol;Acc:621647]	protein_coding	14.2811	14.2765	16.6149	12.4693	13.0649	9.05218	0.0220763	0.317294	1.30608	0.385243	up	yes
ENSRNOG00000014168	Xylb	316067	ENSRNOT00000019106	GO:0000166(nucleotide binding);GO:0004856(xylulokinase activity);GO:0005524(ATP binding);GO:0005975(carbohydrate metabolic process);GO:0005997(xylulose metabolic process);GO:0016301(kinase activity);GO:0016310(phosphorylation);GO:0016740(transferase activity);GO:0016773(phosphotransferase activity, alcohol group as acceptor);GO:0042732(D-xylose metabolic process);GO:0046835(carbohydrate phosphory…	00040(Pentose and glucuronate interconversions);01100(Metabolic pathways)	K00854	EC:2.7.1.17	xylulokinase [Source:RGD Symbol;Acc:1307372]	protein_coding	7.59123	8.91902	9.88731	5.91363	5.55803	8.16615	0.0220502	0.317294	1.34422	0.426771	up	yes
ENSRNOG00000053035	AABR07073245.1		ENSRNOT00000077192						lincRNA	0.324713	0.701108	1.04325	0.231955	0.102645	0.374882	0.0220578	0.317294	2.91632	1.54415	up	yes
ENSRNOG00000010320	Efnb3	360546	ENSRNOT00000013955	GO:0005886(plasma membrane);GO:0007411(axon guidance);GO:0007628(adult walking behavior);GO:0016020(membrane);GO:0016021(integral component of membrane);GO:0016198(axon choice point recognition);GO:0031295(T cell costimulation);GO:0046875(ephrin receptor binding);GO:0048013(ephrin receptor signaling pathway);GO:0050771(negative regulation of axonogenesis);GO:0098686(hippocampal mossy fiber to CA3…	04360(Axon guidance)			ephrin B3 [Source:RGD Symbol;Acc:2541]	protein_coding	13.1915	14.9867	16.1648	12.9085	10.0661	12.3242	0.0221441	0.317394	1.25621	0.329082	up	yes
ENSRNOG00000016935	Mapk1ip1	499280	ENSRNOT00000022714	GO:0042802(identical protein binding)				mitogen-activated protein kinase 1 interacting protein 1 [Source:RGD Symbol;Acc:1565431]	protein_coding	27.1879	31.8323	37.9832	18.3036	19.0208	31.1211	0.0223057	0.318904	1.41724	0.50308	up	yes
ENSRNOG00000017500	Mtss2	307845	ENSRNOT00000023645	GO:0001726(ruffle);GO:0003779(actin binding);GO:0003785(actin monomer binding);GO:0005096(GTPase activator activity);GO:0005546(phosphatidylinositol-4,5-bisphosphate binding);GO:0005886(plasma membrane);GO:0007009(plasma membrane organization);GO:0030027(lamellipodium);GO:0030864(cortical actin cytoskeleton);GO:0031267(small GTPase binding);GO:0032587(ruffle membrane);GO:0036120(cellular response…				MTSS I-BAR domain containing 2 [Source:RGD Symbol;Acc:1309731]	protein_coding	74.72	76.4031	71.911	59.7488	59.9891	69.535	0.0223718	0.319245	1.17837	0.236797	up	no
ENSRNOG00000012874	Rgma	308739	ENSRNOT00000068766;ENSRNOT00000076446	GO:0001843(neural tube closure);GO:0003674(molecular_function);GO:0005102(signaling receptor binding);GO:0005783(endoplasmic reticulum);GO:0005886(plasma membrane);GO:0009986(cell surface);GO:0010975(regulation of neuron projection development);GO:0010976(positive regulation of neuron projection development);GO:0010977(negative regulation of neuron projection development);GO:0015026(coreceptor ac…	04350(TGF-beta signaling pathway);04360(Axon guidance);04360(Axon guidance)			repulsive guidance molecule BMP co-receptor a [Source:RGD Symbol;Acc:1311983]	protein_coding;retained_intron	8.82094	7.22967	7.69963	6.56613	6.83049	6.03244	0.0223937	0.319356	1.22241	0.289725	up	yes
ENSRNOG00000006792	Cep57	315423	ENSRNOT00000009318	GO:0005634(nucleus);GO:0005737(cytoplasm);GO:0005794(Golgi apparatus);GO:0005813(centrosome);GO:0005815(microtubule organizing center);GO:0005856(cytoskeleton);GO:0005874(microtubule);GO:0007286(spermatid development);GO:0008017(microtubule binding);GO:0008543(fibroblast growth factor receptor signaling pathway);GO:0017134(fibroblast growth factor binding);GO:0034453(microtubule anchoring);GO:004…				centrosomal protein 57 [Source:RGD Symbol;Acc:1309884]	protein_coding	23.6193	22.7358	25.1443	20.5427	20.0496	20.2834	0.0225051	0.320744	1.17452	0.232067	up	no
ENSRNOG00000008747	Plekha5	246237	ENSRNOT00000042291;ENSRNOT00000011770	GO:0005515(protein binding);GO:0005654(nucleoplasm);GO:0005829(cytosol);GO:0010314(phosphatidylinositol-5-phosphate binding);GO:0014069(postsynaptic density);GO:0032266(phosphatidylinositol-3-phosphate binding);GO:0061458(reproductive system development);GO:0070273(phosphatidylinositol-4-phosphate binding);GO:0080025(phosphatidylinositol-3,5-bisphosphate binding);GO:0098978(glutamatergic synapse)…				pleckstrin homology domain containing A5 [Source:RGD Symbol;Acc:621175]	protein_coding	20.9768	24.238	27.9702	16.9949	17.1815	22.4564	0.0225293	0.320887	1.29227	0.36991	up	yes
ENSRNOG00000018198	Dapk1	306722	ENSRNOT00000066950;ENSRNOT00000080750	GO:0000166(nucleotide binding);GO:0002357(defense response to tumor cell);GO:0004672(protein kinase activity);GO:0004674(protein serine/threonine kinase activity);GO:0004683(calmodulin-dependent protein kinase activity);GO:0005515(protein binding);GO:0005516(calmodulin binding);GO:0005524(ATP binding);GO:0005634(nucleus);GO:0005737(cytoplasm);GO:0005886(plasma membrane);GO:0006468(protein phospho…	04140(Autophagy - animal);05200(Pathways in cancer);05219(Bladder cancer);05219(Bladder cancer)	K08803	EC:2.7.11.1	death associated protein kinase 1 [Source:RGD Symbol;Acc:1311629]	protein_coding	8.38066	7.98844	7.82157	6.9076	6.97644	6.99283	0.0225487	0.320961	1.15873	0.212545	up	no
ENSRNOG00000031855	Actr3b	362298	ENSRNOT00000041876		04144(Endocytosis);04530(Tight junction);04666(Fc gamma R-mediated phagocytosis);04810(Regulation of actin cytoskeleton);05100(Bacterial invasion of epithelial cells);05132(Salmonella infection);05135(Yersinia infection)			actin related protein 3B [Source:RGD Symbol;Acc:1565759]	protein_coding	12.3762	13.041	11.7804	9.52507	10.3321	10.1873	0.0225754	0.32114	1.23808	0.308107	up	yes
ENSRNOG00000013312	Kcnt2	304827	ENSRNOT00000017884;ENSRNOT00000083693	GO:0005886(plasma membrane);GO:0006813(potassium ion transport);GO:0016020(membrane);GO:0070089(chloride-activated potassium channel activity);GO:0097623(potassium ion export across plasma membrane);GO:0097623(potassium ion export across plasma membrane)				potassium sodium-activated channel subfamily T member 2 [Source:RGD Symbol;Acc:735074]	protein_coding	4.62879	4.84169	5.57076	4.38318	3.23454	4.11773	0.022625	0.321602	1.28169	0.35805	up	yes
ENSRNOG00000001811	Fgfr1op2	362463	ENSRNOT00000042270;ENSRNOT00000002476	GO:0003674(molecular_function);GO:0005575(cellular_component);GO:0005737(cytoplasm);GO:0009611(response to wounding);GO:0042060(wound healing);GO:0042802(identical protein binding);GO:0042802(identical protein binding)				FGFR1 oncogene partner 2 [Source:RGD Symbol;Acc:1303233]	protein_coding	17.84	18.7347	20.3986	16.7043	15.205	15.8068	0.022651	0.32161	1.19401	0.255816	up	no
ENSRNOG00000031032	Hmgn3	113990	ENSRNOT00000039917;ENSRNOT00000072225;ENSRNOT00000074896	GO:0000785(chromatin);GO:0003682(chromatin binding);GO:0005634(nucleus);GO:0005654(nucleoplasm);GO:0005829(cytosol);GO:0031492(nucleosomal DNA binding);GO:0045944(positive regulation of transcription by RNA polymerase II);GO:0061178(regulation of insulin secretion involved in cellular response to glucose stimulus);GO:0061178(regulation of insulin secretion involved in cellular response to glucose…				high mobility group nucleosomal binding domain 3 [Source:RGD Symbol;Acc:1359106]	protein_coding	85.9669	94.3299	101.043	81.4942	70.6428	81.3408	0.0226691	0.321666	1.205	0.26903	up	yes
ENSRNOG00000006103	Tbc1d31	299949	ENSRNOT00000086792;ENSRNOT00000064264	GO:0005515(protein binding);GO:0005813(centrosome);GO:0005813(centrosome)				TBC1 domain family, member 31 [Source:RGD Symbol;Acc:1587370]	protein_coding	11.1302	11.1954	12.1879	8.45668	8.66074	10.6517	0.0227854	0.322912	1.24287	0.313675	up	yes
ENSRNOG00000052022	Pnma3	293840	ENSRNOT00000079424	GO:0003676(nucleic acid binding);GO:0008270(zinc ion binding)				PNMA family member 3 [Source:RGD Symbol;Acc:1563752]	protein_coding	9.65799	14.6697	13.6672	6.81392	8.15489	11.6669	0.0228262	0.323086	1.42646	0.51244	up	yes
ENSRNOG00000016665	Tpra1	85494	ENSRNOT00000022534	GO:0016020(membrane);GO:0016021(integral component of membrane);GO:0040016(embryonic cleavage);GO:1901991(negative regulation of mitotic cell cycle phase transition)				transmembrane protein adipocyte associated 1 [Source:RGD Symbol;Acc:620858]	protein_coding	23.7139	25.3881	24.4527	20.506	18.6061	22.0925	0.022874	0.323359	1.20178	0.265179	up	yes
ENSRNOG00000054560	Sh2d3c	362111	ENSRNOT00000087762;ENSRNOT00000078366	GO:0001784(phosphotyrosine residue binding);GO:0005085(guanyl-nucleotide exchange factor activity);GO:0007264(small GTPase mediated signal transduction);GO:0033138(positive regulation of peptidyl-serine phosphorylation);GO:0050790(regulation of catalytic activity);GO:0050790(regulation of catalytic activity)				SH2 domain containing 3C [Source:RGD Symbol;Acc:1307287]	protein_coding	6.35113	6.40315	5.62397	5.01417	5.14518	5.062	0.0229969	0.324288	1.2074	0.271903	up	yes
ENSRNOG00000023935	Nrsn2	689978	ENSRNOT00000032881;ENSRNOT00000081153	GO:0005886(plasma membrane);GO:0007399(nervous system development);GO:0016020(membrane);GO:0016021(integral component of membrane);GO:0030133(transport vesicle);GO:0031410(cytoplasmic vesicle);GO:0043005(neuron projection);GO:0043025(neuronal cell body);GO:0043025(neuronal cell body)				neurensin 2 [Source:RGD Symbol;Acc:1586322]	protein_coding	16.6836	15.0898	15.3578	14.6667	11.7527	12.1638	0.0229868	0.324288	1.22155	0.288709	up	yes
ENSRNOG00000030269	Atp2b2	24215	ENSRNOT00000043476;ENSRNOT00000067931	GO:0000166(nucleotide binding);GO:0000902(cell morphogenesis);GO:0003407(neural retina development);GO:0005388(calcium transmembrane transporter activity, phosphorylative mechanism);GO:0005516(calmodulin binding);GO:0005524(ATP binding);GO:0005737(cytoplasm);GO:0005783(endoplasmic reticulum);GO:0005886(plasma membrane);GO:0005887(integral component of plasma membrane);GO:0005929(cilium);GO:000681…	04020(Calcium signaling pathway);04022(cGMP-PKG signaling pathway);04024(cAMP signaling pathway);04261(Adrenergic signaling in cardiomyocytes);04925(Aldosterone synthesis and secretion);04961(Endocrine and other factor-regulated calcium reabsorption);04970(Salivary secretion);04972(Pancreatic secretion);04978(Mineral absorption);04978(Mineral absorption)	K05850	EC:7.2.2.10	ATPase plasma membrane Ca2+ transporting 2 [Source:RGD Symbol;Acc:2176]	protein_coding	22.216	25.6327	25.1435	17.0153	20.5418	21.6619	0.0230765	0.324805	1.23258	0.301683	up	yes
ENSRNOG00000016539	Mxd3	252915	ENSRNOT00000021946;ENSRNOT00000022221;ENSRNOT00000076436;ENSRNOT00000077031	GO:0003924(GTPase activity);GO:0005525(GTP binding);GO:0005776(autophagosome);GO:0046983(protein dimerization activity);GO:0046983(protein dimerization activity)				Max dimerization protein 3 [Source:RGD Symbol;Acc:628624]	protein_coding;nonsense_mediated_decay;retained_intron	15.1227	15.8518	14.8984	13.1226	12.8073	13.7394	0.0232418	0.325541	1.15638	0.209618	up	no
ENSRNOG00000019138	Clec11a	29313	ENSRNOT00000025949	GO:0001503(ossification);GO:0005576(extracellular region);GO:0005615(extracellular space);GO:0005737(cytoplasm);GO:0007165(signal transduction);GO:0008083(growth factor activity);GO:0008284(positive regulation of cell population proliferation);GO:0030246(carbohydrate binding)				C-type lectin domain containing 11A [Source:RGD Symbol;Acc:3627]	protein_coding	5.00387	5.13616	4.52972	3.85705	3.74193	4.24187	0.0232107	0.325541	1.23891	0.309071	up	yes
ENSRNOG00000058068	Obscn	338458	ENSRNOT00000087926;ENSRNOT00000084697	GO:0000166(nucleotide binding);GO:0004672(protein kinase activity);GO:0004674(protein serine/threonine kinase activity);GO:0005085(guanyl-nucleotide exchange factor activity);GO:0005515(protein binding);GO:0005524(ATP binding);GO:0005546(phosphatidylinositol-4,5-bisphosphate binding);GO:0005547(phosphatidylinositol-3,4,5-trisphosphate binding);GO:0005615(extracellular space);GO:0005886(plasma mem…		K17531	EC:2.7.11.1	obscurin, cytoskeletal calmodulin and titin-interacting RhoGEF [Source:RGD Symbol;Acc:631335]	protein_coding	0.701703	0.995504	0.972277	0.369774	0.540781	0.836147	0.0232156	0.325541	1.5283	0.611927	up	yes
ENSRNOG00000001427	Orai2	304592	ENSRNOT00000001938	GO:0002115(store-operated calcium entry);GO:0003674(molecular_function);GO:0008150(biological_process);GO:0015279(store-operated calcium channel activity);GO:0016020(membrane);GO:0016021(integral component of membrane);GO:0030426(growth cone);GO:0070588(calcium ion transmembrane transport)	04020(Calcium signaling pathway)			ORAI calcium release-activated calcium modulator 2 [Source:RGD Symbol;Acc:1310213]	protein_coding	8.28486	8.90064	7.58768	6.55176	7.16208	6.94135	0.0233734	0.325789	1.19937	0.262275	up	no
ENSRNOG00000004061	Pnn	368070	ENSRNOT00000005439	GO:0003674(molecular_function);GO:0003677(DNA binding);GO:0005575(cellular_component);GO:0005634(nucleus);GO:0005681(spliceosomal complex);GO:0005737(cytoplasm);GO:0006397(mRNA processing);GO:0008150(biological_process);GO:0008380(RNA splicing);GO:0016607(nuclear speck);GO:0030054(cell junction);GO:0030057(desmosome);GO:0035145(exon-exon junction complex);GO:0071013(catalytic step 2 spliceosome)	03013(RNA transport);03015(mRNA surveillance pathway)			pinin, desmosome associated protein [Source:RGD Symbol;Acc:1597086]	protein_coding	96.467	116.472	113.911	84.4414	91.1011	94.9375	0.0233563	0.325789	1.20841	0.273107	up	yes
ENSRNOG00000026163	Cpt1c	308579	ENSRNOT00000035908	GO:0004095(carnitine O-palmitoyltransferase activity);GO:0005739(mitochondrion);GO:0005741(mitochondrial outer membrane);GO:0005783(endoplasmic reticulum);GO:0005789(endoplasmic reticulum membrane);GO:0006629(lipid metabolic process);GO:0006631(fatty acid metabolic process);GO:0006635(fatty acid beta-oxidation);GO:0009437(carnitine metabolic process);GO:0016020(membrane);GO:0016021(integral compo…	00071(Fatty acid degradation);01212(Fatty acid metabolism);03320(PPAR signaling pathway);04152(AMPK signaling pathway);04714(Thermogenesis);04920(Adipocytokine signaling pathway);04922(Glucagon signaling pathway)	K19524	EC:2.3.1.21	carnitine palmitoyltransferase 1c [Source:RGD Symbol;Acc:1305384]	protein_coding	25.909	28.2887	29.7918	20.8863	21.3496	25.8803	0.0233628	0.325789	1.23303	0.302209	up	yes
ENSRNOG00000028382	Rfxapl1	103691557	ENSRNOT00000000101	GO:0000977(RNA polymerase II transcription regulatory region sequence-specific DNA binding);GO:0001228(DNA-binding transcription activator activity, RNA polymerase II-specific);GO:0003677(DNA binding);GO:0005634(nucleus);GO:0006357(regulation of transcription by RNA polymerase II);GO:0045893(positive regulation of transcription, DNA-templated);GO:0045944(positive regulation of transcription by RN…	04612(Antigen processing and presentation);05152(Tuberculosis);05340(Primary immunodeficiency)			regulatory factor X-associated protein-like 1 [Source:RGD Symbol;Acc:9303218]	protein_coding	11.6057	10.6857	12.4255	10.0993	9.27518	8.70439	0.0234119	0.325789	1.23641	0.306155	up	yes
ENSRNOG00000013353	Tmem260	361030	ENSRNOT00000017871	GO:0016020(membrane);GO:0016021(integral component of membrane)				transmembrane protein 260 [Source:RGD Symbol;Acc:1562018]	protein_coding	11.198	14.0523	15.6624	8.93939	9.63747	12.408	0.023302	0.325789	1.32041	0.400984	up	yes
ENSRNOG00000022718	AC094246.2		ENSRNOT00000031545	GO:0000470(maturation of LSU-rRNA);GO:0003723(RNA binding);GO:0005840(ribosome);GO:0022625(cytosolic large ribosomal subunit);GO:0042254(ribosome biogenesis);GO:1990904(ribonucleoprotein complex)					protein_coding	0.098654	0.136481	0.158753	0	0	0	0.0234681	0.326065	1312.96	10.3586	up	yes
ENSRNOG00000022796	Fgfbp3	499349	ENSRNOT00000033780	GO:0005576(extracellular region);GO:0007267(cell-cell signaling);GO:0008201(heparin binding);GO:0017134(fibroblast growth factor binding);GO:0019838(growth factor binding);GO:0030534(adult behavior);GO:0031646(positive regulation of nervous system process);GO:0043117(positive regulation of vascular permeability);GO:0045743(positive regulation of fibroblast growth factor receptor signaling pathway…				fibroblast growth factor binding protein 3 [Source:RGD Symbol;Acc:1560326]	protein_coding	4.2081	4.39233	5.29932	3.86245	3.34385	3.078	0.0235026	0.326145	1.35155	0.434615	up	yes
ENSRNOG00000014819	Hap1	29430	ENSRNOT00000020603;ENSRNOT00000090702	GO:0005730(nucleolus);GO:0005739(mitochondrion);GO:0005769(early endosome);GO:0005776(autophagosome);GO:0005813(centrosome);GO:0005814(centriole);GO:0005829(cytosol);GO:0008089(anterograde axonal transport);GO:0008104(protein localization);GO:0016234(inclusion body);GO:0017157(regulation of exocytosis);GO:0021549(cerebellum development);GO:0021979(hypothalamus cell differentiation);GO:0022008(neu…	04727(GABAergic synapse);05014(Amyotrophic lateral sclerosis);05016(Huntington disease);05022(Pathways of neurodegeneration - multiple diseases);05022(Pathways of neurodegeneration - multiple diseases)			huntingtin-associated protein 1 [Source:RGD Symbol;Acc:68327]	protein_coding	72.4573	74.2189	67.2303	61.8384	60.2846	64.5248	0.0237282	0.326284	1.14604	0.196663	up	no
ENSRNOG00000001647	Ets2	304063	ENSRNOT00000002247	GO:0000122(negative regulation of transcription by RNA polymerase II);GO:0000977(RNA polymerase II transcription regulatory region sequence-specific DNA binding);GO:0000978(RNA polymerase II cis-regulatory region sequence-specific DNA binding);GO:0000981(DNA-binding transcription factor activity, RNA polymerase II-specific);GO:0001227(DNA-binding transcription repressor activity, RNA polymerase I…	04014(Ras signaling pathway);05166(Human T-cell leukemia virus 1 infection)			ETS proto-oncogene 2, transcription factor [Source:RGD Symbol;Acc:1584977]	protein_coding	13.563	13.4451	11.9269	11.1366	11.125	11.0819	0.0236657	0.326284	1.1677	0.223666	up	no
ENSRNOG00000030351	AABR07006627.1		ENSRNOT00000045504						unprocessed_pseudogene	127.468	125.615	131.276	119.297	104.5	104.703	0.023599	0.326284	1.17004	0.226564	up	no
ENSRNOG00000013255	Dnajc8	313035	ENSRNOT00000089852;ENSRNOT00000017740	GO:0005634(nucleus);GO:0005654(nucleoplasm);GO:0005829(cytosol);GO:0030544(Hsp70 protein binding);GO:0045171(intercellular bridge);GO:0045171(intercellular bridge)				DnaJ heat shock protein family (Hsp40) member C8 [Source:RGD Symbol;Acc:1306024]	protein_coding	71.307	68.8716	78.1339	65.2253	61.9397	57.3584	0.0235889	0.326284	1.18312	0.242591	up	no
ENSRNOG00000008177	Pim2	317366	ENSRNOT00000011207	GO:0000082(G1/S transition of mitotic cell cycle);GO:0000166(nucleotide binding);GO:0004672(protein kinase activity);GO:0004674(protein serine/threonine kinase activity);GO:0005524(ATP binding);GO:0005737(cytoplasm);GO:0006468(protein phosphorylation);GO:0007346(regulation of mitotic cell cycle);GO:0008285(negative regulation of cell population proliferation);GO:0008637(apoptotic mitochondrial ch…	05200(Pathways in cancer);05221(Acute myeloid leukemia)	K08806	EC:2.7.11.1	Pim-2 proto-oncogene, serine/threonine kinase [Source:RGD Symbol;Acc:1560759]	protein_coding	9.11882	8.56552	8.7367	6.86258	7.0977	7.84569	0.023659	0.326284	1.21164	0.276964	up	yes
ENSRNOG00000050854	LOC108348101		ENSRNOT00000071707;ENSRNOT00000073435	GO:0005244(voltage-gated ion channel activity);GO:0005247(voltage-gated chloride channel activity);GO:0005254(chloride channel activity);GO:0005886(plasma membrane);GO:0005887(integral component of plasma membrane);GO:0006811(ion transport);GO:0006821(chloride transport);GO:0015629(actin cytoskeleton);GO:0016020(membrane);GO:0016021(integral component of membrane);GO:0030324(lung development);GO:…				chloride channel protein 2 [Source:RGD Symbol;Acc:11384925]	protein_coding	8.08814	11.7164	11.948	7.84003	7.8055	8.4842	0.0235528	0.326284	1.31591	0.396064	up	yes
ENSRNOG00000004708	Aard	246323	ENSRNOT00000006257	GO:0003674(molecular_function);GO:0005575(cellular_component);GO:0030324(lung development)				alanine and arginine rich domain containing protein [Source:RGD Symbol;Acc:631378]	protein_coding	2.04152	1.67256	2.11143	1.31636	0.863736	1.37199	0.0236374	0.326284	1.64003	0.713718	up	yes
ENSRNOG00000051169	Clnk	295518	ENSRNOT00000076730;ENSRNOT00000088197	GO:0002729(positive regulation of natural killer cell cytokine production);GO:0005737(cytoplasm);GO:0007169(transmembrane receptor protein tyrosine kinase signaling pathway);GO:0010941(regulation of cell death);GO:0032815(negative regulation of natural killer cell activation);GO:0032991(protein-containing complex);GO:0035556(intracellular signal transduction);GO:0042629(mast cell granule);GO:0043…				cytokine-dependent hematopoietic cell linker [Source:RGD Symbol;Acc:1562417]	protein_coding	0.333922	0.346114	0.262255	0.0998173	0.111515	0.125572	0.0237225	0.326284	2.7969	1.48383	up	yes
ENSRNOG00000015834	Fam170a	498864	ENSRNOT00000039379	GO:0005634(nucleus);GO:0006366(transcription by RNA polymerase II);GO:0045893(positive regulation of transcription, DNA-templated)				family with sequence similarity 170, member A [Source:RGD Symbol;Acc:1565393]	protein_coding	0.06671	0.03916	0.091952	0	0	0	0.0237284	0.326284	659.407	9.36502	up	yes
ENSRNOG00000000596	Fyn	25150	ENSRNOT00000000733;ENSRNOT00000076859;ENSRNOT00000085987;ENSRNOT00000075922	GO:0000166(nucleotide binding);GO:0000304(response to singlet oxygen);GO:0001664(G protein-coupled receptor binding);GO:0001764(neuron migration);GO:0003015(heart process);GO:0004672(protein kinase activity);GO:0004713(protein tyrosine kinase activity);GO:0004714(transmembrane receptor protein tyrosine kinase activity);GO:0004715(non-membrane spanning protein tyrosine kinase activity);GO:0005102(…	04071(Sphingolipid signaling pathway);04072(Phospholipase D signaling pathway);04360(Axon guidance);04380(Osteoclast differentiation);04510(Focal adhesion);04520(Adherens junction);04611(Platelet activation);04650(Natural killer cell mediated cytotoxicity);04660(T cell receptor signaling pathway);04664(Fc epsilon RI signaling pathway);04725(Cholinergic synapse);05020(Prion disease);05416(Viral my…	K05703	EC:2.7.10.2	FYN proto-oncogene, Src family tyrosine kinase [Source:RGD Symbol;Acc:2641]	protein_coding	26.3449	25.9783	25.2863	23.6114	21.9352	22.4424	0.0238496	0.327112	1.1415	0.190931	up	no
ENSRNOG00000053948	LOC102549506		ENSRNOT00000090380					kelch-like protein 3-like [Source:RGD Symbol;Acc:7622474]	lincRNA	4.04752	4.56229	4.43776	3.1429	3.12774	4.00569	0.0238764	0.327128	1.26967	0.344455	up	yes
ENSRNOG00000002800	Gdpd2	302421	ENSRNOT00000003772;ENSRNOT00000076018;ENSRNOT00000076496;ENSRNOT00000076302	GO:0005884(actin filament);GO:0005886(plasma membrane);GO:0006629(lipid metabolic process);GO:0008081(phosphoric diester hydrolase activity);GO:0016020(membrane);GO:0016021(integral component of membrane);GO:0030027(lamellipodium);GO:0045669(positive regulation of osteoblast differentiation);GO:0090527(actin filament reorganization);GO:0090527(actin filament reorganization)		K01124	EC:3.1.4.43	glycerophosphodiester phosphodiesterase domain containing 2 [Source:RGD Symbol;Acc:1560780]	protein_coding;retained_intron	14.7817	15.3995	16.3957	12.351	9.36967	14.3186	0.0239361	0.327748	1.29239	0.370042	up	yes
ENSRNOG00000014969	Lzts2	365468	ENSRNOT00000086766;ENSRNOT00000048843	GO:0001822(kidney development);GO:0005737(cytoplasm);GO:0005829(cytosol);GO:0005856(cytoskeleton);GO:0005886(plasma membrane);GO:0007049(cell cycle);GO:0008285(negative regulation of cell population proliferation);GO:0016055(Wnt signaling pathway);GO:0030178(negative regulation of Wnt signaling pathway);GO:0031982(vesicle);GO:0051301(cell division);GO:0060682(primary ureteric bud growth);GO:00721…				leucine zipper tumor suppressor 2 [Source:RGD Symbol;Acc:1359249]	protein_coding	13.0779	12.4745	11.4786	9.05145	10.1204	11.1247	0.0239859	0.327849	1.22229	0.289583	up	yes
ENSRNOG00000003714	Clk4	287269	ENSRNOT00000005048	GO:0004672(protein kinase activity);GO:0004674(protein serine/threonine kinase activity);GO:0004713(protein tyrosine kinase activity);GO:0005524(ATP binding);GO:0005634(nucleus);GO:0006468(protein phosphorylation);GO:0016301(kinase activity);GO:0016310(phosphorylation);GO:0018108(peptidyl-tyrosine phosphorylation);GO:0043484(regulation of RNA splicing);GO:0046777(protein autophosphorylation)	05134(Legionellosis)	K23561	EC:2.7.12.1	CDC-like kinase 4 [Source:RGD Symbol;Acc:1310274]	protein_coding	64.3956	70.7092	78.4487	58.1223	54.3594	62.9759	0.0240384	0.328355	1.21712	0.283474	up	yes
ENSRNOG00000055472	AABR07045658.1		ENSRNOT00000086208						lincRNA	0.062119	0.116394	0.074417	0	0	0	0.0241961	0.330112	843.1	9.71956	up	yes
ENSRNOG00000022307	Acap3	313772	ENSRNOT00000067841;ENSRNOT00000078306	GO:0001764(neuron migration);GO:0005096(GTPase activator activity);GO:0005515(protein binding);GO:0010975(regulation of neuron projection development);GO:0030426(growth cone);GO:0043547(positive regulation of GTPase activity);GO:0046872(metal ion binding);GO:0046872(metal ion binding)	04144(Endocytosis);04144(Endocytosis)			ArfGAP with coiled-coil, ankyrin repeat and PH domains 3 [Source:RGD Symbol;Acc:1310711]	protein_coding	25.0636	26.623	24.4235	19.1641	20.6723	23.566	0.0242669	0.330482	1.20043	0.263549	up	yes
ENSRNOG00000020782	Pspc1	305910	ENSRNOT00000088037;ENSRNOT00000076913;ENSRNOT00000028219;ENSRNOT00000075993;ENSRNOT00000075879;ENSRNOT00000076766	GO:0001650(fibrillar center);GO:0002218(activation of innate immune response);GO:0003676(nucleic acid binding);GO:0003723(RNA binding);GO:0005654(nucleoplasm);GO:0042382(paraspeckles);GO:0042752(regulation of circadian rhythm);GO:0045892(negative regulation of transcription, DNA-templated);GO:0045892(negative regulation of transcription, DNA-templated)				paraspeckle component 1 [Source:RGD Symbol;Acc:1310122]	protein_coding;processed_transcript;retained_intron	14.3131	15.7388	15.2212	13.3711	12.7631	12.3934	0.0243454	0.330911	1.17508	0.232762	up	no
ENSRNOG00000025731	Ptma	29222	ENSRNOT00000051368					prothymosin alpha [Source:RGD Symbol;Acc:61829]	protein_coding	94.9744	111.111	110.47	87.6644	84.8845	91.6292	0.0243724	0.330911	1.19827	0.26095	up	no
ENSRNOG00000000387	Slc25a16	361836	ENSRNOT00000000438;ENSRNOT00000056047	GO:0000076(DNA replication checkpoint);GO:0000729(DNA double-strand break processing);GO:0003677(DNA binding);GO:0003678(DNA helicase activity);GO:0004386(helicase activity);GO:0004518(nuclease activity);GO:0005634(nucleus);GO:0005654(nucleoplasm);GO:0005739(mitochondrion);GO:0005743(mitochondrial inner membrane);GO:0005760(gamma DNA polymerase complex);GO:0006260(DNA replication);GO:0006264(mito…				solute carrier family 25 member 16 [Source:RGD Symbol;Acc:1311311]	protein_coding	9.8145	10.2985	11.0077	7.56599	8.25901	9.52532	0.0244538	0.331164	1.22763	0.295871	up	yes
ENSRNOG00000009465	Sfrp2	310552	ENSRNOT00000012658	GO:0001569(branching involved in blood vessel morphogenesis);GO:0001756(somitogenesis);GO:0001843(neural tube closure);GO:0002063(chondrocyte development);GO:0003151(outflow tract morphogenesis);GO:0003214(cardiac left ventricle morphogenesis);GO:0003674(molecular_function);GO:0005515(protein binding);GO:0005575(cellular_component);GO:0005576(extracellular region);GO:0005615(extracellular space);…	04310(Wnt signaling pathway)			secreted frizzled-related protein 2 [Source:RGD Symbol;Acc:735163]	protein_coding	24.3172	24.6274	28.6154	21.4081	20.7516	22.2029	0.0245069	0.331354	1.20505	0.269092	up	yes
ENSRNOG00000060496	Kdm5d	100312983	ENSRNOT00000093125;ENSRNOT00000086056;ENSRNOT00000093002;ENSRNOT00000093053	GO:0001650(fibrillar center);GO:0002457(T cell antigen processing and presentation);GO:0003677(DNA binding);GO:0005634(nucleus);GO:0006325(chromatin organization);GO:0006338(chromatin remodeling);GO:0016491(oxidoreductase activity);GO:0032452(histone demethylase activity);GO:0032453(histone demethylase activity (H3-K4 specific));GO:0034647(histone demethylase activity (H3-trimethyl-K4 specific));…		K11446	EC:1.14.11.67	lysine demethylase 5D [Source:RGD Symbol;Acc:2314436]	nonsense_mediated_decay;protein_coding;retained_intron	1.24393	11.9588	0	0.105768	0.139678	0.156654	0.024571	0.331635	32.8344	5.03714	up	yes
ENSRNOG00000024201	Fer1l5	679806	ENSRNOT00000059806	GO:0007520(myoblast fusion);GO:0016021(integral component of membrane)				fer-1-like family member 5 [Source:RGD Symbol;Acc:1583681]	protein_coding	0.893312	1.03857	0.884094	0.715844	0.698269	0.69568	0.0245976	0.331735	1.33472	0.416533	up	yes
ENSRNOG00000025059	Nxph4	59316	ENSRNOT00000047449					neurexophilin 4 [Source:RGD Symbol;Acc:628723]	protein_coding	6.2307	5.49658	6.00679	5.37199	4.16867	3.67897	0.0246369	0.331735	1.3415	0.423842	up	yes
ENSRNOG00000011323	Lgi3	306013	ENSRNOT00000015104	GO:0003824(catalytic activity);GO:0005515(protein binding);GO:0005576(extracellular region);GO:0008021(synaptic vesicle);GO:0017157(regulation of exocytosis)				leucine-rich repeat LGI family, member 3 [Source:RGD Symbol;Acc:1311079]	protein_coding	11.4539	11.498	11.7379	9.73031	9.95703	9.94966	0.0246915	0.331879	1.17049	0.227108	up	no
ENSRNOG00000017960	Deaf1	83632	ENSRNOT00000048817	GO:0000122(negative regulation of transcription by RNA polymerase II);GO:0000977(RNA polymerase II transcription regulatory region sequence-specific DNA binding);GO:0001227(DNA-binding transcription repressor activity, RNA polymerase II-specific);GO:0001650(fibrillar center);GO:0003677(DNA binding);GO:0005654(nucleoplasm);GO:0033599(regulation of mammary gland epithelial cell proliferation);GO:00…				DEAF1 transcription factor [Source:RGD Symbol;Acc:620671]	protein_coding	33.0293	38.441	41.5338	28.2971	28.5578	33.9328	0.0246868	0.331879	1.24471	0.315805	up	yes
ENSRNOG00000055519	AABR07002868.1		ENSRNOT00000088772	GO:0000978(RNA polymerase II cis-regulatory region sequence-specific DNA binding);GO:0000981(DNA-binding transcription factor activity, RNA polymerase II-specific);GO:0005634(nucleus);GO:0006357(regulation of transcription by RNA polymerase II)					protein_coding	2.15938	2.10465	2.08827	1.47308	1.4593	1.59068	0.0246798	0.331879	1.40443	0.489982	up	yes
ENSRNOG00000058018	AABR07014118.1		ENSRNOT00000090252						lincRNA	1.04411	1.66999	1.31806	0.762689	0.63586	0.696878	0.0247602	0.332368	1.92426	0.944307	up	yes
ENSRNOG00000013136	Oxsr1	316064	ENSRNOT00000018056	GO:0000166(nucleotide binding);GO:0000287(magnesium ion binding);GO:0004672(protein kinase activity);GO:0004674(protein serine/threonine kinase activity);GO:0005524(ATP binding);GO:0005829(cytosol);GO:0006468(protein phosphorylation);GO:0006979(response to oxidative stress);GO:0007165(signal transduction);GO:0007231(osmosensory signaling pathway);GO:0010820(positive regulation of T cell chemotaxi…		K08835	EC:2.7.11.1	oxidative stress responsive kinase 1 [Source:RGD Symbol;Acc:1310466]	protein_coding	17.5371	19.6286	20.6603	14.1442	15.031	17.6871	0.024815	0.332749	1.23395	0.303289	up	yes
ENSRNOG00000006700	Wdyhv1		ENSRNOT00000077616;ENSRNOT00000008785	GO:0005634(nucleus);GO:0005829(cytosol);GO:0006464(cellular protein modification process);GO:0008418(protein-N-terminal asparagine amidohydrolase activity);GO:0016787(hydrolase activity);GO:0016811(hydrolase activity, acting on carbon-nitrogen (but not peptide) bonds, in linear amides);GO:0070773(protein-N-terminal glutamine amidohydrolase activity);GO:0070773(protein-N-terminal glutamine amidohy…		K21286	EC:3.5.1.122	WDYHV motif containing 1 [Source:RGD Symbol;Acc:1311362]	protein_coding	6.51896	7.56296	7.22824	5.43072	5.87397	5.56015	0.0250124	0.33488	1.26359	0.337523	up	yes
ENSRNOG00000047739	Npff	60337	ENSRNOT00000074497	GO:0005102(signaling receptor binding);GO:0005184(neuropeptide hormone activity)	04080(Neuroactive ligand-receptor interaction)			neuropeptide FF-amide peptide precursor [Source:RGD Symbol;Acc:62033]	protein_coding	2.62056	3.22537	3.48559	1.66621	1.20118	2.08615	0.0251321	0.335613	1.8838	0.91365	up	yes
ENSRNOG00000013035	Rab33b	365793	ENSRNOT00000017396	GO:0000045(autophagosome assembly);GO:0003674(molecular_function);GO:0003924(GTPase activity);GO:0005525(GTP binding);GO:0005575(cellular_component);GO:0005768(endosome);GO:0005794(Golgi apparatus);GO:0005796(Golgi lumen);GO:0006891(intra-Golgi vesicle-mediated transport);GO:0008150(biological_process);GO:0032482(Rab protein signal transduction);GO:0034067(protein localization to Golgi apparatus)…	04140(Autophagy - animal)			RAB33B, member RAS oncogene family [Source:RGD Symbol;Acc:1308353]	protein_coding	7.8447	7.77451	7.93438	7.51181	5.87312	5.30939	0.025346	0.337872	1.25993	0.333347	up	yes
ENSRNOG00000001492	Slc8a2	140447	ENSRNOT00000086396;ENSRNOT00000047289	GO:0002931(response to ischemia);GO:0005432(calcium:sodium antiporter activity);GO:0005516(calmodulin binding);GO:0005886(plasma membrane);GO:0005887(integral component of plasma membrane);GO:0006811(ion transport);GO:0006814(sodium ion transport);GO:0006816(calcium ion transport);GO:0006874(cellular calcium ion homeostasis);GO:0007154(cell communication);GO:0007611(learning or memory);GO:0007612…	04020(Calcium signaling pathway);04022(cGMP-PKG signaling pathway);04260(Cardiac muscle contraction);04261(Adrenergic signaling in cardiomyocytes);04371(Apelin signaling pathway);04740(Olfactory transduction);04961(Endocrine and other factor-regulated calcium reabsorption);04974(Protein digestion and absorption);04978(Mineral absorption);05410(Hypertrophic cardiomyopathy);05412(Arrhythmogenic rig…			solute carrier family 8 member A2 [Source:RGD Symbol;Acc:620194]	protein_coding	5.04624	5.97492	4.36012	3.61596	4.01727	4.31614	0.0253787	0.338109	1.2872	0.364241	up	yes
ENSRNOG00000049071	Phyhip	290356	ENSRNOT00000074912	GO:0005515(protein binding)				phytanoyl-CoA 2-hydroxylase interacting protein [Source:RGD Symbol;Acc:1305790]	protein_coding	4.76452	4.59678	4.15831	3.78405	3.69415	3.59469	0.0254101	0.338131	1.22097	0.288023	up	yes
ENSRNOG00000021091	Trank1	316022	ENSRNOT00000028633	GO:0005515(protein binding)				tetratricopeptide repeat and ankyrin repeat containing 1 [Source:RGD Symbol;Acc:1563130]	protein_coding	13.292	16.0117	18.3491	10.1103	11.4133	14.7235	0.0254092	0.338131	1.31467	0.394697	up	yes
ENSRNOG00000046535	Ppm1m	686298	ENSRNOT00000074934	GO:0004722(protein serine/threonine phosphatase activity);GO:0006470(protein dephosphorylation);GO:0016791(phosphatase activity)		K17507	EC:3.1.3.16	protein phosphatase, Mg2+/Mn2+ dependent, 1M [Source:RGD Symbol;Acc:1584266]	protein_coding	4.07495	4.75836	4.31768	3.7678	3.28541	3.26663	0.0254714	0.338456	1.27434	0.34975	up	yes
ENSRNOG00000011260	Cmbl	310201	ENSRNOT00000015448	GO:0005737(cytoplasm);GO:0005829(cytosol);GO:0016787(hydrolase activity)	01100(Metabolic pathways)	K01061	EC:3.1.1.45	carboxymethylenebutenolidase homolog [Source:RGD Symbol;Acc:1306952]	protein_coding	9.2503	7.37362	8.19072	7.30576	5.99814	5.34675	0.0254993	0.338522	1.3305	0.411965	up	yes
ENSRNOG00000015860	Gipr	25024	ENSRNOT00000021456	GO:0002029(desensitization of G protein-coupled receptor signaling pathway);GO:0004888(transmembrane signaling receptor activity);GO:0004930(G protein-coupled receptor activity);GO:0005886(plasma membrane);GO:0007165(signal transduction);GO:0007166(cell surface receptor signaling pathway);GO:0007186(G protein-coupled receptor signaling pathway);GO:0007188(adenylate cyclase-modulating G protein-co…	04024(cAMP signaling pathway);04080(Neuroactive ligand-receptor interaction)			gastric inhibitory polypeptide receptor [Source:RGD Symbol;Acc:2689]	protein_coding	10.6916	13.2847	15.5715	7.13118	8.83187	12.2209	0.0255149	0.338532	1.40321	0.488726	up	yes
ENSRNOG00000022540	Trex1	100049583	ENSRNOT00000033719	GO:0000287(magnesium ion binding);GO:0000738(DNA catabolic process, exonucleolytic);GO:0001568(blood vessel development);GO:0001822(kidney development);GO:0002250(adaptive immune response);GO:0002251(organ or tissue specific immune response);GO:0002253(activation of immune response);GO:0002281(macrophage activation involved in immune response);GO:0002320(lymphoid progenitor cell differentiation);…	04623(Cytosolic DNA-sensing pathway)	K10790	EC:3.1.11.2	three prime repair exonuclease 1 [Source:RGD Symbol;Acc:1311998]	protein_coding	8.07639	7.79744	8.91083	6.69672	6.75166	4.95517	0.0255339	0.338585	1.34673	0.429463	up	yes
ENSRNOG00000013013	Tle3	84424	ENSRNOT00000018467	GO:0005515(protein binding);GO:0005634(nucleus);GO:0005654(nucleoplasm);GO:0006355(regulation of transcription, DNA-templated);GO:1990907(beta-catenin-TCF complex)				TLE family member 3, transcriptional corepressor [Source:RGD Symbol;Acc:620292]	protein_coding	28.1435	27.8047	28.4345	23.4325	23.1272	25.9525	0.0256323	0.338686	1.1637	0.218725	up	no
ENSRNOG00000050535	RragB	117043	ENSRNOT00000075249	GO:0005525(GTP binding)	04140(Autophagy - animal);04150(mTOR signaling pathway)			Ras-related GTP binding B [Source:RGD Symbol;Acc:619805]	protein_coding	14.7231	13.8655	14.6793	11.7291	11.8977	13.097	0.025617	0.338686	1.1782	0.236583	up	no
ENSRNOG00000032882	AY172581.19		ENSRNOT00000040283						Mt_tRNA	2526.1	2743.38	2934.48	2576.73	2038.89	2165.11	0.025646	0.338686	1.2099	0.274882	up	yes
ENSRNOG00000001645	Filip1l	304020	ENSRNOT00000046383					filamin A interacting protein 1-like [Source:RGD Symbol;Acc:1565927]	protein_coding	6.24909	6.94612	5.86108	5.22239	5.58663	4.82391	0.0256445	0.338686	1.21898	0.285678	up	yes
ENSRNOG00000009950	Msantd2	500974	ENSRNOT00000013370					Myb/SANT DNA binding domain containing 2 [Source:RGD Symbol;Acc:1562840]	protein_coding	28.7653	34.0587	41.9671	22.6269	23.5911	32.0093	0.0256973	0.339008	1.33957	0.421772	up	yes
ENSRNOG00000017781	Dnajc7	303536	ENSRNOT00000080521;ENSRNOT00000024321	GO:0005515(protein binding);GO:0005654(nucleoplasm);GO:0005737(cytoplasm);GO:0005829(cytosol);GO:0031072(heat shock protein binding);GO:0051085(chaperone cofactor-dependent protein refolding);GO:0051085(chaperone cofactor-dependent protein refolding)				DnaJ heat shock protein family (Hsp40) member C7 [Source:RGD Symbol;Acc:1303226]	protein_coding	66.7999	68.4178	68.1906	60.2202	58.802	59.5518	0.0258512	0.339615	1.13907	0.187856	up	no
ENSRNOG00000010731	Gpm6a	306439	ENSRNOT00000092971;ENSRNOT00000014312;ENSRNOT00000092968	GO:0001764(neuron migration);GO:0003407(neural retina development);GO:0009617(response to bacterium);GO:0016020(membrane);GO:0016021(integral component of membrane);GO:0044295(axonal growth cone);GO:0048812(neuron projection morphogenesis);GO:0048863(stem cell differentiation);GO:0048863(stem cell differentiation)				glycoprotein m6a [Source:RGD Symbol;Acc:631368]	protein_coding	232.335	223.026	245.159	217.998	178.974	198.216	0.0260218	0.340152	1.17697	0.235078	up	no
ENSRNOG00000031667	AY172581.11		ENSRNOT00000050396						Mt_tRNA	37.3748	65.8122	105.57	26.2082	25.7306	56.5637	0.026019	0.340152	1.92399	0.944098	up	yes
ENSRNOG00000058646	Zfp36l1	29344	ENSRNOT00000083677	GO:0000165(MAPK cascade);GO:0000288(nuclear-transcribed mRNA catabolic process, deadenylation-dependent decay);GO:0000932(P-body);GO:0001570(vasculogenesis);GO:0003342(proepicardium development);GO:0003729(mRNA binding);GO:0005634(nucleus);GO:0005737(cytoplasm);GO:0006417(regulation of translation);GO:0006915(apoptotic process);GO:0007507(heart development);GO:0008283(cell population proliferatio…	04218(Cellular senescence)			zinc finger protein 36, C3H type-like 1 [Source:RGD Symbol;Acc:62009]	protein_coding	30.4283	30.5128	30.3515	29.3364	23.6029	23.5747	0.0260551	0.340322	1.19315	0.254774	up	no
ENSRNOG00000001469	Eln	25043	ENSRNOT00000040069;ENSRNOT00000032780	GO:0003151(outflow tract morphogenesis);GO:0005201(extracellular matrix structural constituent);GO:0005576(extracellular region);GO:0007519(skeletal muscle tissue development);GO:0030198(extracellular matrix organization);GO:0030833(regulation of actin filament polymerization);GO:0043149(stress fiber assembly);GO:0050840(extracellular matrix binding);GO:0062023(collagen-containing extracellular m…	04974(Protein digestion and absorption);04974(Protein digestion and absorption)			elastin [Source:RGD Symbol;Acc:67394]	protein_coding	8.57751	12.8844	12.4495	6.78709	6.82426	10.5801	0.0260824	0.340483	1.40179	0.48727	up	yes
ENSRNOG00000028545	AC141959.1		ENSRNOT00000039631	GO:0005634(nucleus);GO:0005737(cytoplasm);GO:0030018(Z disc);GO:0030659(cytoplasmic vesicle membrane);GO:0043034(costamere);GO:0043484(regulation of RNA splicing)					protein_coding	1.95242	2.15801	1.96291	1.02919	1.68273	1.74462	0.0261266	0.340863	1.36279	0.446566	up	yes
ENSRNOG00000060130	Ypel4	502643	ENSRNOT00000083592					yippee-like 4 [Source:RGD Symbol;Acc:1560142]	protein_coding	18.7947	21.7728	23.2492	17.7764	17.2586	17.7735	0.0261671	0.341195	1.20846	0.273164	up	yes
ENSRNOG00000016977	Calb2	117059	ENSRNOT00000022943	GO:0005509(calcium ion binding);GO:0005634(nucleus);GO:0005737(cytoplasm);GO:0005829(cytosol);GO:0005921(gap junction);GO:0008150(biological_process);GO:0030425(dendrite);GO:0032420(stereocilium);GO:0032437(cuticular plate);GO:0043005(neuron projection);GO:0043195(terminal bouton);GO:0045202(synapse);GO:0046872(metal ion binding);GO:0051480(regulation of cytosolic calcium ion concentration);GO:00…				calbindin 2 [Source:RGD Symbol;Acc:620981]	protein_coding	654.841	612.752	657	609.726	538.433	478.56	0.0262177	0.341392	1.18311	0.242589	up	no
ENSRNOG00000001106	Denr	687565	ENSRNOT00000001467	GO:0001731(formation of translation preinitiation complex);GO:0002188(translation reinitiation);GO:0003729(mRNA binding);GO:0003743(translation initiation factor activity);GO:0006412(translation);GO:0006413(translational initiation);GO:0032790(ribosome disassembly);GO:0075522(IRES-dependent viral translational initiation)				density regulated reinitiation and release factor [Source:RGD Symbol;Acc:1584200]	protein_coding	35.4632	38.443	42.0988	33.4544	30.1583	30.7397	0.0262303	0.341392	1.22949	0.298056	up	yes
ENSRNOG00000049349	Tafa5	500915	ENSRNOT00000074625	GO:0005615(extracellular space);GO:0005634(nucleus);GO:0005737(cytoplasm);GO:0007186(G protein-coupled receptor signaling pathway);GO:0061044(negative regulation of vascular wound healing);GO:1904706(negative regulation of vascular associated smooth muscle cell proliferation)				TAFA chemokine like family member 5 [Source:RGD Symbol;Acc:1562115]	protein_coding	34.2055	29.6948	31.7203	30.6429	24.4502	23.9194	0.0262912	0.341831	1.21019	0.275239	up	yes
ENSRNOG00000024825	Fam163a	498257	ENSRNOT00000036392	GO:0016020(membrane);GO:0016021(integral component of membrane)				family with sequence similarity 163, member A [Source:RGD Symbol;Acc:1565760]	protein_coding	10.862	12.3258	11.2385	9.58685	9.80228	9.75956	0.026314	0.341931	1.18106	0.240083	up	no
ENSRNOG00000010712	Terf2ip	307861	ENSRNOT00000014660	GO:0000723(telomere maintenance);GO:0000781(chromosome, telomeric region);GO:0000783(nuclear telomere cap complex);GO:0001933(negative regulation of protein phosphorylation);GO:0005634(nucleus);GO:0005654(nucleoplasm);GO:0005737(cytoplasm);GO:0005829(cytosol);GO:0006355(regulation of transcription, DNA-templated);GO:0010569(regulation of double-strand break repair via homologous recombination);GO…				TERF2 interacting protein [Source:RGD Symbol;Acc:1309684]	protein_coding	35.5893	34.35	34.0695	31.4581	29.8966	29.7505	0.0263734	0.342311	1.14163	0.1911	up	no
ENSRNOG00000050543	Safb	64196	ENSRNOT00000089164;ENSRNOT00000081770;ENSRNOT00000072868	GO:0003676(nucleic acid binding);GO:0003723(RNA binding);GO:0005634(nucleus);GO:0005654(nucleoplasm);GO:0006355(regulation of transcription, DNA-templated);GO:0030496(midbody);GO:0050684(regulation of mRNA processing);GO:0050684(regulation of mRNA processing)				scaffold attachment factor B [Source:RGD Symbol;Acc:620613]	protein_coding	63.6401	73.6426	69.43	48.4892	54.9673	64.2231	0.0264324	0.342489	1.23278	0.30192	up	yes
ENSRNOG00000023587	Dhtkd1	361272	ENSRNOT00000065978	GO:0004591(oxoglutarate dehydrogenase (succinyl-transferring) activity);GO:0006099(tricarboxylic acid cycle);GO:0016624(oxidoreductase activity, acting on the aldehyde or oxo group of donors, disulfide as acceptor);GO:0030976(thiamine pyrophosphate binding);GO:0055114(obsolete oxidation-reduction process)	00310(Lysine degradation);00380(Tryptophan metabolism);01100(Metabolic pathways)	K15791	EC:1.2.4.2	dehydrogenase E1 and transketolase domain containing 1 [Source:RGD Symbol;Acc:1308092]	protein_coding	5.49107	6.90372	6.65505	5.22148	4.73025	5.33467	0.0264173	0.342489	1.24619	0.317529	up	yes
ENSRNOG00000013674	Megf10	291445	ENSRNOT00000037901	GO:0001849(complement component C1q complex binding);GO:0001891(phagocytic cup);GO:0005044(scavenger receptor activity);GO:0005112(Notch binding);GO:0005515(protein binding);GO:0005886(plasma membrane);GO:0014719(skeletal muscle satellite cell activation);GO:0014816(skeletal muscle satellite cell differentiation);GO:0014841(skeletal muscle satellite cell proliferation);GO:0016020(membrane);GO:001…				multiple EGF-like domains 10 [Source:RGD Symbol;Acc:735084]	protein_coding	23.6355	24.0585	24.7013	23.197	18.9	19.0773	0.0265193	0.342751	1.18343	0.242973	up	no
ENSRNOG00000051993	Gdf10	79216	ENSRNOT00000087037;ENSRNOT00000081183	GO:0001649(osteoblast differentiation);GO:0005125(cytokine activity);GO:0005576(extracellular region);GO:0005615(extracellular space);GO:0007165(signal transduction);GO:0008083(growth factor activity);GO:0010862(positive regulation of pathway-restricted SMAD protein phosphorylation);GO:0045444(fat cell differentiation);GO:0045668(negative regulation of osteoblast differentiation);GO:0045668(negat…	04060(Cytokine-cytokine receptor interaction);04060(Cytokine-cytokine receptor interaction)			growth differentiation factor 10 [Source:RGD Symbol;Acc:621512]	protein_coding	6.64102	7.12087	7.81661	5.42863	5.43503	6.38536	0.0265282	0.342751	1.251	0.323081	up	yes
ENSRNOG00000016541	Enc1	294674	ENSRNOT00000022144	GO:0000785(chromatin);GO:0003779(actin binding);GO:0005515(protein binding);GO:0005634(nucleus);GO:0005654(nucleoplasm);GO:0005730(nucleolus);GO:0005737(cytoplasm);GO:0007399(nervous system development);GO:0010499(proteasomal ubiquitin-independent protein catabolic process);GO:0010976(positive regulation of neuron projection development);GO:0016363(nuclear matrix);GO:0016567(protein ubiquitinatio…				ectodermal-neural cortex 1 [Source:RGD Symbol;Acc:1303152]	protein_coding	19.9524	20.6022	19.9116	17.1447	18.1524	17.2638	0.0267208	0.344454	1.1504	0.202142	up	no
ENSRNOG00000031655	Six6os1	500673,317761	ENSRNOT00000041409					Six6 opposite strand transcript 1 [Source:RGD Symbol;Acc:1559456]	protein_coding	1.14866	1.55079	2.11497	1.1415	0.759914	0.95628	0.0267532	0.344675	1.68472	0.752512	up	yes
ENSRNOG00000017659	Hs3st2	293451	ENSRNOT00000023773	GO:0008146(sulfotransferase activity)	00534(Glycosaminoglycan biosynthesis - heparan sulfate / heparin)	K07808	EC:2.8.2.29	heparan sulfate-glucosamine 3-sulfotransferase 2 [Source:RGD Symbol;Acc:727787]	protein_coding	1.88701	1.6302	1.11288	1.20979	0.901509	0.831706	0.0268028	0.344922	1.57325	0.653749	up	yes
ENSRNOG00000011202	Chrna4	25590	ENSRNOT00000009041;ENSRNOT00000084339	GO:0001666(response to hypoxia);GO:0004888(transmembrane signaling receptor activity);GO:0005216(ion channel activity);GO:0005230(extracellular ligand-gated ion channel activity);GO:0005886(plasma membrane);GO:0005892(acetylcholine-gated channel complex);GO:0006281(DNA repair);GO:0006811(ion transport);GO:0006979(response to oxidative stress);GO:0007165(signal transduction);GO:0007271(synaptic tr…	04080(Neuroactive ligand-receptor interaction);04725(Cholinergic synapse);05033(Nicotine addiction);05033(Nicotine addiction)			cholinergic receptor nicotinic alpha 4 subunit [Source:RGD Symbol;Acc:2346]	protein_coding	20.5916	19.3399	16.6181	15.1895	16.7949	15.713	0.026975	0.346157	1.18559	0.245608	up	no
ENSRNOG00000010555	LOC108348161		ENSRNOT00000014441	GO:0005515(protein binding)				phytanoyl-CoA hydroxylase-interacting protein [Source:RGD Symbol;Acc:11464721]	protein_coding	5.10487	4.90503	4.34027	3.96182	3.81738	3.89098	0.0269624	0.346157	1.22964	0.298242	up	yes
ENSRNOG00000049232	Tcf7l2	679869	ENSRNOT00000019681	GO:0000122(negative regulation of transcription by RNA polymerase II);GO:0000785(chromatin);GO:0000976(transcription regulatory region sequence-specific DNA binding);GO:0000978(RNA polymerase II cis-regulatory region sequence-specific DNA binding);GO:0001103(RNA polymerase II repressing transcription factor binding);GO:0001568(blood vessel development);GO:0003700(DNA-binding transcription factor …	04310(Wnt signaling pathway);04390(Hippo signaling pathway);04520(Adherens junction);04916(Melanogenesis);04934(Cushing syndrome);05132(Salmonella infection);05165(Human papillomavirus infection);05167(Kaposi sarcoma-associated herpesvirus infection);05200(Pathways in cancer);05210(Colorectal cancer);05213(Endometrial cancer);05215(Prostate cancer);05216(Thyroid cancer);05217(Basal cell carcinoma…			transcription factor 7 like 2 [Source:RGD Symbol;Acc:1583621]	protein_coding	3.77077	3.68534	3.98801	2.99672	2.23006	3.38663	0.0270133	0.346256	1.32864	0.409949	up	yes
ENSRNOG00000010610	Hpgd	79242	ENSRNOT00000014229	GO:0004957(prostaglandin E receptor activity);GO:0005654(nucleoplasm);GO:0005829(cytosol);GO:0006693(prostaglandin metabolic process);GO:0007179(transforming growth factor beta receptor signaling pathway);GO:0007565(female pregnancy);GO:0007567(parturition);GO:0016323(basolateral plasma membrane);GO:0016404(15-hydroxyprostaglandin dehydrogenase (NAD+) activity);GO:0016491(oxidoreductase activity)…	05202(Transcriptional misregulation in cancer)	K00069	EC:1.1.1.141	15-hydroxyprostaglandin dehydrogenase [Source:RGD Symbol;Acc:620087]	protein_coding	4.19623	3.64896	4.56665	3.0094	2.83174	3.38379	0.0270525	0.346563	1.34547	0.428107	up	yes
ENSRNOG00000001419	Cldn15	304388	ENSRNOT00000001923	GO:0005198(structural molecule activity);GO:0005886(plasma membrane);GO:0005923(bicellular tight junction);GO:0006811(ion transport);GO:0007155(cell adhesion);GO:0016020(membrane);GO:0016021(integral component of membrane);GO:0016328(lateral plasma membrane);GO:0030054(cell junction);GO:0070830(bicellular tight junction assembly)	04514(Cell adhesion molecules);04530(Tight junction);04670(Leukocyte transendothelial migration);05160(Hepatitis C)			claudin 15 [Source:RGD Symbol;Acc:1310678]	protein_coding	5.19938	5.3634	5.7217	3.60915	3.97765	4.82368	0.027105	0.346673	1.31216	0.39194	up	yes
ENSRNOG00000027942	Eps8l1	361503	ENSRNOT00000032306	GO:0003779(actin binding);GO:0005085(guanyl-nucleotide exchange factor activity);GO:0005515(protein binding);GO:0005737(cytoplasm);GO:0005829(cytosol);GO:0005886(plasma membrane);GO:0007266(Rho protein signal transduction);GO:0032587(ruffle membrane);GO:0032991(protein-containing complex);GO:0035023(regulation of Rho protein signal transduction);GO:0042608(T cell receptor binding);GO:0050790(regu…				EPS8-like 1 [Source:RGD Symbol;Acc:1311146]	protein_coding	0.21549	0.217121	0.162262	0.076956	0.041311	0.122661	0.0270839	0.346673	2.46909	1.30398	up	yes
ENSRNOG00000056753	Hectd2	309514	ENSRNOT00000083002;ENSRNOT00000086991	GO:0004842(ubiquitin-protein transferase activity);GO:0016567(protein ubiquitination);GO:0016567(protein ubiquitination)		K12232	EC:2.3.2.26	HECT domain E3 ubiquitin protein ligase 2 [Source:RGD Symbol;Acc:1305536]	protein_coding	8.73966	9.37274	11.0605	8.26165	7.7388	7.82165	0.0271745	0.347131	1.22462	0.29233	up	yes
ENSRNOG00000023639	Rpusd1	287148	ENSRNOT00000015206	GO:0000455(enzyme-directed rRNA pseudouridine synthesis);GO:0001522(pseudouridine synthesis);GO:0003674(molecular_function);GO:0003723(RNA binding);GO:0005575(cellular_component);GO:0008150(biological_process);GO:0009451(RNA modification);GO:0009982(pseudouridine synthase activity)				RNA pseudouridine synthase domain containing 1 [Source:RGD Symbol;Acc:1304934]	protein_coding	23.3636	24.3576	23.3397	19.7694	18.989	21.5327	0.0272721	0.347606	1.17863	0.23711	up	no
ENSRNOG00000010607	Rnf208	499748	ENSRNOT00000014087	GO:0004842(ubiquitin-protein transferase activity);GO:0005654(nucleoplasm);GO:0005829(cytosol);GO:0046872(metal ion binding);GO:0051865(protein autoubiquitination)				ring finger protein 208 [Source:RGD Symbol;Acc:1565957]	protein_coding	36.4526	32.5459	32.8142	29.1621	26.5175	30.2695	0.0273583	0.347606	1.18457	0.244364	up	no
ENSRNOG00000013391	Sorbs2	114901	ENSRNOT00000029628	GO:0005515(protein binding);GO:0007015(actin filament organization)				sorbin and SH3 domain containing 2 [Source:RGD Symbol;Acc:620061]	protein_coding	21.9699	24.8564	26.9365	21.0182	17.9683	21.6076	0.0273639	0.347606	1.21732	0.283714	up	yes
ENSRNOG00000014779	Pdcd4	64031	ENSRNOT00000020155	GO:0005634(nucleus);GO:0005737(cytoplasm);GO:0005829(cytosol);GO:0007569(cell aging);GO:0030509(BMP signaling pathway);GO:0045892(negative regulation of transcription, DNA-templated);GO:0050729(positive regulation of inflammatory response);GO:0071222(cellular response to lipopolysaccharide);GO:1900016(negative regulation of cytokine production involved in inflammatory response);GO:1901224(positiv…	05205(Proteoglycans in cancer);05206(MicroRNAs in cancer)			programmed cell death 4 [Source:RGD Symbol;Acc:620816]	protein_coding	50.5633	61.518	64.3021	43.7137	41.4261	54.6383	0.0273592	0.347606	1.26188	0.335576	up	yes
ENSRNOG00000018895	Mchr1	83567	ENSRNOT00000025564	GO:0004930(G protein-coupled receptor activity);GO:0005102(signaling receptor binding);GO:0005886(plasma membrane);GO:0005929(cilium);GO:0007186(G protein-coupled receptor signaling pathway);GO:0007218(neuropeptide signaling pathway);GO:0016021(integral component of membrane);GO:0030273(melanin-concentrating hormone receptor activity);GO:0060170(ciliary membrane);GO:0097730(non-motile cilium)	04080(Neuroactive ligand-receptor interaction)			melanin-concentrating hormone receptor 1 [Source:RGD Symbol;Acc:619841]	protein_coding	5.37073	4.59508	4.57116	4.58132	2.60355	3.11249	0.0272533	0.347606	1.41172	0.497452	up	yes
ENSRNOG00000043451	Spp1	25353	ENSRNOT00000067875;ENSRNOT00000075989	GO:0001503(ossification);GO:0005178(integrin binding);GO:0005615(extracellular space);GO:0005794(Golgi apparatus);GO:0006710(androgen catabolic process);GO:0007155(cell adhesion);GO:0033280(response to vitamin D);GO:0045893(positive regulation of transcription, DNA-templated);GO:0071394(cellular response to testosterone stimulus);GO:2000866(positive regulation of estradiol secretion);GO:2000866(p…	04151(PI3K-Akt signaling pathway);04371(Apelin signaling pathway);04510(Focal adhesion);04512(ECM-receptor interaction);04620(Toll-like receptor signaling pathway);04929(GnRH secretion);05165(Human papillomavirus infection);05165(Human papillomavirus infection)			secreted phosphoprotein 1 [Source:RGD Symbol;Acc:3752]	protein_coding	20.6724	27.8196	20.3504	19.0265	19.3249	15.0153	0.0274528	0.34843	1.28999	0.36736	up	yes
ENSRNOG00000027264	Dagla	309207	ENSRNOT00000037624	GO:0005886(plasma membrane);GO:0006629(lipid metabolic process);GO:0007216(G protein-coupled glutamate receptor signaling pathway);GO:0007405(neuroblast proliferation);GO:0016787(hydrolase activity);GO:0019369(arachidonic acid metabolic process);GO:0022008(neurogenesis);GO:0031901(early endosome membrane);GO:0032590(dendrite membrane);GO:0032591(dendritic spine membrane);GO:0042136(neurotransmitt…	04723(Retrograde endocannabinoid signaling);04925(Aldosterone synthesis and secretion)			diacylglycerol lipase, alpha [Source:RGD Symbol;Acc:1359461]	protein_coding	12.2259	13.7447	13.1158	9.30302	10.9146	11.7765	0.0274906	0.34863	1.22167	0.288855	up	yes
ENSRNOG00000012297	Marchf8	312656	ENSRNOT00000092732;ENSRNOT00000017294;ENSRNOT00000092294;ENSRNOT00000092477;ENSRNOT00000092296	GO:0000209(protein polyubiquitination);GO:0002495(antigen processing and presentation of peptide antigen via MHC class II);GO:0004842(ubiquitin-protein transferase activity);GO:0005737(cytoplasm);GO:0005764(lysosome);GO:0005768(endosome);GO:0006955(immune response);GO:0008270(zinc ion binding);GO:0016020(membrane);GO:0016021(integral component of membrane);GO:0016567(protein ubiquitination);GO:00…		K10656	EC:2.3.2.27	membrane associated ring-CH-type finger 8 [Source:RGD Symbol;Acc:1309339]	processed_transcript;protein_coding;retained_intron	16.9335	17.0865	18.3611	14.5172	14.5096	15.6679	0.0275978	0.348862	1.17197	0.228939	up	no
ENSRNOG00000015370	Slc35g2	315957	ENSRNOT00000020610	GO:0005794(Golgi apparatus);GO:0005886(plasma membrane);GO:0016020(membrane);GO:0016021(integral component of membrane)				solute carrier family 35, member G2 [Source:RGD Symbol;Acc:1306109]	protein_coding	10.6116	10.3181	12.5642	9.80435	8.50001	8.22164	0.0275432	0.348862	1.26268	0.336492	up	yes
ENSRNOG00000009726	Grip2	171571	ENSRNOT00000049657;ENSRNOT00000013232	GO:0005515(protein binding);GO:0007219(Notch signaling pathway);GO:0014824(artery smooth muscle contraction);GO:0030159(signaling receptor complex adaptor activity);GO:0045777(positive regulation of blood pressure);GO:0098887(neurotransmitter receptor transport, endosome to postsynaptic membrane);GO:0098978(glutamatergic synapse);GO:0099003(vesicle-mediated transport in synapse);GO:0099003(vesicl…				glutamate receptor interacting protein 2 [Source:RGD Symbol;Acc:621668]	protein_coding	6.83505	8.00214	8.55693	5.03977	5.77352	7.2082	0.0275392	0.348862	1.29812	0.376428	up	yes
ENSRNOG00000047236	AABR07008066.2		ENSRNOT00000073231						protein_coding	13.2376	18.2449	19.5944	11.4074	9.89749	12.1227	0.0276364	0.348862	1.52798	0.611629	up	yes
ENSRNOG00000012862	Spsb4	300950	ENSRNOT00000017363	GO:0005515(protein binding);GO:0005737(cytoplasm);GO:0005829(cytosol);GO:0006511(ubiquitin-dependent protein catabolic process);GO:0016567(protein ubiquitination);GO:0019005(SCF ubiquitin ligase complex);GO:0035556(intracellular signal transduction);GO:0042752(regulation of circadian rhythm);GO:0043161(proteasome-mediated ubiquitin-dependent protein catabolic process);GO:1902916(positive regulati…				splA/ryanodine receptor domain and SOCS box containing 4 [Source:RGD Symbol;Acc:1562307]	protein_coding	8.8611	8.3259	7.76193	6.79719	6.94732	7.18252	0.0277488	0.349486	1.19219	0.25361	up	no
ENSRNOG00000058938	Camkv	79011	ENSRNOT00000090239	GO:0004672(protein kinase activity);GO:0005524(ATP binding);GO:0006468(protein phosphorylation);GO:0098978(glutamatergic synapse);GO:0099159(regulation of modification of postsynaptic structure)				CaM kinase-like vesicle-associated [Source:RGD Symbol;Acc:621488]	protein_coding	83.6713	81.3474	82.241	69.9582	73.1721	74.098	0.0277846	0.349577	1.13825	0.186815	up	no
ENSRNOG00000051621	Catsperz	100362120	ENSRNOT00000078008	GO:0007140(male meiotic nuclear division);GO:0007283(spermatogenesis);GO:0030317(flagellated sperm motility);GO:0036128(CatSper complex);GO:0048240(sperm capacitation);GO:0097228(sperm principal piece)				catsper channel auxiliary subunit zeta [Source:RGD Symbol;Acc:2318763]	protein_coding	8.48185	9.62067	10.1213	7.15884	5.83076	7.90303	0.0278114	0.349577	1.3509	0.433917	up	yes
ENSRNOG00000002635	Dexi	497857	ENSRNOT00000003544	GO:0016020(membrane);GO:0016021(integral component of membrane)				Dexi homolog [Source:RGD Symbol;Acc:1564938]	protein_coding	12.6953	11.9919	13.6561	10.1302	9.78741	11.1558	0.0279193	0.350731	1.23395	0.30329	up	yes
ENSRNOG00000018254	Sncaip	307309	ENSRNOT00000082760;ENSRNOT00000025119	GO:0005515(protein binding);GO:0005654(nucleoplasm);GO:0005737(cytoplasm);GO:0008219(cell death);GO:0031625(ubiquitin protein ligase binding);GO:0036464(cytoplasmic ribonucleoprotein granule);GO:0042417(dopamine metabolic process);GO:0042802(identical protein binding);GO:0046928(regulation of neurotransmitter secretion);GO:0090083(regulation of inclusion body assembly);GO:0090083(regulation of in…	05012(Parkinson disease);05022(Pathways of neurodegeneration - multiple diseases);05022(Pathways of neurodegeneration - multiple diseases)			synuclein, alpha interacting protein [Source:RGD Symbol;Acc:1309283]	protein_coding	0.837625	0.896432	1.15486	0.576062	0.752792	0.61481	0.0280147	0.351151	1.48633	0.571751	up	yes
ENSRNOG00000060972	Heca	308624	ENSRNOT00000081259	GO:0005634(nucleus);GO:0005737(cytoplasm);GO:0045930(negative regulation of mitotic cell cycle)				hdc homolog, cell cycle regulator [Source:RGD Symbol;Acc:1304818]	protein_coding	9.97624	8.98682	8.73457	7.42126	7.72032	8.29668	0.0280335	0.351194	1.18173	0.240898	up	no
ENSRNOG00000048025	Cstf2	683927	ENSRNOT00000079572;ENSRNOT00000074330;ENSRNOT00000082983	GO:0003674(molecular_function);GO:0003676(nucleic acid binding);GO:0003723(RNA binding);GO:0003729(mRNA binding);GO:0005575(cellular_component);GO:0005634(nucleus);GO:0005654(nucleoplasm);GO:0005847(mRNA cleavage and polyadenylation specificity factor complex);GO:0006378(mRNA polyadenylation);GO:0016604(nuclear body);GO:0031124(mRNA 3'-end processing);GO:0071920(cleavage body);GO:0098789(pre-mRNA…	03015(mRNA surveillance pathway);03015(mRNA surveillance pathway)			cleavage stimulation factor subunit 2 [Source:RGD Symbol;Acc:1596566]	protein_coding	39.6122	46.0536	46.7317	38.3638	37.0069	36.6941	0.0280539	0.351255	1.18144	0.240542	up	no
ENSRNOG00000008519	Dipk2a	315891	ENSRNOT00000011263;ENSRNOT00000086491					divergent protein kinase domain 2A [Source:RGD Symbol;Acc:1309079]	protein_coding	18.1278	18.5308	21.1388	17.3989	13.86	16.3629	0.0285482	0.355342	1.21368	0.279382	up	yes
ENSRNOG00000042855	Ahdc1	362617	ENSRNOT00000067939					AT hook, DNA binding motif, containing 1 [Source:RGD Symbol;Acc:1310031]	protein_coding	13.9387	14.0483	14.4178	10.1015	11.0385	13.4402	0.028669	0.356007	1.22627	0.294278	up	yes
ENSRNOG00000004016	Msl3	317464	ENSRNOT00000065814	GO:0000123(histone acetyltransferase complex);GO:0003677(DNA binding);GO:0005634(nucleus);GO:0006325(chromatin organization);GO:0006342(chromatin silencing);GO:0006355(regulation of transcription, DNA-templated);GO:0016573(histone acetylation);GO:0016575(histone deacetylation);GO:0035064(methylated histone binding);GO:0035267(NuA4 histone acetyltransferase complex);GO:0043967(histone H4 acetylati…				MSL complex subunit 3 [Source:RGD Symbol;Acc:1549763]	protein_coding	30.0348	28.2412	30.3777	26.1398	25.7977	24.8016	0.0287124	0.356157	1.15526	0.208217	up	no
ENSRNOG00000007291	Terf1	297758	ENSRNOT00000049741	GO:0000723(telomere maintenance);GO:0000781(chromosome, telomeric region);GO:0000783(nuclear telomere cap complex);GO:0001650(fibrillar center);GO:0003674(molecular_function);GO:0003677(DNA binding);GO:0003691(double-stranded telomeric DNA binding);GO:0003720(telomerase activity);GO:0005634(nucleus);GO:0005730(nucleolus);GO:0007004(telomere maintenance via telomerase);GO:0007049(cell cycle);GO:00…				telomeric repeat binding factor 1 [Source:RGD Symbol;Acc:1311574]	protein_coding	11.4157	12.4664	16.1195	11.0608	8.98701	10.7312	0.0287075	0.356157	1.29964	0.378114	up	yes
ENSRNOG00000000786	Rpp21	406230	ENSRNOT00000001024;ENSRNOT00000083622;ENSRNOT00000081091;ENSRNOT00000081695;ENSRNOT00000091967;ENSRNOT00000081304;ENSRNOT00000085221;ENSRNOT00000078880	GO:0001682(tRNA 5'-leader removal);GO:0003674(molecular_function);GO:0004526(ribonuclease P activity);GO:0005575(cellular_component);GO:0005655(nucleolar ribonuclease P complex);GO:0008033(tRNA processing);GO:0008150(biological_process);GO:0030681(multimeric ribonuclease P complex);GO:0033204(ribonuclease P RNA binding);GO:0042493(response to drug);GO:0090501(RNA phosphodiester bond hydrolysis);G…	03013(RNA transport);03013(RNA transport)	K03540	EC:3.1.26.5	ribonuclease P/MRP subunit p21 [Source:RGD Symbol;Acc:1303090]	protein_coding;nonsense_mediated_decay;retained_intron	6.35098	6.25257	6.71013	5.1694	5.46606	4.76219	0.0287495	0.356422	1.25433	0.326913	up	yes
ENSRNOG00000019232	RGD1311345	361201	ENSRNOT00000061249;ENSRNOT00000089138	GO:0006400(tRNA modification);GO:0101030(tRNA-guanine transglycosylation);GO:0101030(tRNA-guanine transglycosylation)				similar to CG9752-PA [Source:RGD Symbol;Acc:1311345]	protein_coding	10.239	10.4587	10.4706	9.07305	8.77809	8.63652	0.0288391	0.357337	1.17671	0.234757	up	no
ENSRNOG00000036802	Snhg11	362256	ENSRNOT00000055200					small nucleolar RNA host gene 11 [Source:RGD Symbol;Acc:1563912]	protein_coding	100.335	132.417	128.965	82.7247	95.3844	108.157	0.0288984	0.357876	1.26357	0.337503	up	yes
ENSRNOG00000016683	Zfp668	309002	ENSRNOT00000022452	GO:0000122(negative regulation of transcription by RNA polymerase II);GO:0000978(RNA polymerase II cis-regulatory region sequence-specific DNA binding);GO:0001227(DNA-binding transcription repressor activity, RNA polymerase II-specific);GO:0001228(DNA-binding transcription activator activity, RNA polymerase II-specific);GO:0005634(nucleus);GO:0006357(regulation of transcription by RNA polymerase …				zinc finger protein 668 [Source:RGD Symbol;Acc:1308623]	protein_coding	2.88196	3.2721	2.92697	2.10691	2.24458	2.6568	0.028952	0.358345	1.29575	0.373793	up	yes
ENSRNOG00000037610	Trap1a	680619	ENSRNOT00000057044	GO:0016020(membrane);GO:0016021(integral component of membrane)				tumor rejection antigen P1A [Source:RGD Symbol;Acc:1589457]	protein_coding	0	1.0298	0	0	0	0	0.0292366	0.360882	3432.67	11.7451	up	yes
ENSRNOG00000026577	Cpne4	367160	ENSRNOT00000016749	GO:0005544(calcium-dependent phospholipid binding);GO:0005886(plasma membrane);GO:0071277(cellular response to calcium ion)				copine 4 [Source:RGD Symbol;Acc:1308844]	protein_coding	10.3938	10.3169	9.91001	8.66188	9.36683	7.81403	0.0293099	0.361393	1.18489	0.24475	up	no
ENSRNOG00000017060	Ryr2	689560	ENSRNOT00000023601;ENSRNOT00000067949	GO:0001666(response to hypoxia);GO:0002027(regulation of heart rate);GO:0003143(embryonic heart tube morphogenesis);GO:0003220(left ventricular cardiac muscle tissue morphogenesis);GO:0003300(cardiac muscle hypertrophy);GO:0005216(ion channel activity);GO:0005219(ryanodine-sensitive calcium-release channel activity);GO:0005262(calcium channel activity);GO:0005509(calcium ion binding);GO:0005513(d…	04020(Calcium signaling pathway);04024(cAMP signaling pathway);04260(Cardiac muscle contraction);04261(Adrenergic signaling in cardiomyocytes);04371(Apelin signaling pathway);04713(Circadian entrainment);04911(Insulin secretion);04921(Oxytocin signaling pathway);04972(Pancreatic secretion);05020(Prion disease);05022(Pathways of neurodegeneration - multiple diseases);05410(Hypertrophic cardiomyopa…			ryanodine receptor 2 [Source:RGD Symbol;Acc:620314]	protein_coding	8.64079	10.2869	11.909	6.97131	7.90455	9.26255	0.0293004	0.361393	1.2775	0.353319	up	yes
ENSRNOG00000007006	Slc3a1	29484	ENSRNOT00000009581	GO:0003824(catalytic activity);GO:0005975(carbohydrate metabolic process);GO:0010467(gene expression);GO:0015810(aspartate transmembrane transport);GO:0015811(L-cystine transport);GO:0015813(L-glutamate transmembrane transport);GO:0016324(apical plasma membrane);GO:0031526(brush border membrane);GO:0046982(protein heterodimerization activity)	04974(Protein digestion and absorption)			solute carrier family 3 member 1 [Source:RGD Symbol;Acc:3709]	protein_coding	34.3773	32.116	32.997	25.8863	28.2266	30.3508	0.0293722	0.361964	1.1779	0.236223	up	no
ENSRNOG00000017558	Tubb2a	498736	ENSRNOT00000023611;ENSRNOT00000086264	GO:0003924(GTPase activity);GO:0005200(structural constituent of cytoskeleton);GO:0005525(GTP binding);GO:0005874(microtubule);GO:0007017(microtubule-based process);GO:0007017(microtubule-based process)	04145(Phagosome);04540(Gap junction);05010(Alzheimer disease);05012(Parkinson disease);05014(Amyotrophic lateral sclerosis);05016(Huntington disease);05020(Prion disease);05022(Pathways of neurodegeneration - multiple diseases);05132(Salmonella infection);05132(Salmonella infection)			tubulin, beta 2A class IIa [Source:RGD Symbol;Acc:1588452]	protein_coding	134.829	127.773	128.727	124.036	103.084	111.307	0.0295942	0.363515	1.15632	0.209536	up	no
ENSRNOG00000033796	Kcnj5	29713	ENSRNOT00000041038	GO:0005242(inward rectifier potassium channel activity);GO:0006813(potassium ion transport);GO:0008076(voltage-gated potassium channel complex);GO:0015467(G-protein activated inward rectifier potassium channel activity);GO:0016020(membrane);GO:0016021(integral component of membrane);GO:0086089(voltage-gated potassium channel activity involved in atrial cardiac muscle cell action potential repolar…	04713(Circadian entrainment);04723(Retrograde endocannabinoid signaling);04726(Serotonergic synapse);04728(Dopaminergic synapse);04915(Estrogen signaling pathway);04921(Oxytocin signaling pathway);04925(Aldosterone synthesis and secretion);04929(GnRH secretion);05032(Morphine addiction)			potassium inwardly-rectifying channel, subfamily J, member 5 [Source:RGD Symbol;Acc:61971]	protein_coding	6.41824	6.47092	5.87396	4.92055	5.77755	4.83542	0.029685	0.363868	1.20791	0.272516	up	yes
ENSRNOG00000015075	Stc1	81801	ENSRNOT00000020728	GO:0001886(endothelial cell morphogenesis);GO:0003421(growth plate cartilage axis specification);GO:0005179(hormone activity);GO:0005576(extracellular region);GO:0005615(extracellular space);GO:0005634(nucleus);GO:0005737(cytoplasm);GO:0006874(cellular calcium ion homeostasis);GO:0010596(negative regulation of endothelial cell migration);GO:0030336(negative regulation of cell migration);GO:003598…				stanniocalcin 1 [Source:RGD Symbol;Acc:621776]	protein_coding	8.03805	10.8456	9.11384	5.95509	7.79766	7.87602	0.0296831	0.363868	1.29446	0.372348	up	yes
[truncated: 23,135 more rows]
