# Supplementary material for: Mitochondrial transfer between BMSCs and Müller promotes mitochondrial fusion and suppresses gliosis in degenerative retina
Source: iScience. 2024 Jun 20;27(7):110309. doi: 10.1016/j.isci.2024.110309 (PMC11269791; doi:10.1016/j.isci.2024.110309)
Supplement: Table S4. RNA-seq data about DEGs in Müller cells in vitro, related to Figure 7 [file mmc5.xlsx]

## Sheet: Different expression Genes 
Gene_id	Gene name	Gene description	FC(MITO345/ROT246)	Log2FC(MITO345/ROT246)	Pvalue	Padjust	Significant	Regulate	M-rot+m 1	M-rot+m 2	M-rot+m 3	M-rot 1	M-rot 2	M-rot 3
ENSRNOG00000000024	Hebp1	heme binding protein 1 [Source:RGD Symbol;Acc:1304581]	0.813195	-0.298327	0.00150823	0.0131669	yes	down	55.89	55.47	51.21	64.73	56.97	62.3
ENSRNOG00000000034	Nuak2	NUAK family kinase 2 [Source:RGD Symbol;Acc:1359167]	0.808522	-0.306642	0.00207906	0.0167179	yes	down	14.13	15.31	12.98	15.48	16.61	15.28
ENSRNOG00000000036	Klhdc8a	kelch domain containing 8A [Source:RGD Symbol;Acc:1305132]	0.689858	-0.535628	0.00389074	0.0270511	yes	down	25.32	31.93	22.51	37.69	36.2	30.33
ENSRNOG00000000042	Xpr1	xenotropic and polytropic retrovirus receptor 1 [Source:RGD Symbol;Acc:1306554]	1.43951	0.52558	0.000131706	0.00201905	yes	up	12.09	13.47	12.03	6.32	9.18	8.06
ENSRNOG00000000073	Tmed5	transmembrane p24 trafficking protein 5 [Source:RGD Symbol;Acc:1359437]	1.23511	0.304639	0.040589	0.150026	yes	up	20.88	19.41	16.9	11.5	14.67	15.04
ENSRNOG00000000104	Thoc3	THO complex 3 [Source:RGD Symbol;Acc:1311669]	0.794165	-0.332489	0.000462732	0.00526862	yes	down	26	24.75	23.28	29.69	28.88	25.85
ENSRNOG00000000161	Chm	CHM Rab escort protein [Source:RGD Symbol;Acc:2340]	1.30384	0.382769	0.00925561	0.0521047	yes	up	4.07	5.13	5.86	3.37	3.19	3.64
ENSRNOG00000000172	Sqor	sulfide quinone oxidoreductase [Source:RGD Symbol;Acc:1564504]	0.82867	-0.271131	1.8e-05	0.000430101	yes	down	139.1	156.24	144.49	168.89	155.36	156.78
ENSRNOG00000000175	Mier2	MIER family member 2 [Source:RGD Symbol;Acc:1307278]	0.752525	-0.410189	0.000752129	0.00765082	yes	down	10.22	9.13	8.66	11.81	10.68	11.2
ENSRNOG00000000177	Plpp2	phospholipid phosphatase 2 [Source:RGD Symbol;Acc:628893]	0.767686	-0.381412	0.00065801	0.00692023	yes	down	19.68	20.49	17.61	22	24.55	21.95
ENSRNOG00000000187	Csf2rb	colony stimulating factor 2 receptor subunit beta [Source:RGD Symbol;Acc:620189]	1.7804	0.832203	0.042806	0.155502	yes	up	6.65	5.03	5.84	1.5	3.38	4.07
ENSRNOG00000000195	Vwa5a	von Willebrand factor A domain containing 5A [Source:RGD Symbol;Acc:735145]	1.33427	0.416049	1.24e-10	1.98e-08	yes	up	49.72	50.52	57.16	34.17	34.85	37.22
ENSRNOG00000000201	Gsta5	glutathione S-transferase alpha 5 [Source:RGD Symbol;Acc:1593189]	0.389679	-1.35964	0.00325238	1	yes	down	1.28	1.37	1.5	3.54	3.38	3.05
ENSRNOG00000000237	RGD1310429	similar to Protein Njmu-R1 [Source:RGD Symbol;Acc:1310429]	1.29278	0.370479	0.0337394	0.132919	yes	up	5.72	5.61	6.63	4.12	4.43	4.02
ENSRNOG00000000239	Ccl7	C-C motif chemokine ligand 7 [Source:RGD Symbol;Acc:1359152]	1.61645	0.692833	8.84e-05	0.00149474	yes	up	563.09	398.5	592.72	303.31	280.58	311.88
ENSRNOG00000000262	Zfp821	zinc finger protein 821 [Source:RGD Symbol;Acc:1306674]	0.794402	-0.332059	0.0292614	0.119954	yes	down	8.33	7.99	9.59	10.42	8.58	10.51
ENSRNOG00000000274	Phyhipl	phytanoyl-CoA 2-hydroxylase interacting protein-like [Source:RGD Symbol;Acc:1307967]	1.88856	0.91729	0.0136124	0.0695886	yes	up	3.87	1.81	2.33	1.29	1.53	1.09
ENSRNOG00000000288	Scarf2	scavenger receptor class F, member 2 [Source:RGD Symbol;Acc:1306013]	0.828838	-0.270837	5.8e-05	0.00107003	yes	down	61.31	67.34	58.17	69.35	68.48	65.41
ENSRNOG00000000299	Foxo3	forkhead box O3 [Source:RGD Symbol;Acc:1309196]	1.43851	0.524571	6.04e-05	0.00110262	yes	up	6.9	7.14	7.44	4.01	4.67	4.8
ENSRNOG00000000479	Kifc1	kinesin family member C1 [Source:RGD Symbol;Acc:1359118]	0.798782	-0.324126	0.00180361	0.015052	yes	down	27.68	33.76	27.22	36.71	33.35	29.9
ENSRNOG00000000488	Hmga1	high mobility group AT-hook 1 [Source:RGD Symbol;Acc:628699]	0.759126	-0.39759	0.0136058	0.0695841	yes	down	350.64	420.26	351	536.08	480.95	408.72
ENSRNOG00000000495	Uhrf1bp1	UHRF1 binding protein 1 [Source:RGD Symbol;Acc:1307264]	1.20507	0.269123	0.0494518	0.171085	yes	up	4.52	4.73	4.2	2.68	3.41	3.94
ENSRNOG00000000500	Scube3	signal peptide, CUB domain and EGF like domain containing 3 [Source:RGD Symbol;Acc:1304880]	1.45517	0.541187	5.64e-10	7.86e-08	yes	up	20.15	17.47	19.4	10.83	12.46	11.99
ENSRNOG00000000516	Pxt1	peroxisomal testis enriched protein 1 [Source:RGD Symbol;Acc:2321717]	18.4904	4.20871	0.0366659	1	yes	up	0.09	0.12	0.86	0	0	0
ENSRNOG00000000527	Mtch1	mitochondrial carrier 1 [Source:RGD Symbol;Acc:1309262]	0.819259	-0.287609	8.94e-08	5.89e-06	yes	down	350.21	348.08	324.53	372.78	391.25	370.15
ENSRNOG00000000540	Btbd9	BTB domain containing 9 [Source:RGD Symbol;Acc:1306975]	1.28134	0.357652	0.042142	0.153873	yes	up	5.6	5.5	5.63	3.67	4.31	3.85
ENSRNOG00000000543	Frk	fyn-related Src family tyrosine kinase [Source:RGD Symbol;Acc:621423]	1.2469	0.318344	0.0169811	0.0820698	yes	up	4.59	5.47	6.18	3.6	3.96	4.15
ENSRNOG00000000561	Pald1	phosphatase domain containing, paladin 1 [Source:RGD Symbol;Acc:1305933]	0.827496	-0.273175	0.0422811	0.154242	yes	down	3.91	3.86	3.84	4.1	4.39	4.14
ENSRNOG00000000593	Rev3l	REV3 like, DNA directed polymerase zeta catalytic subunit [Source:RGD Symbol;Acc:1307087]	1.38082	0.465527	0.00267289	0.0202319	yes	up	1.61	1.39	1.82	0.97	1.08	1.1
ENSRNOG00000000599	Lama4	laminin subunit alpha 4 [Source:RGD Symbol;Acc:1560062]	1.20744	0.271957	4.14e-09	4.49e-07	yes	up	101.76	99.39	105.03	73.35	76.65	78.06
ENSRNOG00000000614	Bicc1	BicC family RNA binding protein 1 [Source:RGD Symbol;Acc:1307459]	1.28125	0.357557	3.32e-08	2.67e-06	yes	up	30.32	29.43	32.94	20.5	21.44	21.73
ENSRNOG00000000635	Arid5b	AT-rich interaction domain 5B [Source:RGD Symbol;Acc:1311735]	1.37581	0.460286	3.08e-12	7.04e-10	yes	up	43.68	43.64	43.24	26.39	28.68	30.62
ENSRNOG00000000648	Jmjd1c	jumonji domain containing 1C [Source:RGD Symbol;Acc:708458]	1.27478	0.350247	0.000884628	0.00860915	yes	up	5.11	5.38	6.36	3.67	3.78	4.38
ENSRNOG00000000655	Ptprc	protein tyrosine phosphatase, receptor type, C [Source:RGD Symbol;Acc:3451]	1.39044	0.475543	0.0484111	0.168543	yes	up	1.72	2.06	2.48	0.91	1.22	1.84
ENSRNOG00000000657	Nek7	NIMA-related kinase 7 [Source:RGD Symbol;Acc:1311160]	1.20891	0.273706	0.00029684	0.00376121	yes	up	35.51	39.65	43.06	29.16	27.74	31.84
ENSRNOG00000000699	Selplg	selectin P ligand [Source:RGD Symbol;Acc:1307971]	1.79791	0.846323	0.000201787	0.00278687	yes	up	2.24	2.04	2.23	0.84	1.32	1.39
ENSRNOG00000000779	Polr1h	RNA polymerase I subunit H [Source:RGD Symbol;Acc:1303114]	0.797857	-0.325798	0.0463062	0.162861	yes	down	29.76	25.36	25.21	30.51	33.04	30.72
ENSRNOG00000000796	Ranbp2	RAN binding protein 2 [Source:RGD Symbol;Acc:1560047]	1.29165	0.369212	0.000309007	0.0038789	yes	up	11.03	13.85	16.87	9.2	9.5	10.26
ENSRNOG00000000800	Man1a1	mannosidase, alpha, class 1A, member 1 [Source:RGD Symbol;Acc:1310891]	1.31017	0.389752	0.000170587	0.00245088	yes	up	10.28	11.55	10.62	7.44	7.24	7.69
ENSRNOG00000000805	Gja1	gap junction protein, alpha 1 [Source:RGD Symbol;Acc:2690]	1.3373	0.419323	2.39e-11	4.61e-09	yes	up	61.59	59.43	67.03	40.45	43.15	44.44
ENSRNOG00000000809	Atat1	alpha tubulin acetyltransferase 1 [Source:RGD Symbol;Acc:1303066]	0.815494	-0.294254	0.0066208	0.04065	yes	down	17.49	16.42	15.74	17.29	21.3	17.68
ENSRNOG00000000815	Smpdl3a	sphingomyelin phosphodiesterase, acid-like 3A [Source:RGD Symbol;Acc:1359277]	1.47025	0.556065	0.0266579	0.112498	yes	up	50.12	46.71	56.94	21.68	32.96	40.72
ENSRNOG00000000818	Nrm	nurim [Source:RGD Symbol;Acc:1302966]	0.8084	-0.306859	2.35e-07	1.25e-05	yes	down	90.05	92.56	88.88	106.85	101.92	96.35
ENSRNOG00000000839	Nfkbil1	NFKB inhibitor like 1 [Source:RGD Symbol;Acc:1303310]	0.820105	-0.286119	0.0289547	0.119018	yes	down	14.28	15.75	14.51	16.63	17.51	15.26
ENSRNOG00000000853	Aif1	allograft inflammatory factor 1 [Source:RGD Symbol;Acc:61924]	1.30278	0.381597	0.00375319	0.026308	yes	up	39.06	43.75	44.65	27.4	30.06	34.58
ENSRNOG00000000857	Msh5	mutS homolog 5 [Source:RGD Symbol;Acc:1303008]	2.29693	1.19971	0.0343566	1	yes	up	0.51	0.57	0.68	0.12	0.26	0.32
ENSRNOG00000000879	Slc9a6	solute carrier family 9 (sodium/hydrogen exchanger), member 6 [Source:MGI Symbol;Acc:MGI:2443511]	1.37127	0.45551	0.00103238	0.00977253	yes	up	7.1	7.92	6.84	4.23	4.99	5.19
ENSRNOG00000000885	Auts2l1	activator of transcription and developmental regulator AUTS2 [Source:RGD Symbol;Acc:2323959]	1.42399	0.509937	0.0016028	0.0137451	yes	up	3.59	3.57	4.03	2.45	2.39	2.09
ENSRNOG00000000891	Zfp958l1	zinc finger protein 958-like 1 [Source:RGD Symbol;Acc:15003218]	1.53777	0.620841	0.0372396	0.141842	yes	up	1.96	2.78	3.23	1.49	1.23	1.93
ENSRNOG00000000895	Rabgef1	RAB guanine nucleotide exchange factor 1 [Source:RGD Symbol;Acc:1307295]	1.22756	0.295797	0.00710559	0.0426638	yes	up	12.16	13.35	13.41	9.11	9.84	9.57
ENSRNOG00000000906	Medag	mesenteric estrogen-dependent adipogenesis [Source:RGD Symbol;Acc:1307396]	1.21583	0.281938	0.000246749	0.00325935	yes	up	54.64	52.23	53.83	43.26	37.49	38.74
ENSRNOG00000000926	Mrps17	mitochondrial ribosomal protein S17 [Source:RGD Symbol;Acc:1307650]	0.720602	-0.472726	0.00197343	0.0160512	yes	down	13.75	13.99	9.73	15.86	14.43	17.13
ENSRNOG00000000957	Rpl21	ribosomal protein L21 [Source:RGD Symbol;Acc:68390]	0.832026	-0.265299	4.55e-06	0.000141107	yes	down	356.57	356.84	426.54	397.29	376.58	391.48
ENSRNOG00000001009	Bri3	brain protein I3 [Source:RGD Symbol;Acc:1309187]	0.819542	-0.28711	0.010269	0.056498	yes	down	72.3	59.61	63.54	67.71	77.28	78.82
ENSRNOG00000001044	Aimp2	aminoacyl tRNA synthetase complex-interacting multifunctional protein 2 [Source:RGD Symbol;Acc:1560787]	0.777201	-0.363641	0.000109321	0.00174424	yes	down	48.07	53.06	45.47	57.41	61.12	54.13
ENSRNOG00000001064	Sbno1	strawberry notch homolog 1 [Source:RGD Symbol;Acc:1310005]	1.20819	0.272842	0.00232563	0.018194	yes	up	12.91	15.05	15.78	10.27	10.44	12.06
ENSRNOG00000001072	Cers4	ceramide synthase 4 [Source:RGD Symbol;Acc:1309303]	1.37648	0.460987	0.00375487	0.026308	yes	up	5.6	5.61	6.85	3.14	4.2	4.52
ENSRNOG00000001088	Rfc3	replication factor C subunit 3 [Source:RGD Symbol;Acc:1306832]	0.778556	-0.361127	0.00256659	0.0195985	yes	down	27.84	29.34	27.5	34.97	36.44	27.86
ENSRNOG00000001104	Foxk1	forkhead box K1 [Source:RGD Symbol;Acc:1309643]	1.36422	0.448079	0.0134549	0.0690992	yes	up	5.66	6.37	5.99	3	4.33	4.65
ENSRNOG00000001134	Rfc5	replication factor C subunit 5 [Source:RGD Symbol;Acc:1309280]	0.831896	-0.265525	0.0209153	0.0951596	yes	down	25.23	20.28	19.75	25.74	21.62	20.88
ENSRNOG00000001135	Wsb2	WD repeat and SOCS box-containing 2 [Source:RGD Symbol;Acc:1359599]	0.822956	-0.281112	3.27e-07	1.67e-05	yes	down	271.45	286.27	259.3	298.79	309.66	294.89
ENSRNOG00000001136	Pebp1	phosphatidylethanolamine binding protein 1 [Source:RGD Symbol;Acc:62017]	0.811489	-0.301356	2.61e-06	9.11e-05	yes	down	362.32	357.06	335.26	371.26	405.99	366.11
ENSRNOG00000001158	Abcg1	ATP binding cassette subfamily G member 1 [Source:RGD Symbol;Acc:620294]	1.33575	0.417648	0.0231919	0.101967	yes	up	3.06	3.99	4.63	2.64	2.87	5.29
ENSRNOG00000001170	Cox6a1	cytochrome c oxidase subunit 6A1 [Source:RGD Symbol;Acc:2384]	0.816914	-0.291743	1.09e-05	0.000287571	yes	down	1370.88	1346.61	1156.53	1569.46	1556.29	1423.15
ENSRNOG00000001216	Trpm2	transient receptor potential cation channel, subfamily M, member 2 [Source:RGD Symbol;Acc:1311889]	1.53958	0.622538	0.00860304	0.0493942	yes	up	1.68	1.72	1.63	0.71	0.88	1.37
ENSRNOG00000001224	Itgb2	integrin subunit beta 2 [Source:RGD Symbol;Acc:1305581]	1.78972	0.839736	0.00298065	0.022079	yes	up	14.47	12.47	14.64	4.76	6.84	9.58
ENSRNOG00000001227	Adarb1	adenosine deaminase, RNA-specific, B1 [Source:RGD Symbol;Acc:2033]	0.812371	-0.29979	0.00903059	0.0512184	yes	down	5.67	5.67	5.32	5.19	6.41	7.18
ENSRNOG00000001270	Hvcn1	hydrogen voltage-gated channel 1 [Source:RGD Symbol;Acc:1310788]	1.50895	0.593548	0.00111617	0.0103597	yes	up	6.11	5.17	5.98	2.25	3.5	4.6
ENSRNOG00000001271	Card6	caspase recruitment domain family, member 6 [Source:RGD Symbol;Acc:1305805]	1.33817	0.420262	0.00963314	0.0538054	yes	up	3.8	5.53	5.47	2.89	3.48	3.66
ENSRNOG00000001293	Get4	guided entry of tail-anchored proteins factor 4 [Source:RGD Symbol;Acc:1311660]	0.823919	-0.279425	0.000183771	0.00259721	yes	down	49.62	48.88	44.66	52.9	60.66	47.65
ENSRNOG00000001335	Zkscan1	zinc finger with KRAB and SCAN domains 1 [Source:RGD Symbol;Acc:1560616]	1.26515	0.339314	0.0230832	0.101674	yes	up	4.59	5.66	5.95	3.5	3.8	3.96
ENSRNOG00000001336	Orai1	ORAI calcium release-activated calcium modulator 1 [Source:RGD Symbol;Acc:1311873]	0.794136	-0.332543	0.00186328	0.0154331	yes	down	34.47	37.99	30.25	39.94	41.43	36.68
ENSRNOG00000001409	Gnb2	G protein subunit beta 2 [Source:RGD Symbol;Acc:69319]	0.830992	-0.267093	4.69e-06	0.000143529	yes	down	319.97	298.43	285.43	333.69	330.83	325.21
ENSRNOG00000001414	Serpine1	serpin family E member 1 [Source:RGD Symbol;Acc:3249]	0.751482	-0.41219	4.54e-10	6.48e-08	yes	down	525.21	625.89	519.72	665.98	696.5	643.75
ENSRNOG00000001418	Znhit1	zinc finger, HIT-type containing 1 [Source:RGD Symbol;Acc:2322870]	0.787284	-0.345044	0.000325259	0.00402401	yes	down	26.63	28.8	26.97	32.63	32.89	30.05
ENSRNOG00000001429	Lrwd1	leucine-rich repeats and WD repeat domain containing 1 [Source:RGD Symbol;Acc:1359442]	0.798162	-0.325246	0.00188505	0.0155353	yes	down	21.08	20.72	18.52	22.19	25.53	20.84
ENSRNOG00000001440	Mdh2	malate dehydrogenase 2 [Source:RGD Symbol;Acc:619719]	0.817106	-0.291406	9.72e-09	9.72e-07	yes	down	268	263.03	268.4	295.43	305.21	292.86
ENSRNOG00000001450	Nsun5	NOP2/Sun RNA methyltransferase 5 [Source:RGD Symbol;Acc:1309268]	0.821023	-0.284505	0.0162067	0.0794625	yes	down	11.69	10.56	11.13	12.39	11.86	12.6
ENSRNOG00000001455	Kif13a	kinesin family member 13A [Source:RGD Symbol;Acc:1307825]	1.21498	0.280935	0.000298421	0.00376943	yes	up	16.3	16	16.07	11.23	12.73	11.89
ENSRNOG00000001456	Nup153	nucleoporin 153 [Source:RGD Symbol;Acc:3216]	1.21326	0.278888	0.000764381	0.00773696	yes	up	14.51	18.15	16.58	11.9	11.85	12.72
ENSRNOG00000001465	Ids	iduronate 2-sulfatase [Source:MGI Symbol;Acc:MGI:96417]	1.33196	0.413549	5.59e-08	4.01e-06	yes	up	28.72	31.38	32.58	18.96	21.89	21.87
ENSRNOG00000001492	Slc8a2	solute carrier family 8 member A2 [Source:RGD Symbol;Acc:620194]	0.817959	-0.289899	0.0141395	0.0716189	yes	down	2.82	2.99	3.23	3.13	3.4	3.41
ENSRNOG00000001501	Snrpa	small nuclear ribonucleoprotein polypeptide A [Source:RGD Symbol;Acc:1307416]	0.795018	-0.33094	0.003348	0.0239798	yes	down	35.98	39.12	30.77	44.52	39.65	37.42
ENSRNOG00000001524	Hat1	histone acetyltransferase 1 [Source:RGD Symbol;Acc:1305716]	0.807563	-0.308352	0.00180313	0.015052	yes	down	37.79	45.83	43.06	51.98	43.14	47.53
ENSRNOG00000001547	Agps	alkylglycerone phosphate synthase [Source:RGD Symbol;Acc:620364]	1.37767	0.462234	0.000191027	0.00267482	yes	up	15.62	18.71	17.81	9.69	11.71	12.9
ENSRNOG00000001557	Cxadr	CXADR, Ig-like cell adhesion molecule [Source:RGD Symbol;Acc:619794]	1.24765	0.319216	0.0167543	0.081135	yes	up	22.26	26.66	19.97	12.3	18.47	19.79
ENSRNOG00000001585	Nrip1	nuclear receptor interacting protein 1 [Source:RGD Symbol;Acc:1311850]	1.42722	0.513209	4.35e-07	2.08e-05	yes	up	5.09	5.12	5.51	3.1	3.26	3.61
ENSRNOG00000001596	Atp5mc3	ATP synthase membrane subunit c locus 3 [Source:RGD Symbol;Acc:620052]	0.831652	-0.265949	2.07e-05	0.00047701	yes	down	307.28	285.11	278.99	339.61	325.44	324.1
ENSRNOG00000001607	Adamts1	ADAM metallopeptidase with thrombospondin type 1 motif, 1 [Source:RGD Symbol;Acc:621241]	1.27718	0.352956	9.96e-15	5.25e-12	yes	up	183.12	175.28	185.47	124.19	129.08	130.04
ENSRNOG00000001613	Zbtb11	zinc finger and BTB domain containing 11 [Source:RGD Symbol;Acc:1308275]	1.25086	0.322919	0.0220709	0.098572	yes	up	3.67	4.37	4.51	3.08	2.8	3.13
ENSRNOG00000001623	Zbtb21	zinc finger and BTB domain containing 21 [Source:RGD Symbol;Acc:1310841]	1.2192	0.285933	0.011239	0.0600543	yes	up	7.43	6.96	7.48	5.52	5.72	5.01
ENSRNOG00000001627	Abi3bp	ABI family member 3 binding protein [Source:RGD Symbol;Acc:1562717]	1.54193	0.624735	6.96e-17	5.62e-14	yes	up	51.37	47.13	54.42	27.72	28.64	33.32
ENSRNOG00000001642	Tbc1d23	TBC1 domain family, member 23 [Source:RGD Symbol;Acc:1307925]	1.22698	0.295117	0.000489734	0.00550372	yes	up	17.63	17.81	19.28	12.98	14.43	12.84
ENSRNOG00000001643	Psmg1	proteasome assembly chaperone 1 [Source:RGD Symbol;Acc:1305454]	0.829143	-0.270308	0.00415787	0.0285276	yes	down	60.04	47.51	60.08	65.76	60.54	61.89
ENSRNOG00000001692	Chaf1b	chromatin assembly factor 1 subunit B [Source:RGD Symbol;Acc:1307634]	0.82306	-0.280931	0.0388088	0.14538	yes	down	10.55	11.41	9.22	11.8	10.87	11.7
ENSRNOG00000001700	Whrn	whirlin [Source:RGD Symbol;Acc:631330]	0.767969	-0.380881	0.000814937	0.00809994	yes	down	5.46	5.27	5.2	6.15	6.37	6.16
ENSRNOG00000001713	Il13ra1	interleukin 13 receptor subunit alpha 1 [Source:RGD Symbol;Acc:628741]	1.50242	0.587284	1.33e-05	0.000337577	yes	up	8.93	11.33	13.1	6.07	6.16	7.77
ENSRNOG00000001717	Opa1	OPA1, mitochondrial dynamin like GTPase [Source:RGD Symbol;Acc:708423]	1.23504	0.30456	0.00031962	0.00397102	yes	up	21.98	22.13	26.54	16.59	16.52	17.98
ENSRNOG00000001730	Acap2	ArfGAP with coiled-coil, ankyrin repeat and PH domains 2 [Source:RGD Symbol;Acc:1562939]	1.25507	0.327772	6.13e-06	0.000178574	yes	up	22.77	23.25	25.97	15.03	18.11	17.02
ENSRNOG00000001748	Polr2h	RNA polymerase II, I and III subunit H [Source:RGD Symbol;Acc:1561203]	0.805904	-0.31132	0.0372249	0.141842	yes	down	7.76	9.57	8.4	10.64	8.61	10.32
ENSRNOG00000001752	Nrros	negative regulator of reactive oxygen species [Source:RGD Symbol;Acc:1310771]	1.45362	0.539652	0.036049	0.138829	yes	up	5.01	3.98	3.86	1.56	2.79	3.83
ENSRNOG00000001781	Lmln	leishmanolysin like peptidase [Source:RGD Symbol;Acc:1311465]	1.26983	0.344632	0.00973879	0.0542705	yes	up	4.79	4.51	4.72	3.23	3.3	3.42
ENSRNOG00000001782	Osbpl11	oxysterol binding protein-like 11 [Source:RGD Symbol;Acc:1307294]	1.27092	0.345868	0.000766765	0.00774595	yes	up	13.61	12.25	13.4	8.45	9.96	9.47
ENSRNOG00000001789	Zfp148	zinc finger protein 148 [Source:RGD Symbol;Acc:62063]	1.28462	0.361345	0.000284301	0.00364422	yes	up	14.89	16.75	16.97	10.13	11.18	12.82
ENSRNOG00000001793	Heg1	heart development protein with EGF-like domains 1 [Source:RGD Symbol;Acc:1564641]	1.22483	0.292577	0.000148855	0.00221637	yes	up	9.85	9.07	9.5	6.87	6.8	7.19
ENSRNOG00000001804	Itpr2	inositol 1,4,5-trisphosphate receptor, type 2 [Source:RGD Symbol;Acc:69649]	1.32592	0.406996	0.000891579	0.00865993	yes	up	3.11	4.29	3.93	2.46	2.96	3.25
ENSRNOG00000001807	Sspn	sarcospan [Source:RGD Symbol;Acc:1559723]	1.20143	0.264759	0.0308931	0.124912	yes	up	6.78	5.47	6.92	4.49	4.97	4.92
ENSRNOG00000001827	Masp1	MBL associated serine protease 1 [Source:RGD Symbol;Acc:620213]	1.22003	0.286922	0.000738483	0.00755683	yes	up	20.18	19.9	19.18	13.31	14.16	16
ENSRNOG00000001843	Bcl6	BCL6, transcription repressor [Source:RGD Symbol;Acc:1309345]	1.26997	0.34479	0.0453789	0.160849	yes	up	6.53	4.18	5.5	4.12	3.78	3.65
ENSRNOG00000001844	Klhl42	kelch-like family, member 42 [Source:RGD Symbol;Acc:1560924]	1.38293	0.467732	0.00227693	0.0179286	yes	up	5.53	7.1	5.75	3.83	4.35	3.78
ENSRNOG00000001880	Dgcr6	DiGeorge syndrome critical region gene 6 [Source:RGD Symbol;Acc:1309390]	0.786951	-0.345654	0.00415889	0.0285276	yes	down	40.38	32.87	34.91	45.97	42.78	37.82
ENSRNOG00000001884	Ranbp1	RAN binding protein 1 [Source:RGD Symbol;Acc:1310521]	0.819864	-0.286544	1.63e-07	9.45e-06	yes	down	209.4	220.5	214.18	241.58	243.12	235.66
ENSRNOG00000001928	Il1rap	interleukin 1 receptor accessory protein [Source:RGD Symbol;Acc:2893]	1.22674	0.294835	0.0346202	0.134769	yes	up	9.85	11.33	10.85	6.97	8.83	8.27
ENSRNOG00000001971	Bbx	BBX high mobility group box domain containing [Source:RGD Symbol;Acc:1309769]	1.50926	0.593838	0.00083482	0.0082435	yes	up	5.12	6.62	5.33	2.9	3.09	4.26
ENSRNOG00000001982	Cblb	Cbl proto-oncogene B [Source:RGD Symbol;Acc:620535]	1.25749	0.330542	0.00591782	0.0372475	yes	up	8.33	9.25	9.42	5.62	6.68	7.07
ENSRNOG00000001989	Alcam	activated leukocyte cell adhesion molecule [Source:RGD Symbol;Acc:619972]	1.27194	0.347026	9.74e-09	9.72e-07	yes	up	67.02	66.05	75.41	50.04	46.77	50.04
ENSRNOG00000001991	Atp5po	ATP synthase peripheral stalk subunit OSCP [Source:RGD Symbol;Acc:621379]	0.800663	-0.320732	1.16e-08	1.13e-06	yes	down	387.68	388.22	375.63	464.81	437.26	444.35
ENSRNOG00000002021	Son	SON DNA and RNA binding protein [Source:RGD Symbol;Acc:1309013]	1.25367	0.326159	2.45e-06	8.64e-05	yes	up	52.42	53.69	62.71	44.38	43.86	50.04
ENSRNOG00000002041	Boc	BOC cell adhesion associated, oncogene regulated [Source:RGD Symbol;Acc:1304550]	1.28395	0.360592	0.000375665	0.00447037	yes	up	23.38	17.5	21.53	14.59	13.46	15.8
ENSRNOG00000002051	Synj1	synaptojanin 1 [Source:RGD Symbol;Acc:69434]	1.2316	0.300531	0.00214374	0.0171584	yes	up	7.79	8.78	9.3	5.46	6.29	6.84
ENSRNOG00000002070	Mrpl1	mitochondrial ribosomal protein L1 [Source:RGD Symbol;Acc:1306850]	0.747608	-0.419646	0.00889236	0.0506714	yes	down	10.48	11.32	11.49	13.18	13.87	12.67
ENSRNOG00000002074	Rest	RE1-silencing transcription factor [Source:RGD Symbol;Acc:621069]	1.40664	0.492248	0.000156249	0.00229113	yes	up	8.45	8.82	9.21	4.8	6.6	5.58
ENSRNOG00000002075	Cnot6l	CCR4-NOT transcription complex, subunit 6-like [Source:RGD Symbol;Acc:1309128]	1.21423	0.280044	0.024166	0.105138	yes	up	5.66	5.89	7.2	4.55	4.68	4.67
ENSRNOG00000002091	Gtf3c3	general transcription factor IIIC subunit 3 [Source:RGD Symbol;Acc:1309185]	1.21595	0.28208	0.0183272	0.0864394	yes	up	8.66	8.32	10.15	6.16	6.67	7.28
ENSRNOG00000002092	Hunk	hormonally upregulated Neu-associated kinase [Source:RGD Symbol;Acc:1565091]	0.761019	-0.393996	0.0150666	0.075315	yes	down	3.76	3.99	2.71	4.06	4.14	3.9
ENSRNOG00000002093	Tgfbr3	transforming growth factor beta receptor 3 [Source:RGD Symbol;Acc:61821]	1.67758	0.746379	3.74e-06	0.0001216	yes	up	4.28	4.09	4.77	2.05	2.44	2.58
ENSRNOG00000002129	Lrrc8b	leucine rich repeat containing 8 VRAC subunit B [Source:RGD Symbol;Acc:1563429]	1.27607	0.351712	0.043472	0.157168	yes	up	5.11	6.53	6.72	3.6	5.24	4.13
ENSRNOG00000002153	Cep135	centrosomal protein 135 [Source:RGD Symbol;Acc:1310726]	1.24785	0.319448	0.0480603	0.167562	yes	up	2.9	3.78	3.4	2.58	2.49	2.16
ENSRNOG00000002203	Lin54	lin-54 DREAM MuvB core complex component [Source:RGD Symbol;Acc:1311361]	1.26844	0.343055	0.00351209	0.0249927	yes	up	6.66	7.62	7.75	5.12	5.3	4.92
ENSRNOG00000002225	Scarb2	scavenger receptor class B, member 2 [Source:RGD Symbol;Acc:621882]	1.23191	0.300892	1.91e-05	0.000449746	yes	up	115.06	101.13	119.08	78.48	80.61	87.98
ENSRNOG00000002232	Aff1	AF4/FMR2 family, member 1 [Source:RGD Symbol;Acc:1307940]	1.37129	0.455529	7.82e-07	3.51e-05	yes	up	11.63	12.22	11.86	7.02	7.63	8.81
ENSRNOG00000002244	Pdgfra	platelet derived growth factor receptor alpha [Source:RGD Symbol;Acc:3284]	1.39951	0.484926	5.01e-11	8.8e-09	yes	up	29.03	25	30.62	17.85	17.82	18.78
ENSRNOG00000002248	Fryl	FRY like transcription coactivator [Source:RGD Symbol;Acc:1311309]	1.28372	0.360336	6.92e-05	0.00121964	yes	up	4.8	5.4	5.09	3.52	3.65	3.56
ENSRNOG00000002291	Brwd3	bromodomain and WD repeat domain containing 3 [Source:MGI Symbol;Acc:MGI:3029414]	1.84601	0.884407	0.000661428	0.00693173	yes	up	1.15	1.67	2.14	0.76	0.69	1.04
ENSRNOG00000002294	Snx29	sorting nexin 29 [Source:RGD Symbol;Acc:1596162]	1.211	0.276202	0.040335	0.149353	yes	up	8.77	8.34	8.14	6.1	6.93	6.24
ENSRNOG00000002312	Atp10d	ATPase phospholipid transporting 10D (putative) [Source:RGD Symbol;Acc:1588541]	1.2351	0.304631	0.00147544	0.0129456	yes	up	7.69	8.58	8.56	5.96	5.9	6.21
ENSRNOG00000002318	Limch1	LIM and calponin homology domains 1 [Source:RGD Symbol;Acc:1305269]	1.28679	0.363781	0.0173922	0.0835373	yes	up	6.07	7.38	5.94	3.48	5.45	4.57
ENSRNOG00000002341	Trim25	tripartite motif-containing 25 [Source:RGD Symbol;Acc:1594396]	1.44704	0.533102	4.67e-05	0.000916091	yes	up	11.82	10.08	11.96	7.21	7.21	6.74
ENSRNOG00000002343	Uchl1	ubiquitin C-terminal hydrolase L1 [Source:RGD Symbol;Acc:3928]	0.723076	-0.467781	2.99e-14	1.21e-11	yes	down	223.67	235.27	222.61	298.98	295.13	272.93
ENSRNOG00000002345	Rasgef1b	RasGEF domain family, member 1B [Source:RGD Symbol;Acc:1562220]	2.28083	1.18956	0.0181619	1	yes	up	0.91	0.66	0.7	0.18	0.4	0.29
ENSRNOG00000002347	Rgl1	ral guanine nucleotide dissociation stimulator,-like 1 [Source:RGD Symbol;Acc:1308947]	1.40352	0.489054	8.92e-07	3.89e-05	yes	up	14.49	12.64	14.69	7.71	9.29	9.63
ENSRNOG00000002352	Tsen15	tRNA splicing endonuclease subunit 15 [Source:RGD Symbol;Acc:1308584]	0.785947	-0.347495	0.00121817	0.0111652	yes	down	39.24	39.52	33.05	45.3	42.28	43.08
ENSRNOG00000002403	Niban1	niban apoptosis regulator 1 [Source:RGD Symbol;Acc:71088]	1.22959	0.298182	2.21e-08	1.95e-06	yes	up	79.86	80.57	86.91	51.5	59.1	58.46
ENSRNOG00000002443	Mfap3	microfibril associated protein 3 [Source:RGD Symbol;Acc:1359463]	1.36107	0.44474	0.000204944	0.002817	yes	up	10.38	11.58	10.9	6.4	7.21	8.21
ENSRNOG00000002461	Nid1	nidogen 1 [Source:RGD Symbol;Acc:3178]	1.20326	0.266953	9.26e-08	6.03e-06	yes	up	337.06	350.02	365.05	242.56	263.63	280.34
ENSRNOG00000002525	Ptgs2	prostaglandin-endoperoxide synthase 2 [Source:RGD Symbol;Acc:620349]	1.55671	0.638503	1.92e-09	2.31e-07	yes	up	22.81	18.44	27.25	12.68	13.2	13.74
ENSRNOG00000002529	Rap2c	RAP2C, member of RAS oncogene family [Source:MGI Symbol;Acc:MGI:1919315]	1.29057	0.368003	0.0320821	0.128138	yes	up	15.52	18.52	23.77	11.64	14.5	14.91
ENSRNOG00000002541	Pds5a	PDS5 cohesin associated factor A [Source:RGD Symbol;Acc:1307094]	1.2966	0.374738	0.000204064	0.00281191	yes	up	16.11	19.4	20.61	12.26	11.94	14.78
ENSRNOG00000002548	Tnn	tenascin N [Source:RGD Symbol;Acc:1306002]	2.37942	1.25061	2.99e-05	0.000643428	yes	up	16.56	8.99	17.71	5.58	5.52	5.23
ENSRNOG00000002625	Ptpn4	protein tyrosine phosphatase, non-receptor type 4 [Source:RGD Symbol;Acc:620712]	1.4483	0.534362	0.02817	0.116743	yes	up	0.96	1.4	1.65	0.7	0.96	0.84
ENSRNOG00000002659	Ciita	class II, major histocompatibility complex, transactivator [Source:RGD Symbol;Acc:619813]	0.474313	-1.07609	0.0242163	1	yes	down	0.25	0.21	0.16	0.52	0.25	0.37
ENSRNOG00000002671	Nme2	NME/NM23 nucleoside diphosphate kinase 2 [Source:RGD Symbol;Acc:619877]	0.754952	-0.405544	1.01e-11	2.07e-09	yes	down	878.65	851.32	764.47	1038.79	1012.14	993.58
ENSRNOG00000002680	Lamc1	laminin subunit gamma 1 [Source:RGD Symbol;Acc:621052]	1.23448	0.3039	3.62e-13	1.08e-10	yes	up	170.21	168.32	171.93	121.9	124.66	124.96
ENSRNOG00000002693	Nme1	NME/NM23 nucleoside diphosphate kinase 1 [Source:RGD Symbol;Acc:70497]	0.791178	-0.337925	3.41e-08	2.7e-06	yes	down	159.91	156.87	161.43	184.96	178.98	187.39
ENSRNOG00000002736	Rabgap1l	RAB GTPase activating protein 1-like [Source:RGD Symbol;Acc:1304620]	1.38058	0.465273	0.00393586	0.027241	yes	up	6.48	9.55	9.02	4.44	5.84	5.83
ENSRNOG00000002750	Rc3h1	ring finger and CCCH-type domains 1 [Source:RGD Symbol;Acc:1563512]	1.40323	0.488749	0.000279026	0.0035918	yes	up	5.81	6.84	6.73	3.66	4.67	4.09
ENSRNOG00000002763	Ulk2	unc-51 like autophagy activating kinase 2 [Source:RGD Symbol;Acc:1310181]	1.36943	0.453573	3.96e-05	0.000800337	yes	up	10.88	12.01	12.83	6.66	8.18	8.66
ENSRNOG00000002792	Cxcl2	C-X-C motif chemokine ligand 2 [Source:RGD Symbol;Acc:70069]	2.27675	1.18698	0.00355642	0.0252326	yes	up	29	18.02	19.5	5.56	8.29	13.19
ENSRNOG00000002802	Cxcl1	C-X-C motif chemokine ligand 1 [Source:RGD Symbol;Acc:619869]	1.45268	0.538713	1.02e-06	4.37e-05	yes	up	112.1	84.65	117.6	67.5	60.88	71.36
ENSRNOG00000002820	-	RoBo-1 [Source:RGD Symbol;Acc:3683]	3.79995	1.92598	0.00107523	1	yes	up	1.41	0.9	1.81	0.43	0.24	0.32
ENSRNOG00000002832	Slc16a2	solute carrier family 16 (monocarboxylic acid transporters), member 2 [Source:MGI Symbol;Acc:MGI:1203732]	1.58847	0.667638	0.00899355	0.0511279	yes	up	2.31	1.53	1.79	0.82	1.22	1.19
ENSRNOG00000002839	Slc19a2	solute carrier family 19 member 2 [Source:RGD Symbol;Acc:1308611]	1.2211	0.288183	0.0265977	0.112417	yes	up	9.19	7.58	7.25	5.39	5.59	7.68
ENSRNOG00000002843	Cxcl6	C-X-C motif chemokine ligand 6 [Source:RGD Symbol;Acc:708540]	2.41341	1.27107	0.000486165	0.00547885	yes	up	5.14	1.99	4.12	1.26	0.98	2.05
ENSRNOG00000002862	Clcn5	chloride voltage-gated channel 5 [Source:RGD Symbol;Acc:2362]	1.84154	0.880914	3.05e-05	0.000653812	yes	up	3.55	3.61	4.17	1.76	1.76	2.09
ENSRNOG00000002881	Ddr2	discoidin domain receptor tyrosine kinase 2 [Source:RGD Symbol;Acc:619855]	1.33051	0.411983	5.42e-13	1.56e-10	yes	up	38.23	38.95	42.68	25.69	27.65	27.7
ENSRNOG00000002928	Guk1	guanylate kinase 1 [Source:RGD Symbol;Acc:1309638]	0.787512	-0.344626	1.35e-06	5.2e-05	yes	down	130.55	134.41	119.97	145.06	155.25	146.49
ENSRNOG00000002937	Ren	renin [Source:RGD Symbol;Acc:3554]	18.5824	4.21586	0.0280885	1	yes	up	0.16	4.67	0.12	0	0	0
ENSRNOG00000002940	Ankrd17	ankyrin repeat domain 17 [Source:RGD Symbol;Acc:1562348]	1.20839	0.273081	2.85e-05	0.000621772	yes	up	15.28	17.07	17.7	11.84	12.41	13.31
ENSRNOG00000002941	Uhmk1	U2AF homology motif kinase 1 [Source:RGD Symbol;Acc:2968]	1.2726	0.347778	0.000329799	0.00406005	yes	up	17.18	18.49	17.13	13.58	14.78	12.54
ENSRNOG00000002943	Mrpl55	mitochondrial ribosomal protein L55 [Source:RGD Symbol;Acc:1308161]	0.787677	-0.344324	0.00135534	0.012174	yes	down	38.61	36.01	41.55	45.86	44.28	43.63
ENSRNOG00000003011	Gadd45gip1	GADD45G interacting protein 1 [Source:RGD Symbol;Acc:1309249]	0.823203	-0.28068	0.000752994	0.00765082	yes	down	39.11	40.47	36.66	39.82	43.57	45.01
ENSRNOG00000003025	AABR07039336.2	nucleosome assembly protein 1-like 2 [Source:RGD Symbol;Acc:1563260]	1.34097	0.423278	0.0026901	0.0203368	yes	up	8.48	8.33	11.08	6.32	6.07	6.37
ENSRNOG00000003033	Plcd3	phospholipase C, delta 3 [Source:RGD Symbol;Acc:1310903]	0.79363	-0.333461	0.0112763	0.0601833	yes	down	6.72	7.5	6.78	8.8	7.16	7.58
ENSRNOG00000003063	Phka1	phosphorylase kinase regulatory subunit alpha 1 [Source:RGD Symbol;Acc:621522]	1.22544	0.293296	0.0165995	0.0806753	yes	up	6.58	5.88	6.35	4.96	4.58	4.26
ENSRNOG00000003066	Wnt9a	Wnt family member 9A [Source:RGD Symbol;Acc:1305018]	1.22036	0.287306	0.0305616	0.123949	yes	up	8.23	7.07	7.13	4.93	5.84	5.87
ENSRNOG00000003098	Prom1	prominin 1 [Source:RGD Symbol;Acc:69367]	1.83777	0.877953	0.0355945	1	yes	up	0.76	0.63	1.18	0.57	0.3	0.39
ENSRNOG00000003134	Slc4a4	solute carrier family 4 member 4 [Source:RGD Symbol;Acc:68936]	1.53242	0.615808	0.00316393	0.0230011	yes	up	2.49	3.15	3.32	1.48	1.56	2.17
ENSRNOG00000003163	Sdhc	succinate dehydrogenase complex subunit C [Source:RGD Symbol;Acc:1359454]	0.826113	-0.27559	5.98e-05	0.00109599	yes	down	99.64	95.57	91.11	109.15	102.61	104.06
ENSRNOG00000003170	Nlrp3	NLR family, pyrin domain containing 3 [Source:RGD Symbol;Acc:1308314]	1.22553	0.293402	0.00781783	0.046086	yes	up	10.92	10.26	9.67	6.77	7.56	8.34
ENSRNOG00000003229	Tspan7	tetraspanin 7 [Source:RGD Symbol;Acc:1589725]	0.793902	-0.332968	1.41e-05	0.000354023	yes	down	57.95	64.34	56.29	69	70.7	64.42
ENSRNOG00000003261	Usp9x	ubiquitin specific peptidase 9, X-linked [Source:RGD Symbol;Acc:1560056]	1.27077	0.3457	5.73e-06	0.00016914	yes	up	20.65	24.99	26.51	15.64	16.66	18.29
ENSRNOG00000003264	Nat9	N-acetyltransferase 9 [Source:RGD Symbol;Acc:1307096]	0.821258	-0.284093	0.00789784	0.0464673	yes	down	43.23	36.88	38.99	43.59	48.45	41.09
ENSRNOG00000003267	Pycr2	pyrroline-5-carboxylate reductase 2 [Source:RGD Symbol;Acc:1310074]	0.807462	-0.308534	0.00177562	0.0148491	yes	down	23.53	25.21	22.84	26.38	27.79	26.41
ENSRNOG00000003334	Klhl21	kelch-like family member 21 [Source:RGD Symbol;Acc:1305863]	0.811926	-0.30058	0.00311159	0.0227572	yes	down	9.93	10.81	9.51	11.36	11.9	10.26
ENSRNOG00000003357	Col3a1	collagen type III alpha 1 chain [Source:RGD Symbol;Acc:71029]	1.39476	0.480013	0.000330387	0.00406315	yes	up	2640.08	2027.63	2666.12	1450.35	1586.08	1699.65
ENSRNOG00000003398	Tomm40l	translocase of outer mitochondrial membrane 40 like [Source:RGD Symbol;Acc:1562006]	1.30008	0.3786	0.038285	0.144669	yes	up	12.01	13.51	8.95	7.02	8.24	8.92
ENSRNOG00000003401	AABR07029195.1	-	0.609157	-0.715113	1.9e-05	0.000448764	yes	down	42.84	46.22	31.07	77.27	56.49	51.17
ENSRNOG00000003434	Ro60	Ro60, Y RNA binding protein [Source:RGD Symbol;Acc:1305083]	1.80242	0.849933	3.21e-06	0.000107535	yes	up	3.59	4.92	3.97	1.79	2.16	2.28
ENSRNOG00000003472	Atp11c	ATPase, class VI, type 11C [Source:MGI Symbol;Acc:MGI:1859661]	1.57997	0.659896	0.000858072	0.00840467	yes	up	2.08	2.4	2.85	1.25	1.53	1.57
ENSRNOG00000003479	Rnf150	ring finger protein 150 [Source:RGD Symbol;Acc:1304572]	1.27911	0.355141	0.0479403	0.167239	yes	up	4.01	4.33	4.15	3.25	2.63	2.93
ENSRNOG00000003496	Tbc1d9	TBC1 domain family member 9 [Source:RGD Symbol;Acc:1308221]	1.25295	0.325325	0.0134312	0.0690111	yes	up	4.5	4.36	4.16	2.91	3.31	3.22
ENSRNOG00000003520	Prdx2	peroxiredoxin 2 [Source:RGD Symbol;Acc:3838]	0.811164	-0.301935	1.2e-06	4.82e-05	yes	down	506.84	436.68	456.36	540.54	531.81	532.16
ENSRNOG00000003526	Sytl4	synaptotagmin-like 4 [Source:MGI Symbol;Acc:MGI:1351606]	1.30355	0.382449	0.00164154	0.0140284	yes	up	12.09	12.46	16.77	8.29	9.89	10.36
ENSRNOG00000003538	Adamts4	ADAM metallopeptidase with thrombospondin type 1 motif, 4 [Source:RGD Symbol;Acc:621242]	1.27465	0.350104	0.0304978	0.12385	yes	up	4.71	3.87	4.24	3.05	3.29	2.73
ENSRNOG00000003546	Tnfrsf12a	TNF receptor superfamily member 12A [Source:RGD Symbol;Acc:631329]	0.763551	-0.389204	3.42e-10	4.93e-08	yes	down	508.45	511.87	455.21	617.18	597.76	566.46
ENSRNOG00000003596	Itgb1bp2	integrin subunit beta 1 binding protein 2 [Source:RGD Symbol;Acc:1565015]	0.512582	-0.964146	0.0341565	1	yes	down	0.97	1.69	0.77	1.9	2.27	1.74
ENSRNOG00000003597	Tuba4a	tubulin, alpha 4A [Source:RGD Symbol;Acc:1359623]	0.800023	-0.321886	4.93e-06	0.000148652	yes	down	63.43	73.98	69.13	78.59	80.8	74.19
ENSRNOG00000003613	Mid1	midline 1 [Source:RGD Symbol;Acc:2640]	1.46706	0.552926	0.000328872	0.00405461	yes	up	8.41	11.84	10.63	5.63	7.64	6.72
ENSRNOG00000003616	Grem2	gremlin 2, DAN family BMP antagonist [Source:RGD Symbol;Acc:1560008]	0.674994	-0.567053	0.00038746	0.0045927	yes	down	2.74	2.87	2.57	3.54	3.76	3.62
ENSRNOG00000003622	Cybb	cytochrome b-245, beta polypeptide [Source:MGI Symbol;Acc:MGI:88574]	1.88914	0.917729	0.00997337	0.0551972	yes	up	13.89	11.22	13.58	3.5	6.7	8.4
ENSRNOG00000003643	Tab3	TGF-beta activated kinase 1/MAP3K7 binding protein 3 [Source:MGI Symbol;Acc:MGI:1913974]	1.88104	0.911527	0.00125191	0.011414	yes	up	1.32	1.56	1.42	0.72	0.54	0.79
ENSRNOG00000003657	Pkmyt1	protein kinase, membrane associated tyrosine/threonine 1 [Source:RGD Symbol;Acc:1305434]	0.739269	-0.435829	0.00188401	0.0155353	yes	down	9.03	10.14	8.69	11.92	12.06	10.09
ENSRNOG00000003674	Pir	pirin [Source:RGD Symbol;Acc:1359212]	0.776192	-0.365514	0.000114501	0.00180082	yes	down	34.14	39.45	41.64	47.9	41.75	45.23
ENSRNOG00000003686	Tbl1x	transducin (beta)-like 1 X-linked [Source:MGI Symbol;Acc:MGI:1336172]	1.24051	0.310938	0.000387443	0.0045927	yes	up	26.24	30.13	29.51	18.76	22.3	21.47
ENSRNOG00000003720	Prrx1	paired related homeobox 1 [Source:RGD Symbol;Acc:628884]	1.37467	0.459088	5.17e-10	7.29e-08	yes	up	107.29	98.53	118.37	65.76	71.83	77.93
ENSRNOG00000003732	Flrt2	fibronectin leucine rich transmembrane protein 2 [Source:RGD Symbol;Acc:1308574]	1.40803	0.493677	2.78e-12	6.7e-10	yes	up	25.99	25.24	28.34	15.43	16.64	18.75
ENSRNOG00000003745	Atf3	activating transcription factor 3 [Source:RGD Symbol;Acc:2165]	1.24589	0.317171	0.0179468	0.0852087	yes	up	12.86	11.56	13.47	9.53	8.88	9.19
ENSRNOG00000003747	Get3	guided entry of tail-anchored proteins factor 3, ATPase [Source:RGD Symbol;Acc:1307906]	0.788045	-0.34365	9.97e-07	4.29e-05	yes	down	82.05	76.11	80.52	87.83	94.54	94.53
ENSRNOG00000003756	Lancl3	LanC lantibiotic synthetase component C-like 3 (bacterial) [Source:MGI Symbol;Acc:MGI:2443335]	2.19539	1.13448	0.0379608	1	yes	up	1.34	0.75	0.99	0.35	0.35	0.58
ENSRNOG00000003759	Galc	galactosylceramidase [Source:RGD Symbol;Acc:1359384]	1.3109	0.390561	0.00195723	0.0159713	yes	up	7.93	8.87	8.37	4.81	6.11	6.41
ENSRNOG00000003763	Prdx4	peroxiredoxin 4 [Source:MGI Symbol;Acc:MGI:1859815]	0.824344	-0.278681	1.2e-06	4.81e-05	yes	down	313.64	313.41	304.59	359.86	331.42	352.68
ENSRNOG00000003792	Med14	mediator complex subunit 14 [Source:RGD Symbol;Acc:1560170]	1.37604	0.460522	1.35e-05	0.000340667	yes	up	9.81	11.45	11.92	6.41	7.18	8.31
ENSRNOG00000003794	Nmral1	NmrA like redox sensor 1 [Source:RGD Symbol;Acc:1311451]	0.815999	-0.293361	0.044664	0.159423	yes	down	18.19	17.45	15.86	21.73	18.79	17.13
ENSRNOG00000003803	Zdhhc17	zinc finger DHHC-type palmitoyltransferase 17 [Source:RGD Symbol;Acc:1595790]	1.36057	0.44421	0.00157438	0.0135782	yes	up	4.76	5.86	6.93	3.76	3.73	4.09
ENSRNOG00000003833	Nenf	neudesin neurotrophic factor [Source:RGD Symbol;Acc:1303289]	0.814063	-0.296788	0.000347947	0.00423648	yes	down	132.77	144.08	137.69	160.9	167.47	152.45
ENSRNOG00000003835	Slc43a2	solute carrier family 43 member 2 [Source:RGD Symbol;Acc:1305819]	1.37138	0.455628	0.000428823	0.00498745	yes	up	7.72	6.63	7.79	4.02	4.96	5.61
ENSRNOG00000003840	Slit2	slit guidance ligand 2 [Source:RGD Symbol;Acc:69310]	1.23279	0.301923	8.16e-07	3.61e-05	yes	up	21.4	21.74	21.92	15.13	15.65	16.62
ENSRNOG00000003847	Gid4	GID complex subunit 4 [Source:RGD Symbol;Acc:1588894]	0.79844	-0.324744	0.041376	0.152038	yes	down	7.35	7.92	6.98	7.9	7.98	9.46
ENSRNOG00000003849	Stx8	syntaxin 8 [Source:RGD Symbol;Acc:61917]	0.760546	-0.394893	0.00146826	0.0129016	yes	down	20.35	22.86	22.26	26.15	26.32	26.5
ENSRNOG00000003858	Atp6ap2	ATPase, H+ transporting, lysosomal accessory protein 2 [Source:MGI Symbol;Acc:MGI:1917745]	1.21026	0.275313	0.000204603	0.00281613	yes	up	48.15	46.69	48.71	36.27	34.38	36.89
ENSRNOG00000003864	Gipc1	GIPC PDZ domain containing family, member 1 [Source:RGD Symbol;Acc:68338]	0.802843	-0.316811	2.04e-07	1.13e-05	yes	down	152.97	155.63	144.37	173.79	175.63	163.49
ENSRNOG00000003873	Cpd	carboxypeptidase D [Source:RGD Symbol;Acc:2393]	1.62278	0.698467	1.27e-25	5.14e-22	yes	up	59.14	64.06	63.14	31.52	33.63	38.32
ENSRNOG00000003881	Nit1	nitrilase 1 [Source:RGD Symbol;Acc:727821]	0.828919	-0.270697	9.21e-05	0.00153685	yes	down	88.29	88.58	90.69	93.48	102.31	95.08
ENSRNOG00000003882	Cep350	centrosomal protein 350 [Source:RGD Symbol;Acc:621162]	1.68139	0.74965	1.11e-08	1.1e-06	yes	up	3.07	3.7	4.13	1.71	1.83	2.29
ENSRNOG00000003895	Rgs1	regulator of G-protein signaling 1 [Source:RGD Symbol;Acc:3561]	1.38045	0.465137	0.0342021	0.133872	yes	up	13.1	11.27	12.07	4.74	9.45	10.06
ENSRNOG00000003929	Pcdh19	protocadherin 19 [Source:MGI Symbol;Acc:MGI:2685563]	1.90323	0.928451	0.000138557	0.00210367	yes	up	1.37	1.77	1.11	0.62	0.66	0.71
ENSRNOG00000003947	Ntn1	netrin 1 [Source:RGD Symbol;Acc:619809]	1.70305	0.768119	7.13e-06	0.000204443	yes	up	2.36	2.24	2.45	1.14	1.27	1.32
ENSRNOG00000003950	Lvrn	laeverin [Source:RGD Symbol;Acc:1562779]	2.04101	1.02928	2.68e-05	0.000591252	yes	up	3.76	2.14	3.56	1.57	1.37	1.25
ENSRNOG00000003964	Nsmce2	NSE2/MMS21 homolog, SMC5-SMC6 complex SUMO ligase [Source:RGD Symbol;Acc:1305156]	0.827732	-0.272765	0.0139168	0.0707812	yes	down	28.96	29.57	30.53	35.41	30.44	34.21
ENSRNOG00000003971	Gosr1	golgi SNAP receptor complex member 1 [Source:RGD Symbol;Acc:71093]	2.19551	1.13456	0.0205211	0.0939369	yes	up	11.84	4.35	5.16	2.86	2.42	3.48
ENSRNOG00000003975	Pfn1	profilin 1 [Source:RGD Symbol;Acc:621825]	0.789484	-0.341018	2.7e-06	9.31e-05	yes	down	2549.08	2427.88	2064.81	2827.62	2890.25	2550.24
ENSRNOG00000004013	Grip1	glutamate receptor interacting protein 1 [Source:RGD Symbol;Acc:621667]	1.35681	0.440222	0.00521344	0.033879	yes	up	3.57	3.76	3.82	2.07	2.58	2.85
ENSRNOG00000004026	Atp2b1	ATPase plasma membrane Ca2+ transporting 1 [Source:RGD Symbol;Acc:621303]	1.24489	0.316015	0.000428033	0.00498643	yes	up	13.97	17.06	17.01	10.77	11.49	12.49
ENSRNOG00000004033	Sema6a	semaphorin 6A [Source:RGD Symbol;Acc:1305493]	1.25397	0.326502	0.0305503	0.123949	yes	up	2.2	2.31	2.11	1.53	1.6	1.62
ENSRNOG00000004050	Snrk	SNF related kinase [Source:RGD Symbol;Acc:69653]	1.22569	0.293595	0.00691986	0.0419391	yes	up	13.8	12.19	13.32	9.24	10.49	9.25
ENSRNOG00000004057	Ccdc88a	coiled coil domain containing 88A [Source:RGD Symbol;Acc:1306694]	1.43774	0.523802	0.00057096	0.00618166	yes	up	4.11	4.89	6.16	2.63	3.05	3.76
ENSRNOG00000004063	Sh3pxd2b	SH3 and PX domains 2B [Source:RGD Symbol;Acc:1309926]	1.32058	0.401175	0.000124198	0.00193328	yes	up	11.68	11.46	13.2	7.08	8.66	8.87
ENSRNOG00000004067	Nrcam	neuronal cell adhesion molecule [Source:RGD Symbol;Acc:3209]	2.44872	1.29203	1.75e-05	0.000423346	yes	up	0.81	0.83	0.91	0.25	0.32	0.42
ENSRNOG00000004068	Ncoa1	nuclear receptor coactivator 1 [Source:RGD Symbol;Acc:1309046]	1.26971	0.344505	0.0103335	0.0566986	yes	up	4.49	4.31	4.5	3.1	2.71	3.64
ENSRNOG00000004127	Cep170	centrosomal protein 170 [Source:RGD Symbol;Acc:621868]	1.34776	0.430561	3.14e-06	0.000105596	yes	up	14.37	18.21	18.27	10.4	10.46	12.56
ENSRNOG00000004185	Mon2	MON2 homolog, regulator of endosome-to-Golgi trafficking [Source:RGD Symbol;Acc:1308808]	1.21178	0.277125	3.91e-05	0.000793247	yes	up	28.4	36.28	32.06	21.78	25.81	26.23
ENSRNOG00000004186	Snx13	sorting nexin 13 [Source:RGD Symbol;Acc:1309778]	1.26838	0.342983	0.00296509	0.0219907	yes	up	9.28	10.27	11.76	6.61	7.35	8.02
ENSRNOG00000004206	Glrx5	glutaredoxin 5 [Source:RGD Symbol;Acc:1308383]	0.820009	-0.286287	0.000245063	0.00324061	yes	down	32.86	30.12	30.08	34.67	33.7	34.37
ENSRNOG00000004210	Osr1	odd-skipped related transcription factor 1 [Source:RGD Symbol;Acc:1311807]	0.809894	-0.304195	0.00188099	0.0155353	yes	down	20.03	19.47	19.52	23.33	20.99	21.71
ENSRNOG00000004221	Lgr5	leucine rich repeat containing G protein coupled receptor 5 [Source:RGD Symbol;Acc:1307733]	2.65254	1.40737	0.0124791	1	yes	up	0.34	0.5	0.59	0.11	0.11	0.3
ENSRNOG00000004226	Irak3	interleukin-1 receptor-associated kinase 3 [Source:RGD Symbol;Acc:1308846]	1.32705	0.408228	0.00106918	0.0100347	yes	up	11.26	9.88	12.49	6.77	7.56	8.6
ENSRNOG00000004255	Tstd1	upstream transcription factor 1 [Source:RGD Symbol;Acc:620974]	0.809624	-0.304676	0.0304925	0.12385	yes	down	1.62	1.57	1.92	1.94	1.96	1.76
ENSRNOG00000004281	Cobl	cordon-bleu WH2 repeat protein [Source:RGD Symbol;Acc:1312002]	0.777602	-0.362896	0.00904145	0.0512309	yes	down	4.16	6.64	5.14	6.92	8.36	6.22
ENSRNOG00000004288	Ptrh2	peptidyl-tRNA hydrolase 2 [Source:RGD Symbol;Acc:1306819]	0.831478	-0.26625	0.0122989	0.064589	yes	down	10.76	11.16	11.13	11.58	11.77	10.86
ENSRNOG00000004291	Cltc	clathrin heavy chain [Source:RGD Symbol;Acc:2364]	1.22137	0.288501	1.42e-06	5.36e-05	yes	up	113.97	126.56	137.2	88.06	91.76	98.96
ENSRNOG00000004303	Timp3	TIMP metallopeptidase inhibitor 3 [Source:RGD Symbol;Acc:3865]	1.47362	0.559365	0.000130054	0.00199878	yes	up	25.52	21.21	23.99	11.38	13.72	18.73
ENSRNOG00000004305	Abl2	ABL proto-oncogene 2, non-receptor tyrosine kinase [Source:RGD Symbol;Acc:1590898]	1.34402	0.426559	0.0143203	0.0723535	yes	up	2.83	3.27	3.37	1.62	2.35	2.28
ENSRNOG00000004311	Gpr182	G protein-coupled receptor 182 [Source:RGD Symbol;Acc:61903]	0.102811	-3.28194	0.000632759	1	yes	down	0.02	0.1	0	0.02	0.22	0.12
ENSRNOG00000004319	AABR07038019.1	RhoA activator C11orf59-like [Source:NCBI gene (formerly Entrezgene);Acc:100361543]	0.819556	-0.287086	0.00951786	0.0532842	yes	down	64.3	70.01	51.1	70.54	73.98	63.49
ENSRNOG00000004328	Deptor	DEP domain containing MTOR-interacting protein [Source:RGD Symbol;Acc:1561030]	1.39871	0.484099	0.000268317	0.0034798	yes	up	7.02	6.62	7.07	4	5.36	3.9
ENSRNOG00000004330	Chrdl1	chordin-like 1 [Source:RGD Symbol;Acc:735215]	1.8513	0.88854	1.97e-08	1.83e-06	yes	up	6.62	5.48	8.02	2.69	3.75	3.36
ENSRNOG00000004332	Egfr	epidermal growth factor receptor [Source:RGD Symbol;Acc:2543]	1.29466	0.372568	0.00176152	0.0147719	yes	up	8.51	7.07	8.03	5.17	5.9	5.39
ENSRNOG00000004342	Ahr	aryl hydrocarbon receptor [Source:RGD Symbol;Acc:2074]	1.24843	0.320111	7.92e-06	0.000221912	yes	up	21.67	21.84	24.75	16.06	16.07	17.05
ENSRNOG00000004361	Parp10	poly (ADP-ribose) polymerase family, member 10 [Source:RGD Symbol;Acc:7744876]	1.28786	0.364974	0.0203591	0.0933363	yes	up	5.07	4.81	5.62	3.51	3.21	4.16
ENSRNOG00000004362	Rps6ka5	ribosomal protein S6 kinase A5 [Source:RGD Symbol;Acc:1308336]	1.32732	0.408513	0.00642718	0.0396823	yes	up	3.02	3.36	3.28	1.97	2.16	2.41
ENSRNOG00000004373	Ddx39a	DExD-box helicase 39A [Source:RGD Symbol;Acc:619920]	0.822358	-0.282161	0.000108747	0.00174424	yes	down	65.72	72.46	64.08	75.26	74.2	72.77
ENSRNOG00000004402	Lpgat1	lysophosphatidylglycerol acyltransferase 1 [Source:RGD Symbol;Acc:1585897]	1.2824	0.358842	1.89e-05	0.000446973	yes	up	19.54	21.92	19.91	12.88	14.69	15.09
ENSRNOG00000004415	Togaram1	TOG array regulator of axonemal microtubules 1 [Source:RGD Symbol;Acc:1310474]	1.35858	0.442103	0.000136376	0.00207761	yes	up	5.73	6.29	6.9	3.84	3.87	4.8
ENSRNOG00000004444	Ikzf1	IKAROS family zinc finger 1 [Source:RGD Symbol;Acc:1562979]	2.03534	1.02527	6.02e-05	0.00110033	yes	up	2.04	1.6	1.78	0.72	0.98	0.99
ENSRNOG00000004448	Acss3	acyl-CoA synthetase short-chain family member 3 [Source:RGD Symbol;Acc:1307051]	1.90694	0.931262	0.00125939	0.011465	yes	up	1.77	1.44	1.88	0.59	0.99	0.84
ENSRNOG00000004461	NEWGENE_6497122	FLYWCH family member 2 [Source:RGD Symbol;Acc:11436072]	0.790836	-0.33855	0.035717	0.137819	yes	down	20.85	20.69	20.62	24.19	27.35	21.79
ENSRNOG00000004464	Sel1l	SEL1L adaptor subunit of ERAD E3 ubiquitin ligase [Source:RGD Symbol;Acc:620147]	1.34426	0.426812	2.86e-13	9.36e-11	yes	up	51.14	49.2	51.99	31.06	35.06	35.87
ENSRNOG00000004471	Polr3h	RNA polymerase III subunit H [Source:RGD Symbol;Acc:1305889]	0.829406	-0.26985	0.00262205	0.019965	yes	down	45.19	43.85	45.7	52.8	47.43	47.47
ENSRNOG00000004479	Aurka	aurora kinase A [Source:RGD Symbol;Acc:628895]	0.802112	-0.318125	0.000649727	0.00685095	yes	down	23.43	27.01	26.13	29.79	28.63	28.23
ENSRNOG00000004517	Igf1	insulin-like growth factor 1 [Source:RGD Symbol;Acc:2868]	1.42296	0.508892	2.28e-07	1.24e-05	yes	up	67.16	58.9	74.88	44.03	45.5	50.89
ENSRNOG00000004563	Sec24a	SEC24 homolog A, COPII coat complex component [Source:RGD Symbol;Acc:1309451]	1.23851	0.308607	0.000141846	0.00214467	yes	up	13.17	13.36	13.6	8.75	10.24	9.99
ENSRNOG00000004575	Il1a	interleukin 1 alpha [Source:RGD Symbol;Acc:2890]	2.16856	1.11673	2.86e-06	9.78e-05	yes	up	7.54	5.32	7.37	1.87	2.82	3.85
ENSRNOG00000004585	Tmtc2	transmembrane O-mannosyltransferase targeting cadherins 2 [Source:RGD Symbol;Acc:1309848]	1.79039	0.840276	1.17e-07	7.38e-06	yes	up	4.47	4.78	5.09	2.19	2.57	2.46
ENSRNOG00000004589	Galnt16	polypeptide N-acetylgalactosaminyltransferase 16 [Source:RGD Symbol;Acc:1310202]	1.40235	0.487849	1.44e-07	8.57e-06	yes	up	14.77	14.16	15.42	8.62	9.77	10.15
ENSRNOG00000004606	Meis1	Meis homeobox 1 [Source:RGD Symbol;Acc:1585482]	0.813742	-0.297356	0.0310372	0.125326	yes	down	6.67	8.24	6.36	8.19	7.9	8.55
ENSRNOG00000004610	Lum	lumican [Source:RGD Symbol;Acc:620984]	1.27524	0.350774	5.91e-05	0.00108676	yes	up	38.16	38.09	43.55	27.62	28.7	31.23
ENSRNOG00000004639	Traf6	TNF receptor associated factor 6 [Source:RGD Symbol;Acc:1306853]	1.35589	0.439237	0.0212092	0.0961431	yes	up	4.68	4.45	4.02	2.32	3.44	3.03
ENSRNOG00000004649	Il1b	interleukin 1 beta [Source:RGD Symbol;Acc:2891]	1.7247	0.786342	7.14e-05	0.00125149	yes	up	19.51	13.09	18.3	6.5	9.17	11.34
ENSRNOG00000004676	Pak3	p21 (RAC1) activated kinase 3 [Source:MGI Symbol;Acc:MGI:1339656]	1.7031	0.768166	0.00626941	0.0390597	yes	up	3.19	2.72	3.44	1.12	1.66	2.23
ENSRNOG00000004677	Zeb2	zinc finger E-box binding homeobox 2 [Source:RGD Symbol;Acc:1307272]	1.28527	0.362067	0.000372659	0.0044477	yes	up	8.23	10.26	10.39	6.61	6.21	6.95
ENSRNOG00000004680	Kif5c	kinesin family member 5C [Source:RGD Symbol;Acc:1308539]	1.27466	0.350117	0.000289098	0.003694	yes	up	23.52	22.38	25.62	14.12	17.18	19.37
ENSRNOG00000004696	Arhgap5	Rho GTPase activating protein 5 [Source:MGI Symbol;Acc:MGI:1332637]	1.28105	0.357327	0.0016791	0.0142085	yes	up	11.25	15.9	15.89	9.04	9.63	11.51
ENSRNOG00000004699	Fibin	fin bud initiation factor homolog [Source:RGD Symbol;Acc:1563711]	1.344	0.426533	0.000146998	0.00220061	yes	up	19.48	16.66	20.05	12.5	11.72	13.69
ENSRNOG00000004700	Nxt1	nuclear transport factor 2-like export factor 1 [Source:RGD Symbol;Acc:1309327]	0.781011	-0.356586	0.00470573	0.031362	yes	down	28.27	30.44	24.79	34.18	31.94	32.45
ENSRNOG00000004709	Foxn3	forkhead box N3 [Source:RGD Symbol;Acc:1305711]	1.57762	0.657746	5.24e-06	0.000155839	yes	up	6.64	6.04	6.73	3.33	3.4	4.4
ENSRNOG00000004749	Slc30a1	solute carrier family 30 member 1 [Source:RGD Symbol;Acc:61918]	1.39082	0.475935	1.34e-06	5.19e-05	yes	up	21.8	22.76	23.07	12.88	14.56	16.59
ENSRNOG00000004763	Sirpa	signal-regulatory protein alpha [Source:RGD Symbol;Acc:3449]	1.23215	0.301176	0.000226325	0.00304597	yes	up	38.75	34.03	38.15	24.11	27.57	30.65
ENSRNOG00000004783	Fam171b	family with sequence similarity 171, member B [Source:RGD Symbol;Acc:1562526]	1.31783	0.398163	0.0155579	0.0770966	yes	up	2.42	3.14	3.05	1.88	1.83	2.11
ENSRNOG00000004806	Strn	striatin [Source:RGD Symbol;Acc:3782]	1.41275	0.498503	0.000221413	0.00299984	yes	up	10.81	12.35	12.31	5.88	7.84	8.94
ENSRNOG00000004810	Plcb1	phospholipase C beta 1 [Source:RGD Symbol;Acc:3344]	2.02526	1.0181	0.0352217	1	yes	up	0.22	0.27	0.29	0.11	0.11	0.14
ENSRNOG00000004821	Sntb1	syntrophin, beta 1 [Source:RGD Symbol;Acc:1307728]	1.31872	0.399134	0.00482042	0.0319412	yes	up	9.41	9.79	11.01	5.62	7.36	7.76
ENSRNOG00000004823	Dock4	dedicator of cytokinesis 4 [Source:RGD Symbol;Acc:1561724]	1.43343	0.519467	6.41e-07	2.94e-05	yes	up	5.62	7	6.15	3.89	4.06	3.8
ENSRNOG00000004826	Sos2	SOS Ras/Rho guanine nucleotide exchange factor 2 [Source:RGD Symbol;Acc:620435]	1.29528	0.373266	0.00550284	0.0354179	yes	up	3.87	3.76	4.15	2.99	2.39	2.8
ENSRNOG00000004831	Arid2	AT-rich interaction domain 2 [Source:RGD Symbol;Acc:1311105]	1.30894	0.388402	0.00194108	0.0158823	yes	up	5.04	5.55	5.86	3.07	4.03	4.21
ENSRNOG00000004854	Has2	hyaluronan synthase 2 [Source:RGD Symbol;Acc:2781]	1.61672	0.693068	1.16e-06	4.72e-05	yes	up	6.98	6.5	9.13	4.1	4.29	4.21
ENSRNOG00000004861	Itga4	integrin subunit alpha 4 [Source:RGD Symbol;Acc:1593249]	1.67994	0.748412	0.0194968	0.0903048	yes	up	1.1	1.49	1.04	0.49	0.83	0.63
ENSRNOG00000004874	Flrt3	fibronectin leucine rich transmembrane protein 3 [Source:RGD Symbol;Acc:1566005]	1.64634	0.71926	0.00238817	0.0185396	yes	up	1.72	2.13	2.09	0.83	1.02	1.41
ENSRNOG00000004888	Spred2	sprouty-related, EVH1 domain containing 2 [Source:RGD Symbol;Acc:1309304]	1.21612	0.282286	0.0460067	0.162174	yes	up	9.41	9.94	7.66	7.53	6.99	6.78
ENSRNOG00000004889	Vangl2	VANGL planar cell polarity protein 2 [Source:RGD Symbol;Acc:1309442]	1.64717	0.719992	0.0274731	0.114708	yes	up	1.65	1.61	1.36	0.77	0.62	1.16
ENSRNOG00000004912	Itgav	integrin subunit alpha V [Source:RGD Symbol;Acc:1310613]	1.36401	0.447854	2.84e-14	1.19e-11	yes	up	50.09	51.15	53.57	31.04	34.16	36.93
ENSRNOG00000005038	Ube2t	ubiquitin-conjugating enzyme E2T [Source:RGD Symbol;Acc:1310816]	0.750376	-0.414315	0.0163831	0.0799441	yes	down	6.71	7.86	8.1	11.27	8.19	7.79
ENSRNOG00000005041	Crip2	cysteine-rich protein 2 [Source:RGD Symbol;Acc:1302959]	0.707732	-0.498724	0.00450771	0.0303669	yes	down	10.49	10.97	11.33	14.69	16.53	11.38
ENSRNOG00000005043	Cpeb2	cytoplasmic polyadenylation element binding protein 2 [Source:RGD Symbol;Acc:1307485]	1.38627	0.471206	0.000338283	0.00414765	yes	up	5.5	6.31	5.98	3.26	3.89	4.17
ENSRNOG00000005070	Spopl	speckle type BTB/POZ protein like [Source:RGD Symbol;Acc:1305847]	1.48162	0.567177	0.00150222	0.0131356	yes	up	8.87	9.82	10.83	5.75	5.81	6.79
ENSRNOG00000005115	Asf1b	anti-silencing function 1B histone chaperone [Source:RGD Symbol;Acc:1304918]	0.798713	-0.324251	0.00105583	0.00992476	yes	down	27.6	26.33	25.9	31.3	29.92	29.93
ENSRNOG00000005124	Plekhh2	pleckstrin homology, MyTH4 and FERM domain containing H2 [Source:RGD Symbol;Acc:1304935]	1.39056	0.475667	0.000275338	0.00355564	yes	up	6.06	6.11	6.18	3.26	4.17	4.47
ENSRNOG00000005149	Sacm1l	SAC1 like phosphatidylinositide phosphatase [Source:RGD Symbol;Acc:69223]	1.25692	0.329892	0.0028604	0.0213974	yes	up	16.89	19.91	24.42	14.6	14.23	16.96
ENSRNOG00000005185	Nxph3	neurexophilin 3 [Source:MGI Symbol;Acc:MGI:1336188]	0.637155	-0.650285	0.00165905	0.0141063	yes	down	0.97	1.29	0.98	1.68	1.5	1.38
ENSRNOG00000005196	Slc12a6	solute carrier family 12, member 6 [Source:RGD Symbol;Acc:1311335]	1.24071	0.311163	0.00341634	0.0243972	yes	up	6.07	5.77	6.34	4.01	4.46	4.86
ENSRNOG00000005203	Sec61g	SEC61 translocon subunit gamma [Source:RGD Symbol;Acc:1596170]	0.745181	-0.424336	1.77e-09	2.17e-07	yes	down	924.98	864.95	765.84	1228.95	1110.06	1076.83
ENSRNOG00000005214	Plek	pleckstrin [Source:RGD Symbol;Acc:1308269]	1.72619	0.787588	0.00441693	0.0299551	yes	up	4.96	4.22	4.66	1.57	2.38	3.36
ENSRNOG00000005228	Gnptab	N-acetylglucosamine-1-phosphate transferase subunits alpha and beta [Source:RGD Symbol;Acc:1564821]	1.30883	0.388273	3.59e-08	2.74e-06	yes	up	23.57	22.38	23.31	15.14	15.69	16.85
ENSRNOG00000005263	Scaf11	SR-related CTD-associated factor 11 [Source:RGD Symbol;Acc:1598325]	1.23175	0.300707	9.33e-05	0.0015496	yes	up	17.38	19.4	19.34	13.65	13.12	14.04
ENSRNOG00000005271	Rapgef5	Rap guanine nucleotide exchange factor 5 [Source:RGD Symbol;Acc:1561668]	1.5013	0.58621	0.0344447	0.134431	yes	up	1.71	1.69	1.73	0.49	1.02	1.62
ENSRNOG00000005277	Ptprv	protein tyrosine phosphatase, receptor type, V [Source:RGD Symbol;Acc:621123]	1.22409	0.291707	0.00291754	0.0217444	yes	up	9.74	8.79	8.59	6.55	7.09	6.57
ENSRNOG00000005291	Slc38a1	solute carrier family 38, member 1 [Source:RGD Symbol;Acc:69645]	1.24784	0.319432	0.0234558	0.102755	yes	up	11.46	12.29	12.33	7.04	9.94	9.24
ENSRNOG00000005292	Trip11	thyroid hormone receptor interactor 11 [Source:RGD Symbol;Acc:1586166]	1.35079	0.4338	0.00036185	0.00436303	yes	up	6.33	7.81	9.45	4.86	5.01	5.8
ENSRNOG00000005360	Dhrs7b	dehydrogenase/reductase 7B [Source:RGD Symbol;Acc:1311243]	0.782688	-0.353491	0.000517811	0.00574472	yes	down	35.91	34.83	31.85	40.56	42.08	37.36
ENSRNOG00000005374	Lyar	Ly1 antibody reactive [Source:RGD Symbol;Acc:1305352]	0.77158	-0.374113	0.000487524	0.00548905	yes	down	18.14	20.76	21.29	23.13	23.24	24.48
ENSRNOG00000005404	Rasgrp1	RAS guanyl releasing protein 1 [Source:RGD Symbol;Acc:3539]	1.48172	0.567276	0.0398927	0.148421	yes	up	1.67	1.43	1.58	0.71	1.12	1.2
ENSRNOG00000005406	Clint1	clathrin interactor 1 [Source:RGD Symbol;Acc:1303328]	1.2131	0.278703	2.68e-06	9.27e-05	yes	up	57.82	57.36	62.04	42.46	45.05	44.35
ENSRNOG00000005434	Sptbn1	spectrin, beta, non-erythrocytic 1 [Source:RGD Symbol;Acc:727922]	1.26191	0.335608	1.46e-11	2.9e-09	yes	up	122.23	132.62	135.51	87.18	94.19	96.56
ENSRNOG00000005480	Ybx3	Y box binding protein 3 [Source:RGD Symbol;Acc:621056]	0.827933	-0.272413	3.67e-06	0.000120094	yes	down	186.8	193.01	173.65	207.56	200.57	199.74
ENSRNOG00000005502	Ankib1	ankyrin repeat and IBR domain containing 1 [Source:RGD Symbol;Acc:1597088]	1.22392	0.291507	0.00109252	0.0101794	yes	up	10.74	11.93	12.8	7.98	8.62	9.12
ENSRNOG00000005535	Ikzf4	IKAROS family zinc finger 4 [Source:RGD Symbol;Acc:2319157]	0.787419	-0.344797	9.99e-13	2.75e-10	yes	down	242.96	232.43	240.72	278.3	270.39	273.2
ENSRNOG00000005564	Ubn2	ubinuclein 2 [Source:RGD Symbol;Acc:1310722]	1.4648	0.550708	0.0161122	0.0792436	yes	up	1.85	1.78	1.61	0.89	1.44	0.99
ENSRNOG00000005578	Zbtb44	zinc finger and BTB domain containing 44 [Source:RGD Symbol;Acc:1308984]	1.45603	0.542044	0.0161533	0.0793017	yes	up	2.78	4.1	3.28	2.35	1.98	2.27
ENSRNOG00000005600	Nr4a2	nuclear receptor subfamily 4, group A, member 2 [Source:RGD Symbol;Acc:3202]	1.28744	0.3645	0.012614	0.0658165	yes	up	6.51	5.47	7.54	4.22	4.66	5.17
ENSRNOG00000005606	Med1	mediator complex subunit 1 [Source:RGD Symbol;Acc:1559552]	1.29668	0.374823	9e-05	0.00151593	yes	up	13.68	16.09	16.22	10.79	11.22	12.57
ENSRNOG00000005616	Ncoa3	nuclear receptor coactivator 3 [Source:RGD Symbol;Acc:620109]	1.4302	0.516218	1e-05	0.00026955	yes	up	6.61	7.4	7.87	4.39	4.34	5.04
ENSRNOG00000005620	Lcp2	lymphocyte cytosolic protein 2 [Source:RGD Symbol;Acc:619743]	1.53468	0.617939	0.0127557	0.0663853	yes	up	3.74	2.03	3.71	1.37	2.01	2.22
ENSRNOG00000005621	Gxylt2	glucoside xylosyltransferase 2 [Source:RGD Symbol;Acc:1586482]	1.94792	0.961937	0.00665791	0.0408159	yes	up	2.4	1.66	1.93	0.95	1.14	0.69
ENSRNOG00000005624	Zfx	zinc finger protein X-linked [Source:MGI Symbol;Acc:MGI:99211]	1.24821	0.31986	0.00880566	0.0502719	yes	up	4.94	7.92	7.83	4.2	4.4	5.09
ENSRNOG00000005642	Frs2	fibroblast growth factor receptor substrate 2 [Source:RGD Symbol;Acc:1308201]	1.29135	0.368881	1.1e-05	0.000288624	yes	up	11.44	12.58	13.73	8.03	8.62	9.3
ENSRNOG00000005650	Pgf	placental growth factor [Source:RGD Symbol;Acc:619850]	0.826039	-0.275717	0.0446742	0.159423	yes	down	11.87	12.82	13.2	15.01	13.9	12.73
ENSRNOG00000005668	Ndufa8	NADH:ubiquinone oxidoreductase subunit A8 [Source:RGD Symbol;Acc:1306283]	0.825633	-0.276428	0.000292274	0.00371891	yes	down	198.42	172.61	176.3	214.96	201.5	201.4
ENSRNOG00000005679	Fap	fibroblast activation protein, alpha [Source:RGD Symbol;Acc:621253]	1.30431	0.383284	0.0221944	0.098821	yes	up	5.76	5.42	5.5	3.38	4.24	4.37
ENSRNOG00000005690	Lmcd1	LIM and cysteine-rich domains 1 [Source:RGD Symbol;Acc:1308963]	0.771514	-0.374235	0.00022501	0.00303501	yes	down	20.28	22.95	23.73	26.54	25.74	26.43
ENSRNOG00000005691	Rnf32	ring finger protein 32 [Source:RGD Symbol;Acc:1308287]	2.29911	1.20108	0.0191922	1	yes	up	1.43	0.96	1.46	0.42	0.72	0.38
ENSRNOG00000005711	Ptprd	protein tyrosine phosphatase, receptor type, D [Source:RGD Symbol;Acc:1561090]	1.4947	0.579858	8.36e-17	6.33e-14	yes	up	19.34	20.44	21.63	11.68	12.19	13.54
ENSRNOG00000005730	Pcmtd1	protein-L-isoaspartate (D-aspartate) O-methyltransferase domain containing 1 [Source:RGD Symbol;Acc:1586096]	1.24127	0.311818	0.00147022	0.0129094	yes	up	12.61	13.51	15.49	9.63	9.7	10.94
ENSRNOG00000005802	Usp24	ubiquitin specific peptidase 24 [Source:RGD Symbol;Acc:1306799]	1.20223	0.265719	0.00197363	0.0160512	yes	up	8.25	10.42	9.88	6.56	7.16	7.6
ENSRNOG00000005807	Ptpn7	protein tyrosine phosphatase, non-receptor type 7 [Source:RGD Symbol;Acc:708516]	1.50872	0.593327	0.0324475	0.129342	yes	up	3.82	3.09	3.82	1.38	2.12	3.03
ENSRNOG00000005809	Arhgdib	Rho GDP dissociation inhibitor beta [Source:RGD Symbol;Acc:1305383]	1.24768	0.319244	0.0237038	0.103542	yes	up	31.49	27.38	30.88	17.25	25.61	22.9
ENSRNOG00000005854	Angpt1	angiopoietin 1 [Source:RGD Symbol;Acc:628896]	1.67288	0.742337	2.73e-05	0.000600662	yes	up	5.29	3.96	6.09	2.63	2.37	3.28
ENSRNOG00000005865	Itprid2	ITPR interacting domain containing 2 [Source:RGD Symbol;Acc:1310767]	1.23005	0.29872	0.000443766	0.00511998	yes	up	11.73	12.01	13.14	8.54	9.26	9.19
ENSRNOG00000005871	Il1rn	interleukin 1 receptor antagonist [Source:RGD Symbol;Acc:621159]	1.95339	0.96598	3.49e-05	0.000724202	yes	up	65.22	41.8	102.05	32.16	26.56	29.6
ENSRNOG00000005879	Maml2	mastermind-like transcriptional coactivator 2 [Source:RGD Symbol;Acc:1587536]	1.35641	0.439789	4.84e-06	0.000147068	yes	up	6.9	7.7	7.57	4.54	5.18	4.96
ENSRNOG00000005886	Zscan20	zinc finger and SCAN domain containing 20 [Source:RGD Symbol;Acc:1562996]	1.32924	0.410603	0.0361339	0.138878	yes	up	2.21	2.58	2.44	1.87	1.62	1.4
ENSRNOG00000005902	Ccdc34	coiled-coil domain containing 34 [Source:RGD Symbol;Acc:1560583]	0.820455	-0.285504	0.0202252	0.0928277	yes	down	11.27	12.3	10.57	12.3	12.42	12.93
ENSRNOG00000005904	Cdc27	cell division cycle 27 [Source:RGD Symbol;Acc:1304921]	1.23879	0.308929	0.000805039	0.00803147	yes	up	17.01	18.04	22.23	13.81	12.99	14.97
ENSRNOG00000005905	Pde4b	phosphodiesterase 4B [Source:RGD Symbol;Acc:3280]	1.62603	0.701353	9.14e-08	5.99e-06	yes	up	23.9	20.24	29.49	13.91	11.62	15.8
ENSRNOG00000005906	RGD1565355	platelet glycoprotein 4-like [Source:RGD Symbol;Acc:9322705]	5.12165	2.35661	0.00464284	1	yes	up	0.74	0.35	0.53	0	0.12	0.16
ENSRNOG00000005918	RGD1563941	predicted gene 5617 [Source:MGI Symbol;Acc:MGI:3643566]	0.724917	-0.464112	0.0144103	0.0726569	yes	down	2.29	1.78	1.83	2.44	2.38	2.55
ENSRNOG00000005932	Megf9	multiple EGF-like-domains 9 [Source:RGD Symbol;Acc:1308330]	1.32703	0.408206	0.000832057	0.00822962	yes	up	9.07	10.34	9.92	5.7	7.12	7.13
ENSRNOG00000005957	Slc4a7	solute carrier family 4 member 7 [Source:RGD Symbol;Acc:621208]	1.56963	0.650423	1.34e-05	0.000338087	yes	up	5.18	5.88	5.1	2.85	3.03	3.58
ENSRNOG00000006000	Cdk12	cyclin-dependent kinase 12 [Source:RGD Symbol;Acc:621111]	1.21372	0.279435	0.00668461	0.0409198	yes	up	8.56	9.14	8.52	5.43	6.34	7.17
ENSRNOG00000006060	Matn2	matrilin 2 [Source:RGD Symbol;Acc:1305353]	1.291	0.368489	0.00238209	0.0185043	yes	up	8.11	7.61	9.89	5	5.63	6.28
ENSRNOG00000006069	Eif2ak3	eukaryotic translation initiation factor 2 alpha kinase 3 [Source:RGD Symbol;Acc:70884]	1.28623	0.363151	1.82e-05	0.000431277	yes	up	15	14.66	15.03	9.76	11.18	10.35
ENSRNOG00000006075	Fez1	fasciculation and elongation protein zeta 1 [Source:RGD Symbol;Acc:619708]	0.800959	-0.3202	0.000360399	0.00435713	yes	down	32.96	36.1	33.07	40.08	39.69	35.95
ENSRNOG00000006076	Steap2	STEAP2 metalloreductase [Source:RGD Symbol;Acc:1307050]	1.29011	0.367499	1.59e-05	0.000390345	yes	up	23.04	20.08	22.67	15.68	15.03	15.29
ENSRNOG00000006079	Psd4	pleckstrin and Sec7 domain containing 4 [Source:RGD Symbol;Acc:1310289]	1.24416	0.315174	0.0127923	0.0665179	yes	up	4.78	4.7	4.95	3.33	3.55	3.57
ENSRNOG00000006116	Hk2	hexokinase 2 [Source:RGD Symbol;Acc:2797]	1.30621	0.385383	1.26e-06	4.94e-05	yes	up	24.37	23.65	22.83	15.16	16.93	16.87
ENSRNOG00000006136	Pdpk1	3-phosphoinositide dependent protein kinase-1 [Source:RGD Symbol;Acc:620307]	1.36529	0.449207	0.00634937	0.0393327	yes	up	10.87	10.96	9.23	6.46	6.31	8.57
ENSRNOG00000006144	Cntn3	contactin 3 [Source:RGD Symbol;Acc:3253]	1.73189	0.792346	0.018079	0.0855267	yes	up	1.1	1	1.73	0.54	0.65	1.03
ENSRNOG00000006167	Rasal3	RAS protein activator like 3 [Source:RGD Symbol;Acc:1309019]	1.57523	0.655558	0.0339431	0.133349	yes	up	1.2	1.4	1.74	0.45	1.08	0.95
ENSRNOG00000006224	Klhl31	kelch-like family member 31 [Source:RGD Symbol;Acc:1560540]	0.403717	-1.30859	0.0189119	1	yes	down	0.13	0.21	0.03	0.33	0.22	0.27
ENSRNOG00000006238	Traf2	Tnf receptor-associated factor 2 [Source:RGD Symbol;Acc:1310457]	0.797515	-0.326416	0.00453286	0.0304856	yes	down	12.7	12.35	11.29	13.49	13.86	13.98
ENSRNOG00000006283	-	60S ribosomal protein L13-like [Source:RGD Symbol;Acc:2318188]	0.812916	-0.298822	5.95e-06	0.000174654	yes	down	772.25	789.67	674.25	914.66	866.8	824.96
ENSRNOG00000006298	Cpne3	copine 3 [Source:RGD Symbol;Acc:1310178]	1.4165	0.502328	6.06e-06	0.000177559	yes	up	12.33	13.67	14.91	7.32	8.71	10.03
ENSRNOG00000006328	Wwp1	WW domain containing E3 ubiquitin protein ligase 1 [Source:RGD Symbol;Acc:1311734]	1.23818	0.308219	0.0267375	0.112733	yes	up	7.57	7.93	10.35	5.92	5.61	7.3
ENSRNOG00000006329	Peli1	pellino E3 ubiquitin protein ligase 1 [Source:RGD Symbol;Acc:1311199]	1.31134	0.391039	0.0227477	0.100641	yes	up	5.99	7.23	6.29	3.71	5.34	4.39
ENSRNOG00000006336	Fyco1	FYVE and coiled-coil domain autophagy adaptor 1 [Source:RGD Symbol;Acc:1309069]	1.20858	0.273309	0.00609503	0.0381364	yes	up	5.59	5.51	6.07	3.94	4.33	4.59
ENSRNOG00000006338	Lrp6	LDL receptor related protein 6 [Source:RGD Symbol;Acc:1304749]	1.45648	0.542489	1.96e-11	3.83e-09	yes	up	15.15	16.04	15.7	9.14	9.25	10.61
ENSRNOG00000006345	Sec61b	SEC61 translocon subunit beta [Source:RGD Symbol;Acc:1304997]	0.827265	-0.273579	2.95e-05	0.000639149	yes	down	610.37	554.49	537.89	691.91	644.74	643.71
ENSRNOG00000006357	Sgip1	SH3GL interacting endocytic adaptor 1 [Source:RGD Symbol;Acc:1564957]	1.61826	0.694442	0.0141373	0.0716189	yes	up	0.5	0.43	0.67	0.28	0.27	0.29
ENSRNOG00000006359	Galk1	galactokinase 1 [Source:RGD Symbol;Acc:1305375]	0.809754	-0.304444	4.05e-06	0.000129772	yes	down	121.06	120.69	112.77	133.17	139.15	126.88
ENSRNOG00000006378	Mga	MAX dimerization protein MGA [Source:RGD Symbol;Acc:1561597]	1.42965	0.515663	0.000104774	0.00169172	yes	up	2.65	2.66	3.28	1.56	1.71	2.13
ENSRNOG00000006384	Ddx58	DEXD/H-box helicase 58 [Source:RGD Symbol;Acc:1309460]	1.21232	0.277774	0.0342701	0.134041	yes	up	6.11	6.24	6.14	3.91	4.55	5.15
ENSRNOG00000006388	Pygl	glycogen phosphorylase L [Source:RGD Symbol;Acc:620687]	1.2224	0.289722	0.0242447	0.105335	yes	up	13.44	12.35	13.11	7.56	10.22	11.06
ENSRNOG00000006393	Sirt6	sirtuin 6 [Source:RGD Symbol;Acc:1305216]	0.81038	-0.303329	0.00170546	0.0143813	yes	down	25.06	23.07	24.76	26.9	28.19	26.7
ENSRNOG00000006412	Zhx1	zinc fingers and homeoboxes 1 [Source:RGD Symbol;Acc:620010]	1.24534	0.316538	0.00845684	0.0487857	yes	up	5.89	6.13	7.65	4.35	4.71	5.15
ENSRNOG00000006419	Aven	apoptosis and caspase activation inhibitor [Source:RGD Symbol;Acc:1309928]	0.737132	-0.440004	0.000277471	0.00357938	yes	down	18.39	21.77	19.8	26.66	24.81	24
ENSRNOG00000006460	Amdhd2	amidohydrolase domain containing 2 [Source:RGD Symbol;Acc:1304601]	0.820274	-0.285822	0.0133385	0.0686513	yes	down	34.89	26.04	29.25	36.07	33.33	31.44
ENSRNOG00000006500	Snf8	SNF8 subunit of ESCRT-II [Source:RGD Symbol;Acc:1310144]	0.825858	-0.276035	1.33e-05	0.000337577	yes	down	156.73	153.39	156.69	174.18	176.04	172.19
ENSRNOG00000006569	Itgb8	integrin subunit beta 8 [Source:RGD Symbol;Acc:1311374]	2.2347	1.16008	0.00334035	1	yes	up	0.5	0.42	0.53	0.17	0.27	0.16
ENSRNOG00000006623	Cd302	CD302 molecule [Source:RGD Symbol;Acc:1307606]	1.37876	0.463375	0.010059	0.0555443	yes	up	18.39	14.16	22.11	9.7	13.34	13.36
ENSRNOG00000006649	Thrb	thyroid hormone receptor beta [Source:RGD Symbol;Acc:3858]	1.32292	0.403723	0.0259941	0.110715	yes	up	2.36	2.46	2.73	1.32	2.17	1.65
ENSRNOG00000006738	Fbxo32	F-box protein 32 [Source:RGD Symbol;Acc:620373]	1.77575	0.828428	0.0117148	0.0621136	yes	up	1.25	1.33	1.33	0.55	0.57	0.87
ENSRNOG00000006740	Castor1	cytosolic arginine sensor for mTORC1 subunit 1 [Source:RGD Symbol;Acc:1304774]	0.797949	-0.325631	0.00873942	0.0499642	yes	down	16.67	15.54	19.59	18.36	20.71	20.08
ENSRNOG00000006759	Ankrd24	ankyrin repeat domain 24 [Source:RGD Symbol;Acc:1311385]	0.80409	-0.314571	0.0413501	0.151989	yes	down	3.6	3.92	4.48	3.85	4.46	5.15
ENSRNOG00000006802	Lrrn1	leucine rich repeat neuronal 1 [Source:RGD Symbol;Acc:1564145]	4.07646	2.02732	0.0156495	1	yes	up	0.18	0.11	0.09	0.03	0.03	0.03
ENSRNOG00000006839	Arl5a	ADP-ribosylation factor like GTPase 5A [Source:RGD Symbol;Acc:621327]	1.20241	0.265927	0.0051782	0.0337222	yes	up	20.28	21.71	24.56	16.17	15.78	18.03
ENSRNOG00000006857	Ndnf	neuron-derived neurotrophic factor [Source:RGD Symbol;Acc:1311080]	1.72393	0.7857	5.13e-08	3.7e-06	yes	up	12.35	8.91	14.1	5.53	6.04	6.95
ENSRNOG00000006901	Ndufa7	CD320 molecule [Source:RGD Symbol;Acc:1305860]	0.825338	-0.276943	0.000232182	0.00311443	yes	down	146.88	148.79	130.85	156.9	169.25	151.79
ENSRNOG00000006905	Hectd1	HECT domain E3 ubiquitin protein ligase 1 [Source:RGD Symbol;Acc:1561653]	1.25117	0.323274	2.13e-05	0.000487381	yes	up	16.93	20.64	21.42	13.54	14.03	14.76
ENSRNOG00000006932	AABR07029272.1	dedicator of cytokinesis 2 [Source:RGD Symbol;Acc:1564189]	1.43419	0.520238	0.02281	0.100799	yes	up	1.26	1.29	1.36	0.62	0.82	0.96
ENSRNOG00000006940	Ncf4	neutrophil cytosolic factor 4 [Source:RGD Symbol;Acc:1593157]	1.48273	0.568253	0.00391465	0.0271717	yes	up	15.73	13.14	14.77	5.61	10.16	11.21
ENSRNOG00000006952	Prex1	phosphatidylinositol-3,4,5-trisphosphate-dependent Rac exchange factor 1 [Source:RGD Symbol;Acc:1306534]	1.54184	0.624649	0.0463375	0.162866	yes	up	5.37	4.96	4.68	1.78	3.14	3.89
ENSRNOG00000006956	Adamtsl1	ADAMTS-like 1 [Source:RGD Symbol;Acc:1306439]	1.38262	0.467404	1.75e-12	4.51e-10	yes	up	47.39	49.03	46.36	27.38	32.25	33.35
ENSRNOG00000006965	Aff4	AF4/FMR2 family, member 4 [Source:RGD Symbol;Acc:1311694]	1.25662	0.329547	6.82e-06	0.000196323	yes	up	21.82	26.2	26.32	16.08	17.85	19.14
ENSRNOG00000006966	Nfia	nuclear factor I/A [Source:RGD Symbol;Acc:3170]	1.45312	0.53915	3.94e-07	1.92e-05	yes	up	15.18	14.18	13.65	8.1	9.17	9.05
ENSRNOG00000006967	Xiap	X-linked inhibitor of apoptosis [Source:RGD Symbol;Acc:620692]	1.52313	0.607037	0.000304133	0.0038336	yes	up	5.83	6.69	7.78	3.55	4.01	4.54
ENSRNOG00000006968	Mrpl19	mitochondrial ribosomal protein L19 [Source:RGD Symbol;Acc:1587381]	0.825541	-0.276587	0.0354951	0.137293	yes	down	19.35	18.07	20.41	22.72	20.64	20.85
ENSRNOG00000006978	Mterf2	mitochondrial transcription termination factor 2 [Source:RGD Symbol;Acc:1311836]	1.3674	0.45144	0.000465437	0.00528454	yes	up	2.77	3.32	3.02	1.83	1.88	2.08
ENSRNOG00000006980	Vcpip1	valosin containing protein interacting protein 1 [Source:RGD Symbol;Acc:708520]	1.30618	0.385353	0.000162718	0.00236868	yes	up	7.94	9.41	9.23	5.7	6.09	6.51
ENSRNOG00000007012	Ly75	lymphocyte antigen 75 [Source:RGD Symbol;Acc:1565962]	2.55287	1.35212	0.00176783	1	yes	up	0.64	0.34	0.39	0.1	0.2	0.19
ENSRNOG00000007014	Cnksr2	connector enhancer of kinase suppressor of Ras 2 [Source:MGI Symbol;Acc:MGI:2661175]	1.31359	0.393513	0.0195682	0.0905317	yes	up	2.88	3.82	4.11	2.11	2.53	2.9
ENSRNOG00000007030	Epha7	Eph receptor A7 [Source:RGD Symbol;Acc:70957]	1.2371	0.30696	7.03e-05	0.00123598	yes	up	19.01	20.64	20.66	13.37	14.22	15.68
ENSRNOG00000007032	Amigo2	adhesion molecule with Ig like domain 2 [Source:RGD Symbol;Acc:727911]	2.35	1.23266	0.00895944	0.0509579	yes	up	0.56	0.53	1.99	0.43	0.26	0.49
ENSRNOG00000007034	Hipk2	homeodomain interacting protein kinase 2 [Source:RGD Symbol;Acc:1309349]	1.73383	0.793962	1.68e-05	0.000406863	yes	up	3.68	4.06	3.84	1.57	2.28	2.18
ENSRNOG00000007036	Tgfbr1	transforming growth factor, beta receptor 1 [Source:RGD Symbol;Acc:3852]	1.22395	0.291545	0.00190296	0.0156336	yes	up	10.13	11.08	10.9	6.81	7.91	8.9
ENSRNOG00000007062	Rin3	Ras and Rab interactor 3 [Source:RGD Symbol;Acc:1305849]	0.808369	-0.306914	1.41e-05	0.000352799	yes	down	22.3	24.6	23.41	25.54	26.33	25.86
ENSRNOG00000007081	Xdh	xanthine dehydrogenase [Source:RGD Symbol;Acc:62043]	1.41192	0.49766	0.00636593	0.0393798	yes	up	4.41	3.27	4.42	1.93	2.86	2.96
ENSRNOG00000007083	Gpn2	GPN-loop GTPase 2 [Source:RGD Symbol;Acc:1311749]	0.82434	-0.278688	0.0439883	0.158139	yes	down	17.44	15.3	15.71	15.56	20.03	18.2
ENSRNOG00000007089	Lgmn	legumain [Source:RGD Symbol;Acc:619832]	1.22367	0.291218	7.85e-06	0.0002204	yes	up	186.7	170.81	185.15	120.88	138.47	143.52
ENSRNOG00000007104	Itpr1	inositol 1,4,5-trisphosphate receptor, type 1 [Source:RGD Symbol;Acc:2933]	1.2139	0.279653	1.04e-06	4.41e-05	yes	up	19.4	19.64	19.6	14.12	14.85	14.51
ENSRNOG00000007125	Vps54	VPS54 subunit of GARP complex [Source:RGD Symbol;Acc:628718]	0.823288	-0.280531	0.0316146	0.126996	yes	down	3.33	3.67	3.58	3.58	3.86	4.12
ENSRNOG00000007159	Ccl2	C-C motif chemokine ligand 2 [Source:RGD Symbol;Acc:3645]	1.79922	0.847372	6.4e-06	0.00018619	yes	up	482.24	373.43	586.11	237.83	250.98	259.15
ENSRNOG00000007202	Sema3d	semaphorin 3D [Source:RGD Symbol;Acc:727939]	1.35093	0.43395	0.00125534	0.0114367	yes	up	6.05	8.07	8.71	4.69	4.64	5.86
ENSRNOG00000007221	Dut	deoxyuridine triphosphatase [Source:RGD Symbol;Acc:620849]	0.80963	-0.304665	0.000501957	0.00560989	yes	down	31.2	31.74	32.25	37.55	34.07	35.19
ENSRNOG00000007246	Atxn7	ataxin 7 [Source:RGD Symbol;Acc:1562692]	1.22868	0.297107	0.0302172	0.123081	yes	up	3.06	3.18	3.68	2.31	2.18	2.47
ENSRNOG00000007250	Six4	SIX homeobox 4 [Source:RGD Symbol;Acc:1306726]	1.61637	0.692761	0.00489692	0.0323244	yes	up	0.99	1.22	1.47	0.61	0.61	0.87
ENSRNOG00000007262	Ccdc134	coiled-coil domain containing 134 [Source:RGD Symbol;Acc:1559657]	0.796234	-0.328736	0.0132102	0.0680777	yes	down	8.34	8.12	7.22	8.79	9.09	9.06
ENSRNOG00000007271	Map3k9	mitogen-activated protein kinase kinase kinase 9 [Source:RGD Symbol;Acc:1562149]	1.57921	0.659205	0.00682704	0.0415377	yes	up	1.98	1.58	2.16	1.02	1.14	1.1
ENSRNOG00000007302	Fbn1	fibrillin 1 [Source:RGD Symbol;Acc:620908]	1.24249	0.31323	2.99e-08	2.51e-06	yes	up	59.62	62.21	60.97	39.81	45.28	47.16
ENSRNOG00000007304	Herc3	HECT and RLD domain containing E3 ubiquitin protein ligase 3 [Source:RGD Symbol;Acc:1307803]	1.33566	0.417548	0.00834905	0.0483941	yes	up	3.88	3.16	3.99	2.26	2.39	2.63
ENSRNOG00000007307	Syde1	synapse defective Rho GTPase homolog 1 [Source:RGD Symbol;Acc:1305857]	0.783609	-0.351794	4.7e-06	0.000143548	yes	down	29.8	31.67	27.1	33.62	35.15	33.21
ENSRNOG00000007324	Plxna2	plexin A2 [Source:RGD Symbol;Acc:1305325]	1.44031	0.526383	0.000786097	0.00788438	yes	up	1.5	1.67	1.6	0.88	1.1	0.99
ENSRNOG00000007335	Ccl11	C-C motif chemokine ligand 11 [Source:RGD Symbol;Acc:3644]	1.78272	0.834079	8.32e-09	8.7e-07	yes	up	70.45	50.91	76.86	29.64	31.87	41.43
ENSRNOG00000007377	Slit3	slit guidance ligand 3 [Source:RGD Symbol;Acc:69311]	1.22473	0.292466	5.66e-08	4.04e-06	yes	up	117.79	108.86	109.42	79.87	82.11	85.09
ENSRNOG00000007390	Nfkbia	NFKB inhibitor alpha [Source:RGD Symbol;Acc:3171]	1.30354	0.382431	3.89e-06	0.000125602	yes	up	49.16	46.4	44.77	33.02	33.08	34.2
ENSRNOG00000007410	Dab1	DAB adaptor protein 1 [Source:RGD Symbol;Acc:628770]	10.2731	3.3608	0.0236538	1	yes	up	0.35	0.04	0.23	0.06	0.03	0
ENSRNOG00000007419	Pank3	pantothenate kinase 3 [Source:RGD Symbol;Acc:1310531]	1.3292	0.410555	2.77e-07	1.44e-05	yes	up	12.3	12.41	14.31	8.23	8.91	9.25
ENSRNOG00000007431	Shroom1	shroom family member 1 [Source:RGD Symbol;Acc:1308066]	0.678694	-0.559166	0.000151773	0.00224563	yes	down	5.48	7.15	5.26	8.17	8.2	7.37
ENSRNOG00000007483	Ccnf	cyclin F [Source:RGD Symbol;Acc:67401]	0.763283	-0.38971	3.5e-05	0.000725151	yes	down	10.61	11.46	11.06	13.67	13.1	12.28
ENSRNOG00000007613	C1qtnf5	C1q and TNF related 5 [Source:RGD Symbol;Acc:1308802]	0.78232	-0.35417	2.98e-08	2.51e-06	yes	down	314.39	312.59	287.43	378.9	348.96	338.54
ENSRNOG00000007650	Cd63	Cd63 molecule [Source:RGD Symbol;Acc:62080]	0.820947	-0.28464	1.18e-07	7.43e-06	yes	down	2260.49	2227.64	2127.7	2635.27	2438.57	2392.12
ENSRNOG00000007657	Col27a1	collagen type XXVII alpha 1 chain [Source:RGD Symbol;Acc:735115]	1.35693	0.440345	0.0110197	0.0592589	yes	up	2.34	1.82	2.16	1.2	1.47	1.54
ENSRNOG00000007662	Zfp800	zinc finger protein 800 [Source:RGD Symbol;Acc:1560157]	1.37984	0.464496	0.00200426	0.0162457	yes	up	5.83	7.43	7.75	4.13	4.51	4.96
ENSRNOG00000007679	Cyth4	cytohesin 4 [Source:RGD Symbol;Acc:1564842]	1.47268	0.55844	0.00112923	0.0104607	yes	up	9.29	7.38	9.49	3.85	6.11	6.18
ENSRNOG00000007722	Tlcd3a	TLC domain containing 3A [Source:RGD Symbol;Acc:1307493]	0.815735	-0.293828	0.000997555	0.00949478	yes	down	23.88	24.88	24.58	26.28	28.98	25.73
ENSRNOG00000007728	Gsdmd	gasdermin D [Source:RGD Symbol;Acc:1307261]	0.796923	-0.327487	1.79e-05	0.000428385	yes	down	51.55	54.21	47.5	60.26	58.53	56.08
ENSRNOG00000007733	Arhgef9	Cdc42 guanine nucleotide exchange factor 9 [Source:RGD Symbol;Acc:620719]	1.32727	0.408465	0.00904763	0.0512309	yes	up	5.43	6.21	6.08	3.86	4.13	4.22
ENSRNOG00000007738	Hm13	histocompatibility minor 13 [Source:RGD Symbol;Acc:1308946]	0.827202	-0.273689	2.09e-07	1.15e-05	yes	down	307.43	316.85	293.34	334.09	351.08	336.07
ENSRNOG00000007793	Pnrc1	proline-rich nuclear receptor coactivator 1 [Source:RGD Symbol;Acc:628753]	1.29453	0.372431	0.00217236	0.0173303	yes	up	26.85	21.17	24.91	16.93	15.67	18.78
ENSRNOG00000007804	C1galt1	core 1 synthase, glycoprotein-N-acetylgalactosamine 3-beta-galactosyltransferase, 1 [Source:RGD Symbol;Acc:621105]	1.50807	0.592705	0.00157436	0.0135782	yes	up	10.37	10.5	11.39	7.1	4.84	7.56
ENSRNOG00000007806	Arf5	ADP-ribosylation factor 5 [Source:RGD Symbol;Acc:621278]	0.783882	-0.351292	3.46e-07	1.73e-05	yes	down	160.6	145.29	145.16	180.23	172.54	177.54
ENSRNOG00000007814	Kdm3a	lysine demethylase 3A [Source:RGD Symbol;Acc:708351]	1.32046	0.401037	0.000318576	0.0039621	yes	up	7.56	6.92	7.56	4.54	5.17	5.35
ENSRNOG00000007831	Ufl1	Ufm1-specific ligase 1 [Source:RGD Symbol;Acc:1309308]	1.2513	0.323433	0.00285427	0.0213647	yes	up	14.76	15.09	17.87	9.65	11.91	12.37
ENSRNOG00000007842	Aup1	AUP1, lipid droplet regulating VLDL assembly factor [Source:RGD Symbol;Acc:1591777]	0.822141	-0.282543	0.000168866	0.00243481	yes	down	74.68	75.37	66.65	76.33	83.41	80.51
ENSRNOG00000007867	Rngtt	RNA guanylyltransferase and 5'-phosphatase [Source:RGD Symbol;Acc:1311410]	1.20247	0.266002	0.0231262	0.101826	yes	up	6.88	6.66	7.57	4.96	5.64	5.21
ENSRNOG00000007905	Itga7	integrin subunit alpha 7 [Source:RGD Symbol;Acc:71022]	1.26578	0.340027	0.00761261	0.045125	yes	up	8.52	7.79	7.87	6.39	5.28	5.55
ENSRNOG00000007923	Cgref1	cell growth regulator with EF hand domain 1 [Source:RGD Symbol;Acc:620801]	0.806384	-0.31046	0.00031072	0.00389637	yes	down	41.16	39.68	39.61	45.98	45.27	45.13
ENSRNOG00000007947	Fam13a	family with sequence similarity 13, member A [Source:RGD Symbol;Acc:1309807]	1.67101	0.740722	0.000188787	0.00265411	yes	up	7.52	5.65	8.46	3.23	3.45	5.12
ENSRNOG00000007956	Styx	serine/threonine/tyrosine interacting protein [Source:RGD Symbol;Acc:1594806]	1.42928	0.515288	0.000169189	0.00243657	yes	up	18.09	19.75	18.46	10.43	11	13.78
ENSRNOG00000007964	Tp53inp1	tumor protein p53 inducible nuclear protein 1 [Source:RGD Symbol;Acc:631423]	1.53006	0.613588	0.0229083	0.101087	yes	up	5.76	5.94	7.26	3.02	3.9	4.58
ENSRNOG00000007975	Ncoa2	nuclear receptor coactivator 2 [Source:RGD Symbol;Acc:620108]	1.38615	0.471087	0.00132842	0.0119854	yes	up	3.41	3.08	3.28	1.63	2.49	2.36
ENSRNOG00000007984	Amer1	APC membrane recruitment 1 [Source:MGI Symbol;Acc:MGI:1919595]	1.23893	0.309098	0.0044048	0.0298895	yes	up	4.99	5.71	5.22	3.4	3.71	4.44
ENSRNOG00000007990	Adipor2	adiponectin receptor 2 [Source:RGD Symbol;Acc:1307891]	1.25629	0.329167	0.000211718	0.00289109	yes	up	28.08	27.01	27.56	17.41	21.42	20.72
ENSRNOG00000008000	Syt13	synaptotagmin 13 [Source:RGD Symbol;Acc:621877]	0.820876	-0.284764	0.0339605	0.133356	yes	down	7.69	8.08	6.14	8.74	7.92	7.41
ENSRNOG00000008012	Abcb1b	ATP-binding cassette, subfamily B (MDR/TAP), member 1B [Source:RGD Symbol;Acc:3318]	1.69172	0.758489	2.1e-05	0.000482924	yes	up	4.29	3.3	3.95	1.82	2.36	1.99
ENSRNOG00000008015	Fos	Fos proto-oncogene, AP-1 transcription factor subunit [Source:RGD Symbol;Acc:2626]	1.34187	0.424244	3.01e-08	2.51e-06	yes	up	83.73	89.98	81.67	58.39	60.99	53.62
ENSRNOG00000008022	Apaf1	apoptotic peptidase activating factor 1 [Source:RGD Symbol;Acc:620575]	1.24872	0.320446	0.000701036	0.00724703	yes	up	8.19	9.9	9.26	6.18	6.62	6.88
ENSRNOG00000008034	Tmeff1	transmembrane protein with EGF-like and two follistatin-like domains 1 [Source:RGD Symbol;Acc:62005]	0.782309	-0.354189	0.0368349	0.140902	yes	down	4.54	6.54	5.48	6.05	6.31	6.46
ENSRNOG00000008036	Dennd4c	DENN domain containing 4C [Source:RGD Symbol;Acc:1308489]	1.56354	0.644818	2.51e-08	2.17e-06	yes	up	7.01	7.4	8.19	3.8	3.97	5.25
ENSRNOG00000008039	Cul5	cullin 5 [Source:RGD Symbol;Acc:621742]	1.23411	0.303473	0.0239971	0.104581	yes	up	12.54	13.78	15.15	7.61	11.04	11.6
ENSRNOG00000008040	Pimreg	PICALM interacting mitotic regulator [Source:RGD Symbol;Acc:1308747]	0.784092	-0.350905	0.000913342	0.00883189	yes	down	34.32	35.62	27.73	39.96	38.22	35
ENSRNOG00000008057	Krt7	keratin 7 [Source:MGI Symbol;Acc:MGI:96704]	0.776651	-0.364661	0.000239792	0.00318479	yes	down	28.26	29.82	26.42	34.75	33.71	30.4
ENSRNOG00000008078	Kcnh6	potassium voltage-gated channel subfamily H member 6 [Source:RGD Symbol;Acc:620304]	0.618323	-0.693568	0.0487735	0.169432	yes	down	0.53	0.57	0.62	0.8	0.86	0.84
ENSRNOG00000008088	Btbd3	BTB domain containing 3 [Source:RGD Symbol;Acc:1311623]	1.41464	0.500438	0.0284964	0.117693	yes	up	3.78	5.36	4.52	2.22	3.54	3.12
ENSRNOG00000008091	Gins1	GINS complex subunit 1 [Source:RGD Symbol;Acc:1562246]	0.721988	-0.469954	0.00774409	0.0457403	yes	down	13.11	13.85	14.04	18.3	20.27	13.48
ENSRNOG00000008116	Plpp3	phospholipid phosphatase 3 [Source:RGD Symbol;Acc:620454]	1.30701	0.386268	4.87e-06	0.000147636	yes	up	105.79	83.68	102.89	61.47	65.88	75.55
ENSRNOG00000008159	Msantd3	Myb/SANT DNA binding domain containing 3 [Source:RGD Symbol;Acc:1308165]	0.824673	-0.278106	0.0211334	0.0958714	yes	down	16.47	18.18	15.47	19.51	17.59	18.14
ENSRNOG00000008173	Sesn3	sestrin 3 [Source:RGD Symbol;Acc:1309470]	1.48691	0.572313	4.1e-06	0.000130028	yes	up	12.45	11.1	14.42	6.93	8.06	9.1
ENSRNOG00000008180	Lyn	LYN proto-oncogene, Src family tyrosine kinase [Source:RGD Symbol;Acc:621017]	1.41443	0.500222	0.000845752	0.00831184	yes	up	6.06	5.13	6.3	2.87	3.76	4.55
ENSRNOG00000008187	Ubash3b	ubiquitin associated and SH3 domain containing, B [Source:RGD Symbol;Acc:1310357]	1.35287	0.436021	0.033036	0.130956	yes	up	3.21	3.11	3.08	2.22	2.16	1.96
ENSRNOG00000008194	Znfx1	zinc finger, NFX1-type containing 1 [Source:RGD Symbol;Acc:1306344]	1.26829	0.342885	0.00517419	0.0337222	yes	up	4.45	4.15	4.52	2.97	3.17	3.17
ENSRNOG00000008215	Trim47	tripartite motif-containing 47 [Source:RGD Symbol;Acc:1597317]	0.775737	-0.36636	0.00107829	0.0100968	yes	down	14.44	14.31	14.38	18.36	16.74	15.17
ENSRNOG00000008223	Cnr1	cannabinoid receptor 1 [Source:RGD Symbol;Acc:2369]	1.3923	0.477468	0.0134969	0.0692316	yes	up	1.46	1.59	1.94	1.1	0.95	1.16
ENSRNOG00000008271	Fam91a1	family with sequence similarity 91, member A1 [Source:RGD Symbol;Acc:1586304]	1.22243	0.289752	0.000493368	0.00553942	yes	up	25.4	26.71	29.5	17.6	20.03	22.49
ENSRNOG00000008292	Hif1a	hypoxia inducible factor 1 subunit alpha [Source:RGD Symbol;Acc:61928]	1.44739	0.533456	4.28e-12	9.28e-10	yes	up	51.62	48.97	60.78	31.51	32.81	36.18
ENSRNOG00000008296	Tpgs1	tubulin polyglutamylase complex subunit 1 [Source:RGD Symbol;Acc:1588613]	0.785721	-0.347911	0.000364764	0.00436637	yes	down	36.62	37.3	32.74	44.78	40.17	38.58
ENSRNOG00000008298	Dock7	dedicator of cytokinesis 7 [Source:RGD Symbol;Acc:1309790]	1.25614	0.328994	2.76e-07	1.44e-05	yes	up	22.65	24.25	25.66	16.26	17.5	18.08
ENSRNOG00000008331	Washc4	WASH complex subunit 4 [Source:RGD Symbol;Acc:1309995]	1.20355	0.267296	0.00566049	0.0361068	yes	up	13.76	17.03	17.87	11.41	11.27	13.65
ENSRNOG00000008376	Slc2a3	solute carrier family 2 member 3 [Source:RGD Symbol;Acc:3706]	0.828321	-0.271738	7.71e-05	0.0013319	yes	down	70.12	78.23	68.62	80.91	75.82	74.6
ENSRNOG00000008412	Gprc5a	G protein-coupled receptor, class C, group 5, member A [Source:RGD Symbol;Acc:1310804]	0.751532	-0.412093	0.00154579	0.0134271	yes	down	10.11	10.8	9	12.21	12.2	11.65
ENSRNOG00000008444	Cbl	Cbl proto-oncogene [Source:RGD Symbol;Acc:1561386]	1.85526	0.891618	1.63e-12	4.31e-10	yes	up	7.24	8.71	7.89	3.15	4.15	4.33
ENSRNOG00000008529	Foxs1	forkhead box S1 [Source:RGD Symbol;Acc:1310679]	0.665473	-0.587548	0.0163105	0.0797967	yes	down	6.37	7.11	3.5	8.11	7.63	7.62
ENSRNOG00000008572	Ppcs	phosphopantothenoylcysteine synthetase [Source:RGD Symbol;Acc:1311399]	0.783297	-0.352369	0.0434957	0.157188	yes	down	5.44	6.44	6.57	6.88	6.77	7.72
ENSRNOG00000008586	Aldh1l2	aldehyde dehydrogenase 1 family, member L2 [Source:RGD Symbol;Acc:1309458]	1.21474	0.280642	5.68e-05	0.00106008	yes	up	34.52	32.06	36.07	24.41	26.24	25.55
ENSRNOG00000008598	Btbd7	BTB domain containing 7 [Source:RGD Symbol;Acc:1306262]	1.46855	0.554389	5.93e-08	4.18e-06	yes	up	8.17	8.34	9.03	4.95	5.02	5.59
ENSRNOG00000008602	Steap4	STEAP4 metalloreductase [Source:RGD Symbol;Acc:1560331]	5.35546	2.42101	0.00970446	1	yes	up	0.5	0.2	0.14	0.05	0.08	0.02
ENSRNOG00000008612	Agbl5	AGBL carboxypeptidase 5 [Source:RGD Symbol;Acc:1598311]	1.48557	0.571014	0.0128241	0.0666548	yes	up	2.14	1.95	2.17	1.22	1.49	1.13
ENSRNOG00000008616	Ubr3	ubiquitin protein ligase E3 component n-recognin 3 [Source:RGD Symbol;Acc:1565257]	1.20299	0.266626	0.00223261	0.0176954	yes	up	8.77	9.58	10.21	6.34	7.16	7.84
ENSRNOG00000008620	Smad3	SMAD family member 3 [Source:RGD Symbol;Acc:3032]	1.29836	0.376692	2.28e-06	8.12e-05	yes	up	19	17.7	18.32	11.68	13.26	13.21
ENSRNOG00000008626	Manea	mannosidase, endo-alpha [Source:RGD Symbol;Acc:620327]	1.24003	0.31037	0.00250086	0.0191793	yes	up	9.93	10.62	12.73	7.64	8.07	8.42
ENSRNOG00000008629	Secisbp2l	SECIS binding protein 2-like [Source:RGD Symbol;Acc:1559930]	1.38977	0.474841	1.67e-06	6.18e-05	yes	up	15.09	18.64	19.39	10.38	11.42	12.8
ENSRNOG00000008652	Phip	pleckstrin homology domain interacting protein [Source:RGD Symbol;Acc:1564964]	1.71053	0.774443	1.74e-06	6.41e-05	yes	up	1.83	2.57	2.62	1.23	1.1	1.34
ENSRNOG00000008658	Mitf	melanocyte inducing transcription factor [Source:RGD Symbol;Acc:3092]	1.65836	0.729755	0.000154592	0.00227498	yes	up	2.3	2.24	2.55	1.21	1.32	1.23
ENSRNOG00000008678	Antxr1	ANTXR cell adhesion molecule 1 [Source:RGD Symbol;Acc:1307144]	1.34769	0.430485	9.13e-17	6.51e-14	yes	up	147.11	142.04	146.64	91.27	99.76	100.86
ENSRNOG00000008680	Loxl1	lysyl oxidase-like 1 [Source:RGD Symbol;Acc:1308752]	0.802405	-0.317597	9.03e-07	3.92e-05	yes	down	166.47	181.02	157.02	188.96	200.18	179.41
ENSRNOG00000008688	Usp45	ubiquitin specific peptidase 45 [Source:RGD Symbol;Acc:1310976]	1.3952	0.480474	0.00360244	0.0254564	yes	up	3.45	4.19	4.21	2.35	2.55	2.75
ENSRNOG00000008734	Zmym2	zinc finger MYM-type containing 2 [Source:RGD Symbol;Acc:1593255]	1.2303	0.299005	0.0037555	0.026308	yes	up	7.65	7.44	9.18	5.5	5.54	6.69
ENSRNOG00000008741	Camsap2	calmodulin regulated spectrin-associated protein family, member 2 [Source:RGD Symbol;Acc:1310950]	1.3015	0.380171	3.43e-06	0.000114104	yes	up	11.74	13.64	13.7	8.13	9.19	9.69
ENSRNOG00000008747	Plekha5	pleckstrin homology domain containing A5 [Source:RGD Symbol;Acc:621175]	1.26404	0.338039	0.0140644	0.0713873	yes	up	6.69	5.95	6.68	3.52	5.11	4.97
ENSRNOG00000008765	Zfhx4	zinc finger homeobox 4 [Source:RGD Symbol;Acc:1563022]	1.46656	0.552435	2.16e-08	1.94e-06	yes	up	5.37	5.41	6.39	2.94	3.68	3.9
ENSRNOG00000008767	Atg4c	autophagy related 4C, cysteine peptidase [Source:RGD Symbol;Acc:1598323]	1.33105	0.41257	0.0143633	0.0725101	yes	up	7.65	6.92	8.06	5.54	4.52	6.06
ENSRNOG00000008816	Gpnmb	glycoprotein nmb [Source:RGD Symbol;Acc:71008]	1.37269	0.457007	3.09e-11	5.76e-09	yes	up	356.27	324.84	342.19	196.66	236.5	243.89
ENSRNOG00000008837	Ass1	argininosuccinate synthase 1 [Source:RGD Symbol;Acc:2163]	1.52931	0.612883	0.0383606	0.14476	yes	up	3.59	2.65	3.17	1.93	2.09	1.58
ENSRNOG00000008880	Nrk	Nik related kinase [Source:RGD Symbol;Acc:1566163]	1.31854	0.39894	0.0453591	0.160849	yes	up	2.4	3.46	2.72	1.45	2.29	2.13
ENSRNOG00000008902	Pon1	paraoxonase 1 [Source:RGD Symbol;Acc:620062]	0.822629	-0.281687	0.039902	0.148421	yes	down	11.24	12.11	14.34	14.15	12.9	14.56
ENSRNOG00000008904	Fli1	Fli-1 proto-oncogene, ETS transcription factor [Source:RGD Symbol;Acc:1309837]	1.29194	0.369537	0.0323067	0.128865	yes	up	8.43	9.45	8.45	6.48	6.95	5.02
ENSRNOG00000008924	Arhgef12	Rho guanine nucleotide exchange factor 12 [Source:RGD Symbol;Acc:1305111]	1.20189	0.265305	0.000885562	0.00861132	yes	up	18.55	20.49	19.29	13.21	15.21	16.01
ENSRNOG00000008990	Amotl1	angiomotin-like 1 [Source:RGD Symbol;Acc:1305268]	1.29667	0.374807	4.75e-05	0.000925914	yes	up	17.21	20.03	18.83	11.94	13.98	13.1
ENSRNOG00000009020	Gfus	GDP-L-fucose synthase [Source:RGD Symbol;Acc:1307028]	0.821619	-0.283459	0.00159918	0.0137238	yes	down	49.99	48.14	48.61	49.58	57.41	57.46
ENSRNOG00000009037	Sulf1	sulfatase 1 [Source:RGD Symbol;Acc:708554]	1.26461	0.338687	7.02e-10	9.46e-08	yes	up	132.17	127.05	144.82	93.67	91.19	94.81
ENSRNOG00000009068	Phlda3	pleckstrin homology-like domain, family A, member 3 [Source:RGD Symbol;Acc:1310502]	0.82077	-0.284949	3.46e-05	0.000719061	yes	down	351.35	340.85	303.77	376.6	386.38	341.45
ENSRNOG00000009090	Dad1	defender against cell death 1 [Source:RGD Symbol;Acc:621028]	0.825195	-0.277193	4.29e-07	2.07e-05	yes	down	382.72	381.32	383.88	431.46	436.35	441.23
ENSRNOG00000009104	AABR07029605.1	folliculin interacting protein 1 [Source:RGD Symbol;Acc:2318339]	1.39788	0.483239	0.00017117	0.00245634	yes	up	4.47	5.46	6.33	3.46	3.24	3.75
ENSRNOG00000009134	Mad2l2	mitotic arrest deficient 2 like 2 [Source:RGD Symbol;Acc:1307499]	0.819379	-0.287396	0.0432099	0.156407	yes	down	16.15	14.65	13.54	16.14	17.69	15.67
ENSRNOG00000009145	Klf12	Kruppel-like factor 12 [Source:RGD Symbol;Acc:1309204]	1.40421	0.489762	0.0215007	0.0968367	yes	up	2.9	3.16	3.44	2.14	1.71	2.5
ENSRNOG00000009161	Clasp2	cytoplasmic linker associated protein 2 [Source:RGD Symbol;Acc:619789]	1.27873	0.354711	0.000102103	0.001653	yes	up	10.38	11.32	11.77	7.82	7.89	9.16
ENSRNOG00000009173	Smad6	SMAD family member 6 [Source:RGD Symbol;Acc:1305069]	0.758503	-0.398772	9.18e-05	0.00153545	yes	down	17.99	19.94	18.83	25.23	22.81	19.31
ENSRNOG00000009175	Jagn1	jagunal homolog 1 [Source:RGD Symbol;Acc:1565488]	0.8151	-0.294952	0.00094632	0.00910699	yes	down	41.48	40.47	42.59	47.04	47.27	45.47
ENSRNOG00000009211	C3ar1	complement C3a receptor 1 [Source:RGD Symbol;Acc:620537]	1.60226	0.680109	0.00112514	0.0104308	yes	up	3.12	3.54	3.29	1.11	2.18	2.17
ENSRNOG00000009243	Oaf	out at first homolog [Source:RGD Symbol;Acc:1305890]	0.825602	-0.276482	8.96e-06	0.000243523	yes	down	423.54	437.52	387.43	483.52	449.92	440.75
ENSRNOG00000009245	Exosc2	exosome component 2 [Source:RGD Symbol;Acc:1306573]	0.823923	-0.279418	0.0160718	0.0790937	yes	down	14.98	18.82	17.09	21.72	16.57	20.02
ENSRNOG00000009264	Erc1	ELKS/RAB6-interacting/CAST family member 1 [Source:RGD Symbol;Acc:628733]	1.44991	0.535966	1.31e-06	5.1e-05	yes	up	9.2	10.32	10.72	5.41	6.19	7.14
ENSRNOG00000009274	Fut11	fucosyltransferase 11 [Source:RGD Symbol;Acc:628731]	1.26246	0.336242	0.0384227	0.144784	yes	up	11.84	10.84	10.09	7.15	8.57	7.96
ENSRNOG00000009297	Chchd1	coiled-coil-helix-coiled-coil-helix domain containing 1 [Source:RGD Symbol;Acc:1307134]	0.790036	-0.34001	0.000256476	0.00335494	yes	down	123.8	123.65	130.59	155.71	147.87	157.87
ENSRNOG00000009300	Tlk1	serine/threonine-protein kinase tousled-like 1 [Source:RGD Symbol;Acc:9355222]	1.20396	0.267786	0.0154239	0.0765891	yes	up	10.88	11.61	14.16	10.01	8.06	9.9
ENSRNOG00000009347	Arhgap25	Rho GTPase activating protein 25 [Source:RGD Symbol;Acc:1562105]	1.8128	0.858222	0.0142751	0.0721851	yes	up	1.36	1.16	1.46	0.32	0.83	0.88
ENSRNOG00000009401	Lmo2	LIM domain only 2 [Source:RGD Symbol;Acc:1307101]	1.44478	0.530854	0.0437	0.157429	yes	up	4.57	4.19	5	1.85	3.22	3.13
ENSRNOG00000009403	Dcaf17	DDB1 and CUL4 associated factor 17 [Source:RGD Symbol;Acc:1565551]	1.54913	0.631462	0.000346237	0.00422807	yes	up	4.15	4.7	5.04	2.23	2.95	2.97
ENSRNOG00000009419	Ptprg	protein tyrosine phosphatase, receptor type, G [Source:RGD Symbol;Acc:620774]	1.23445	0.303872	1.57e-06	5.84e-05	yes	up	44.7	48.25	46.72	32.33	35.05	35.83
ENSRNOG00000009425	Fgf7	fibroblast growth factor 7 [Source:RGD Symbol;Acc:61805]	1.28131	0.357622	0.00153007	0.0133192	yes	up	20.55	22.15	28.92	17.64	16.55	16.18
ENSRNOG00000009446	Rxra	retinoid X receptor alpha [Source:RGD Symbol;Acc:3610]	1.21684	0.283143	0.0139491	0.0708912	yes	up	17.72	17.39	16.06	11.79	13.35	12.9
ENSRNOG00000009451	Prpf38a	pre-mRNA processing factor 38A [Source:RGD Symbol;Acc:1311129]	0.812336	-0.299851	0.00970894	0.054129	yes	down	13.15	12.96	17	16.74	15.17	16
ENSRNOG00000009453	Mob3b	MOB kinase activator 3B [Source:RGD Symbol;Acc:1560696]	1.87018	0.903179	0.00024481	0.00324061	yes	up	3.18	3.87	3.04	1.55	1.64	1.7
ENSRNOG00000009460	Pdzd8	PDZ domain containing 8 [Source:RGD Symbol;Acc:1308622]	1.24548	0.316699	7.67e-05	0.00132821	yes	up	10.52	11.9	12.11	7.77	8.6	8.53
ENSRNOG00000009491	Phc3	polyhomeotic homolog 3 [Source:RGD Symbol;Acc:1307998]	1.4899	0.575214	0.000224139	0.00302662	yes	up	4.58	5.31	6.59	3.12	3.32	3.35
ENSRNOG00000009513	Akr1b1	aldo-keto reductase family 1 member B [Source:RGD Symbol;Acc:2092]	0.826723	-0.274524	8.73e-08	5.82e-06	yes	down	441.28	454.38	428.87	492.52	483.56	478.12
ENSRNOG00000009523	Rab11fip2	RAB11 family interacting protein 2 [Source:RGD Symbol;Acc:1308538]	1.2954	0.373394	0.00539593	0.0348408	yes	up	3.72	4.16	4.82	2.71	3.26	2.88
ENSRNOG00000009535	Stoml2	stomatin like 2 [Source:RGD Symbol;Acc:1308285]	0.830599	-0.267776	0.00186037	0.0154196	yes	down	57.76	59.34	53.87	67.06	59.47	61.56
ENSRNOG00000009536	Pgp	phosphoglycolate phosphatase [Source:RGD Symbol;Acc:1307773]	0.822599	-0.281738	0.00320293	0.0231873	yes	down	16.52	15.95	14.5	17.61	18.24	15.64
ENSRNOG00000009581	Lce1m	late cornified envelope 1M [Source:RGD Symbol;Acc:1588875]	0.664889	-0.588814	1.15e-07	7.27e-06	yes	down	121.37	145.77	102.16	195.2	165.65	154.58
ENSRNOG00000009656	Rspo1	R-spondin 1 [Source:RGD Symbol;Acc:1565558]	0.781974	-0.354807	2.75e-07	1.44e-05	yes	down	95.43	99.59	91.58	117.26	111.2	104.04
ENSRNOG00000009696	Mdm4	MDM4 regulator of p53 [Source:RGD Symbol;Acc:1309306]	1.30078	0.379381	0.0381379	0.144203	yes	up	7.73	7.85	8.02	4.16	5.61	6.91
ENSRNOG00000009751	Gpx7	glutathione peroxidase 7 [Source:RGD Symbol;Acc:1306999]	0.830194	-0.26848	4.21e-06	0.000133081	yes	down	167.8	173.51	170.91	185.19	188.12	185.14
ENSRNOG00000009785	Cdkn3	cyclin-dependent kinase inhibitor 3 [Source:RGD Symbol;Acc:1307781]	0.824081	-0.279142	0.00634027	0.0393058	yes	down	63.56	78.82	69.2	78.89	81.72	76.58
ENSRNOG00000009795	Nfib	nuclear factor I/B [Source:RGD Symbol;Acc:62015]	1.78287	0.8342	2.48e-05	0.000555983	yes	up	5.47	6.56	7.05	1.54	4.08	2.75
ENSRNOG00000009805	Wasf2	WASP family member 2 [Source:RGD Symbol;Acc:1307299]	1.22134	0.288469	0.000369326	0.00441226	yes	up	33.65	33.88	30.92	23.11	23.49	26.34
ENSRNOG00000009819	Vezf1	vascular endothelial zinc finger 1 [Source:RGD Symbol;Acc:1308058]	1.20802	0.272644	0.000719884	0.00741028	yes	up	14.64	15.03	15.55	11.07	11.23	11.34
ENSRNOG00000009822	Tlr2	toll-like receptor 2 [Source:RGD Symbol;Acc:735138]	1.5221	0.606059	7.99e-07	3.56e-05	yes	up	9.3	8.68	9.77	4.47	5.66	6.51
ENSRNOG00000009824	Irf2	interferon regulatory factor 2 [Source:RGD Symbol;Acc:1304922]	1.25397	0.326503	0.014135	0.0716189	yes	up	9.27	8.35	9.7	6.55	6.63	6.51
ENSRNOG00000009832	Slc39a14	solute carrier family 39 member 14 [Source:RGD Symbol;Acc:1307026]	1.34622	0.428917	1.83e-07	1.04e-05	yes	up	32.38	27.59	32.07	18.81	19.95	22.9
ENSRNOG00000009836	Rbm26	RNA binding motif protein 26 [Source:RGD Symbol;Acc:1308297]	1.20451	0.268442	0.00445107	0.0301025	yes	up	11.91	11.97	12.11	8.36	9.11	9.68
ENSRNOG00000009867	Tgfb3	transforming growth factor, beta 3 [Source:RGD Symbol;Acc:3851]	0.724143	-0.465654	2.91e-15	1.6e-12	yes	down	591.84	669.42	581.76	786.74	766.65	742.58
ENSRNOG00000009882	Ppp3ca	protein phosphatase 3 catalytic subunit alpha [Source:RGD Symbol;Acc:3382]	1.36828	0.452361	4.29e-06	0.000135035	yes	up	20.56	23.35	24.1	14.16	14.77	16.13
ENSRNOG00000009889	Pgm1	phosphoglucomutase 1 [Source:RGD Symbol;Acc:3316]	0.805344	-0.312322	3.27e-05	0.000685562	yes	down	57.71	65.56	54.09	66.14	67.65	65.48
ENSRNOG00000009912	Fgr	FGR proto-oncogene, Src family tyrosine kinase [Source:RGD Symbol;Acc:621319]	1.69436	0.76074	0.000295946	0.00375696	yes	up	6.6	4.47	4.98	2.32	2.84	3.47
ENSRNOG00000009932	Mctp2	multiple C2 and transmembrane domain containing 2 [Source:RGD Symbol;Acc:1562967]	1.85212	0.88918	0.00169385	0.0143034	yes	up	0.95	0.83	1.01	0.41	0.38	0.57
ENSRNOG00000009949	Pcdh18	protocadherin 18 [Source:RGD Symbol;Acc:1305870]	1.26542	0.339612	0.0386326	0.145133	yes	up	2.4	2.95	2.89	1.89	1.98	1.97
ENSRNOG00000009951	Aif1l	allograft inflammatory factor 1-like [Source:RGD Symbol;Acc:1305081]	0.788568	-0.342692	2.41e-06	8.53e-05	yes	down	25.94	27.59	25.69	30.03	30.3	30.32
ENSRNOG00000009987	Akap11	A-kinase anchoring protein 11 [Source:RGD Symbol;Acc:2079]	1.21086	0.276035	0.00982858	0.0545702	yes	up	8.12	10.46	11.45	6.42	7.59	8.12
ENSRNOG00000009995	Rapgef6	Rap guanine nucleotide exchange factor 6 [Source:RGD Symbol;Acc:1307645]	1.29363	0.371428	0.00436703	0.0296665	yes	up	3.47	3.76	4.02	2.38	2.25	3
ENSRNOG00000009997	Erap1	endoplasmic reticulum aminopeptidase 1 [Source:RGD Symbol;Acc:708542]	1.21193	0.277308	7.21e-05	0.00126177	yes	up	31.27	32.89	34.13	23.6	24.2	25.55
ENSRNOG00000010037	Epb41	erythrocyte membrane protein band 4.1 [Source:RGD Symbol;Acc:1564762]	1.30368	0.382595	0.000449929	0.00518123	yes	up	14.28	13.67	14.92	8.49	10.18	11.69
ENSRNOG00000010076	Pkp1	plakophilin 1 [Source:RGD Symbol;Acc:1307472]	0.782195	-0.354401	0.000391765	0.00463016	yes	down	16.15	20.53	14.91	20.21	19.93	19.17
ENSRNOG00000010077	Smarcd3	SWI/SNF related, matrix associated, actin dependent regulator of chromatin, subfamily d, member 3 [Source:RGD Symbol;Acc:1311869]	0.775	-0.367731	1.76e-05	0.000423568	yes	down	37.58	39.42	36.83	44.08	48.54	41.62
ENSRNOG00000010079	Ca3	carbonic anhydrase 3 [Source:RGD Symbol;Acc:2241]	0.799426	-0.322963	0.0169966	0.0821119	yes	down	9.56	9.1	11.07	10.67	12.49	10.91
ENSRNOG00000010131	Rin2	Ras and Rab interactor 2 [Source:RGD Symbol;Acc:1305873]	1.37692	0.461448	3.66e-07	1.81e-05	yes	up	23.39	21.53	24.44	13	14.85	17.48
ENSRNOG00000010155	Pcm1	pericentriolar material 1 [Source:RGD Symbol;Acc:620901]	1.30143	0.380101	0.000842825	0.00829911	yes	up	8.2	9.32	11.4	6.36	5.99	7.67
ENSRNOG00000010170	Tubb4b	tubulin, beta 4B class IVb [Source:RGD Symbol;Acc:735101]	0.823692	-0.279822	1.24e-05	0.000320192	yes	down	515.08	562.42	493.69	618.45	560.83	551.71
ENSRNOG00000010194	Ift43	intraflagellar transport 43 [Source:RGD Symbol;Acc:1307392]	0.770079	-0.376922	0.000315786	0.00394765	yes	down	47.8	46.72	45.38	58.77	53.98	54.62
ENSRNOG00000010199	Glrb	glycine receptor, beta [Source:RGD Symbol;Acc:2706]	1.24592	0.317206	0.00893425	0.0508623	yes	up	9.52	10.88	10.25	6.91	6.9	8.39
ENSRNOG00000010209	Nol12	nucleolar protein 12 [Source:RGD Symbol;Acc:1305327]	0.713917	-0.486171	0.000778223	0.00783782	yes	down	19.75	16.61	19.07	24.48	23.93	23.34
ENSRNOG00000010210	Slc7a11	solute carrier family 7 member 11 [Source:RGD Symbol;Acc:1309275]	2.0398	1.02843	5.66e-06	0.000167323	yes	up	2.35	2.3	2.64	0.73	1.2	1.26
ENSRNOG00000010214	Scrn2	secernin 2 [Source:RGD Symbol;Acc:1307741]	0.623468	-0.681612	0.000139417	0.00211321	yes	down	4.61	4.68	5.04	7.13	7.46	6.22
ENSRNOG00000010240	Tent5a	terminal nucleotidyltransferase 5A [Source:RGD Symbol;Acc:1311381]	1.47179	0.557568	3.59e-06	0.000117696	yes	up	12.08	12.98	12.96	7.02	8.05	8.3
ENSRNOG00000010266	Cd180	CD180 molecule [Source:RGD Symbol;Acc:1308170]	1.53478	0.618028	0.013086	0.0676388	yes	up	3.86	2.56	2.92	2.65	1.45	2.18
ENSRNOG00000010267	Klhdc10	kelch domain containing 10 [Source:RGD Symbol;Acc:1309792]	1.37559	0.46005	6.57e-05	0.00117658	yes	up	25.18	23.23	24.53	15.26	17.21	16.56
ENSRNOG00000010278	Il6	interleukin 6 [Source:RGD Symbol;Acc:2901]	2.14072	1.0981	1.51e-05	0.000374239	yes	up	57.97	41.01	78.19	22.75	22.14	29.58
ENSRNOG00000010299	Eps15	epidermal growth factor receptor pathway substrate 15 [Source:RGD Symbol;Acc:1305550]	1.29931	0.377746	7.48e-06	0.000212797	yes	up	19.73	18.72	21	12.82	12.87	15.6
ENSRNOG00000010319	Lcp1	lymphocyte cytosolic protein 1 [Source:RGD Symbol;Acc:1308288]	1.60924	0.686381	0.00240888	0.0186407	yes	up	27.74	25.82	28.5	10.72	16.82	18.6
ENSRNOG00000010392	Nrg1	neuregulin 1 [Source:RGD Symbol;Acc:621341]	0.718926	-0.476084	0.0243148	0.105526	yes	down	1.85	3.06	2.39	2.43	3.08	3.47
ENSRNOG00000010479	Mycbp2	MYC binding protein 2 [Source:RGD Symbol;Acc:1312048]	1.39644	0.481755	1.03e-09	1.3e-07	yes	up	7.34	8.57	9.11	5.04	5.35	5.67
ENSRNOG00000010484	Zdhhc21	zinc finger DHHC-type palmitoyltransferase 21 [Source:RGD Symbol;Acc:1305750]	1.57158	0.652215	3.23e-10	4.78e-08	yes	up	5.81	6.38	6.9	3.45	3.63	3.82
ENSRNOG00000010488	Zmiz1	zinc finger, MIZ-type containing 1 [Source:RGD Symbol;Acc:1311620]	1.23338	0.302615	0.000838491	0.00827302	yes	up	10.96	11.12	10.32	6.77	8.63	8.28
ENSRNOG00000010516	Plau	plasminogen activator, urokinase [Source:RGD Symbol;Acc:3343]	1.7158	0.778883	4.32e-11	7.7e-09	yes	up	26.05	21.75	27.22	11.9	11.93	15.77
ENSRNOG00000010517	Fam126a	family with sequence similarity 126, member A [Source:RGD Symbol;Acc:1562906]	1.21706	0.283401	0.000180236	0.00255381	yes	up	16.1	16.18	17.03	11.08	12.27	12.46
ENSRNOG00000010520	Wrap53	WD repeat containing, antisense to TP53 [Source:RGD Symbol;Acc:1359624]	0.747659	-0.419548	0.00335129	0.0239892	yes	down	10.26	9.67	8.89	10.87	13.02	11.16
ENSRNOG00000010522	Tlr4	toll-like receptor 4 [Source:RGD Symbol;Acc:3870]	1.43776	0.523825	0.0284278	0.11745	yes	up	1.97	2.39	2.16	1.09	1.27	1.74
ENSRNOG00000010524	Cryab	crystallin, alpha B [Source:RGD Symbol;Acc:2414]	0.637135	-0.65033	8.93e-18	9.02e-15	yes	down	878.4	1035.02	832.51	1423.11	1340.3	1210.25
ENSRNOG00000010529	Thbs2	thrombospondin 2 [Source:RGD Symbol;Acc:1310979]	2.53093	1.33967	4.37e-07	2.08e-05	yes	up	141.91	81.02	135.96	36.29	41.47	50.02
ENSRNOG00000010536	Nr2c2	nuclear receptor subfamily 2, group C, member 2 [Source:RGD Symbol;Acc:3201]	1.64986	0.722342	1.09e-05	0.000288624	yes	up	8.27	8.27	8.31	3.37	4.61	5.48
ENSRNOG00000010556	NEWGENE_1309446	inturned planar cell polarity protein [Source:RGD Symbol;Acc:1309446]	1.68895	0.75613	0.0125962	0.0658084	yes	up	1.28	1.55	1.31	0.82	0.68	0.69
ENSRNOG00000010591	Kdm5a	lysine demethylase 5A [Source:RGD Symbol;Acc:1305429]	1.26031	0.333779	0.000763402	0.00773351	yes	up	7.92	9.7	9.95	6.16	6.05	7.56
ENSRNOG00000010653	Mideas	mitotic deacetylase associated SANT domain protein [Source:RGD Symbol;Acc:1306119]	1.30061	0.379189	0.00313969	0.0228538	yes	up	8.12	6.19	7.56	4.9	4.93	5.36
ENSRNOG00000010666	Ccn5	cellular communication network factor 5 [Source:RGD Symbol;Acc:621867]	0.700789	-0.512948	3.93e-05	0.000795928	yes	down	20.22	24.83	18.92	31.75	24.97	26.04
ENSRNOG00000010682	Clcn3	chloride voltage-gated channel 3 [Source:RGD Symbol;Acc:621219]	1.23597	0.305642	0.0225435	0.0998403	yes	up	4.32	5.61	5.7	3.37	3.84	3.95
ENSRNOG00000010701	Depdc1b	DEP domain containing 1B [Source:RGD Symbol;Acc:1305799]	0.681772	-0.552639	0.0178653	0.0850138	yes	down	2.44	3.74	2.01	3.67	3.76	3.39
ENSRNOG00000010716	Atoh8	atonal bHLH transcription factor 8 [Source:RGD Symbol;Acc:1561512]	0.764197	-0.387984	0.00335548	0.024005	yes	down	9.01	11.48	10.77	12.78	13.42	10.64
ENSRNOG00000010737	Mbnl2	muscleblind-like splicing regulator 2 [Source:RGD Symbol;Acc:1591755]	1.21766	0.284114	0.000219372	0.00297884	yes	up	41.83	49.96	53.68	35.74	33.86	37.55
ENSRNOG00000010744	Nrp1	neuropilin 1 [Source:RGD Symbol;Acc:621588]	1.26705	0.34147	3.2e-05	0.000676656	yes	up	18.19	19.62	17.85	13.32	12.23	13.92
ENSRNOG00000010775	Arrdc4	arrestin domain containing 4 [Source:MGI Symbol;Acc:MGI:1913662]	1.37736	0.461907	0.0272499	0.114178	yes	up	3.1	2.46	3.38	1.5	1.89	2.49
ENSRNOG00000010794	Dennd3	DENN domain containing 3 [Source:RGD Symbol;Acc:1311559]	1.36403	0.447877	0.0273589	0.114516	yes	up	2.28	1.67	1.72	1.18	1.18	1.43
ENSRNOG00000010797	Esm1	endothelial cell-specific molecule 1 [Source:RGD Symbol;Acc:71013]	1.23645	0.306205	0.0164948	0.0802956	yes	up	405.85	414.56	504.79	356.54	305.76	306.86
ENSRNOG00000010824	Parp8	poly (ADP-ribose) polymerase family, member 8 [Source:RGD Symbol;Acc:1587384]	1.55689	0.63867	0.00527835	0.0342091	yes	up	2.52	2.2	3.39	1.2	1.63	1.88
ENSRNOG00000010840	Adamtsl3	ADAMTS-like 3 [Source:RGD Symbol;Acc:1305155]	1.34445	0.427012	3.65e-13	1.08e-10	yes	up	62	58.38	63.37	37.9	40.62	44.42
ENSRNOG00000010859	Zyg11b	zyg-11 family member B, cell cycle regulator [Source:RGD Symbol;Acc:1307814]	1.41528	0.501091	0.00380776	0.026628	yes	up	5.59	7.24	8.33	3.83	4.6	5.07
ENSRNOG00000010873	Pithd1	PITH domain containing 1 [Source:RGD Symbol;Acc:1308048]	0.824566	-0.278293	0.000144199	0.00217482	yes	down	50.91	49.03	49.6	55.24	56.7	58.11
ENSRNOG00000010940	Acad11	acyl-CoA dehydrogenase family, member 11 [Source:RGD Symbol;Acc:1306270]	1.41872	0.504588	0.000486047	0.00547885	yes	up	7.59	6.12	8.1	4.17	5.25	4.45
ENSRNOG00000010960	Ankh	ANKH inorganic pyrophosphate transport regulator [Source:RGD Symbol;Acc:619925]	1.47839	0.564024	6.47e-11	1.09e-08	yes	up	129	99.19	130.8	67.76	74.86	77.42
ENSRNOG00000010964	Akap13	A-kinase anchoring protein 13 [Source:RGD Symbol;Acc:727893]	1.2116	0.27691	0.0013055	0.011816	yes	up	5.07	6.2	6.06	4.05	4.16	4.2
ENSRNOG00000010996	Mob1b	MOB kinase activator 1B [Source:RGD Symbol;Acc:1305114]	1.51992	0.603991	0.000112343	0.00177986	yes	up	8.75	12.74	11.96	5.18	7.04	8
ENSRNOG00000010997	Ednrb	endothelin receptor type B [Source:RGD Symbol;Acc:2536]	2.07248	1.05136	0.000101855	0.00165119	yes	up	4.91	3.24	4.62	1.8	1.38	2.45
ENSRNOG00000011009	Cmtm4	CKLF-like MARVEL transmembrane domain containing 4 [Source:RGD Symbol;Acc:1565098]	1.29848	0.376822	0.017395	0.0835373	yes	up	10.46	12.4	13.99	7.99	8.7	9.11
ENSRNOG00000011015	Hivep2	HIVEP zinc finger 2 [Source:RGD Symbol;Acc:61988]	1.36258	0.446344	2.46e-07	1.3e-05	yes	up	7.29	7.77	7.41	4.45	4.93	5.45
ENSRNOG00000011016	Slc7a2	solute carrier family 7 member 2 [Source:RGD Symbol;Acc:68387]	1.63835	0.712244	4.25e-11	7.69e-09	yes	up	19.34	20.13	18.1	9.54	10.54	11.76
ENSRNOG00000011032	Lhfpl2	LHFPL tetraspan subfamily member 2 [Source:RGD Symbol;Acc:1309869]	1.26595	0.340218	0.000349845	0.00425073	yes	up	12.45	11.67	12.32	7.85	8.65	9.46
ENSRNOG00000011054	Laptm5	lysosomal protein transmembrane 5 [Source:RGD Symbol;Acc:621838]	1.23596	0.305631	0.0105914	0.057593	yes	up	42.89	37.8	39.54	22.09	31.47	34.97
ENSRNOG00000011058	Utrn	utrophin [Source:RGD Symbol;Acc:3947]	1.3403	0.422551	2.63e-09	2.99e-07	yes	up	23.58	23.95	25.18	16.95	18.68	18.26
ENSRNOG00000011059	Ttbk2	tau tubulin kinase 2 [Source:RGD Symbol;Acc:1311661]	1.70542	0.770125	0.000361452	0.00436303	yes	up	2.02	3.17	2.77	1.11	1.6	1.48
ENSRNOG00000011060	Unc119	unc-119 lipid binding chaperone [Source:RGD Symbol;Acc:3942]	0.784013	-0.351051	0.000278052	0.00358306	yes	down	75.72	79.37	60.94	75.74	88.76	87.98
ENSRNOG00000011063	Dennd1b	DENN domain containing 1B [Source:RGD Symbol;Acc:1308441]	1.4466	0.532661	0.00734098	0.0437859	yes	up	2.04	2.55	2.47	1.12	1.43	1.68
ENSRNOG00000011066	Marchf6	membrane associated ring-CH-type finger 6 [Source:RGD Symbol;Acc:1565757]	1.29466	0.372575	9.59e-09	9.72e-07	yes	up	21.76	22.74	23.76	15.18	16.24	16.13
ENSRNOG00000011071	Nt5e	5' nucleotidase, ecto [Source:RGD Symbol;Acc:61956]	1.47079	0.556592	0.0004219	0.00493343	yes	up	5.29	5.64	5.16	2.95	3.3	3.63
ENSRNOG00000011076	Ank2	ankyrin 2 [Source:RGD Symbol;Acc:620156]	1.45362	0.539651	3.48e-06	0.00011485	yes	up	2.79	2.99	3.22	1.65	1.76	2.17
ENSRNOG00000011077	Tjp1	tight junction protein 1 [Source:RGD Symbol;Acc:1306305]	1.23124	0.300115	1.14e-05	0.000299158	yes	up	19.41	21.36	21.81	14.27	15.28	16.19
ENSRNOG00000011078	Srm	spermidine synthase [Source:RGD Symbol;Acc:620796]	0.817402	-0.290883	4.34e-05	0.000870141	yes	down	126.21	123.54	116.11	140.22	142.34	127.08
ENSRNOG00000011134	Lama2	laminin subunit alpha 2 [Source:RGD Symbol;Acc:1308889]	1.41136	0.497088	1.78e-07	1.02e-05	yes	up	5.28	4.93	5.35	3.15	3.23	3.54
ENSRNOG00000011136	Osr2	odd-skipped related transciption factor 2 [Source:RGD Symbol;Acc:1305812]	0.828214	-0.271924	0.000619037	0.00657709	yes	down	34.12	34.75	33.28	38.23	36.65	36.95
ENSRNOG00000011151	Tenm4	teneurin transmembrane protein 4 [Source:RGD Symbol;Acc:1304658]	2.0231	1.01657	0.00800941	1	yes	up	0.34	0.41	0.32	0.18	0.13	0.14
ENSRNOG00000011205	Ccl3	C-C motif chemokine ligand 3 [Source:RGD Symbol;Acc:3647]	2.0557	1.03963	1.06e-06	4.46e-05	yes	up	42.71	25.65	41.42	11.9	18.53	19.76
ENSRNOG00000011245	Arhgap18	Rho GTPase activating protein 18 [Source:RGD Symbol;Acc:1305053]	1.21869	0.285334	0.0387078	0.145226	yes	up	8.42	8.45	8.97	6.26	6.47	6.46
ENSRNOG00000011263	Plac9	placenta associated 9 [Source:RGD Symbol;Acc:1306662]	0.707573	-0.499049	0.00866824	0.0496744	yes	down	26.26	22.32	20.54	31.64	33.3	29.04
ENSRNOG00000011271	Mcc	MCC regulator of WNT signaling pathway [Source:RGD Symbol;Acc:1561988]	1.45623	0.542238	7.29e-06	0.000208435	yes	up	11.24	13.9	13.25	6.66	7.63	9.16
ENSRNOG00000011293	Hpf1	histone PARylation factor 1 [Source:RGD Symbol;Acc:1311747]	0.82664	-0.274669	0.0332428	0.131518	yes	down	16.12	19.2	20.78	19.91	20.21	21.24
ENSRNOG00000011294	Usp33	ubiquitin specific peptidase 33 [Source:RGD Symbol;Acc:1307848]	1.22581	0.293736	0.0070949	0.0426327	yes	up	9.73	11.02	12.38	7.4	8.46	8.46
ENSRNOG00000011310	Pde10a	phosphodiesterase 10A [Source:RGD Symbol;Acc:68434]	1.31948	0.399967	0.00101471	0.00962033	yes	up	10.05	9.77	9.45	5.8	6.95	7.41
ENSRNOG00000011339	Slk	STE20-like kinase [Source:RGD Symbol;Acc:3780]	1.29113	0.368636	0.000184877	0.00260677	yes	up	18.83	23.01	24.32	14.74	14.12	17.28
ENSRNOG00000011341	Rictor	RPTOR independent companion of MTOR, complex 2 [Source:RGD Symbol;Acc:1307224]	1.41389	0.499668	0.00312064	0.022782	yes	up	2.39	2.68	3.24	1.41	1.72	2.18
ENSRNOG00000011358	Hipk3	homeodomain interacting protein kinase 3 [Source:RGD Symbol;Acc:619884]	1.55828	0.639952	6.57e-10	8.95e-08	yes	up	14.67	17.41	17.01	8.16	9.8	10.52
ENSRNOG00000011381	Acsbg1	acyl-CoA synthetase bubblegum family member 1 [Source:RGD Symbol;Acc:708557]	1.55617	0.637999	0.040192	0.149169	yes	up	1.51	1.6	1.61	0.62	0.96	1.16
ENSRNOG00000011384	Aimp1	aminoacyl tRNA synthetase complex-interacting multifunctional protein 1 [Source:RGD Symbol;Acc:620466]	0.803792	-0.315107	0.000113603	0.00178903	yes	down	64.07	68.16	64	74.98	72.65	74.4
ENSRNOG00000011387	Tet3	tet methylcytosine dioxygenase 3 [Source:RGD Symbol;Acc:1590584]	1.41791	0.50377	6.85e-05	0.0012125	yes	up	3.75	4.35	4.15	2.28	2.42	3.07
ENSRNOG00000011406	Ccl4	C-C motif chemokine ligand 4 [Source:RGD Symbol;Acc:620441]	2.29478	1.19836	6.94e-08	4.7e-06	yes	up	15.08	9.5	13.53	3.59	6.14	5.51
ENSRNOG00000011435	Osbpl10	oxysterol binding protein-like 10 [Source:RGD Symbol;Acc:1561652]	0.669924	-0.577931	0.0164372	0.0801438	yes	down	1.48	1.69	1.31	2	2.58	1.61
ENSRNOG00000011441	Tpd52	tumor protein D52 [Source:RGD Symbol;Acc:1306767]	1.22029	0.287223	0.00681912	0.0415312	yes	up	61.45	62.71	67.9	47.19	44.41	53.28
ENSRNOG00000011445	Nkain1	Sodium/potassium transporting ATPase interacting 1 [Source:RGD Symbol;Acc:1561205]	0.809521	-0.304859	0.00164411	0.0140284	yes	down	22.64	21.31	23.57	25.31	26.85	23.44
ENSRNOG00000011454	Tbck	TBC1 domain containing kinase [Source:RGD Symbol;Acc:1307816]	1.26638	0.34071	0.0406766	0.150196	yes	up	2.04	2.66	2.74	1.74	1.6	1.92
ENSRNOG00000011455	Slc36a4	solute carrier family 36 member 4 [Source:RGD Symbol;Acc:1311528]	1.25386	0.326372	0.00387577	0.0269946	yes	up	8.18	8.11	7.42	4.83	5.99	6.25
ENSRNOG00000011459	Rhbdf2	rhomboid 5 homolog 2 [Source:RGD Symbol;Acc:1309699]	1.37326	0.457603	0.000922383	0.00890285	yes	up	6.55	5.76	6.55	4.04	3.94	4.44
ENSRNOG00000011478	Ackr4	atypical chemokine receptor 4 [Source:MGI Symbol;Acc:MGI:2181676]	2.0676	1.04795	7.71e-06	0.000216933	yes	up	6.34	3.3	5.91	2.29	2.12	2.45
ENSRNOG00000011480	Tubgcp5	tubulin, gamma complex associated protein 5 [Source:RGD Symbol;Acc:1304689]	1.22821	0.296557	0.0107588	0.0583198	yes	up	8.32	10.2	9.14	6.23	7.25	6.79
ENSRNOG00000011491	Dnajc13	DnaJ heat shock protein family (Hsp40) member C13 [Source:RGD Symbol;Acc:1308046]	1.21667	0.282935	0.000813702	0.0080943	yes	up	9.96	11	11.69	7.22	8.6	8.47
ENSRNOG00000011517	Tnfrsf21	TNF receptor superfamily member 21 [Source:RGD Symbol;Acc:1307308]	1.25726	0.330277	0.00707246	0.0425424	yes	up	6.18	6.41	6.76	4.03	5.02	4.82
ENSRNOG00000011533	Irx3	iroquois homeobox 3 [Source:RGD Symbol;Acc:1307424]	0.825865	-0.276021	0.0339938	0.133444	yes	down	7.32	7.6	8.84	7.96	9.27	8.76
ENSRNOG00000011548	Ebf2	EBF transcription factor 2 [Source:RGD Symbol;Acc:1310805]	1.20937	0.274261	0.0409224	0.15092	yes	up	3.96	3.57	3.89	2.84	2.72	2.95
ENSRNOG00000011589	Camk2d	calcium/calmodulin-dependent protein kinase II delta [Source:RGD Symbol;Acc:2263]	1.23815	0.308187	2.61e-06	9.11e-05	yes	up	71.18	79.28	80.37	53.57	54.87	59.64
ENSRNOG00000011613	Ppip5k2	diphosphoinositol pentakisphosphate kinase 2 [Source:RGD Symbol;Acc:1590765]	1.23355	0.302812	0.0220893	0.0985758	yes	up	4.63	4.88	5.79	3.46	3.22	4.12
ENSRNOG00000011619	Myo9a	myosin IXA [Source:RGD Symbol;Acc:621395]	1.28433	0.361012	0.00844506	0.0487857	yes	up	2.49	3.63	3.7	2.25	2.16	2.43
ENSRNOG00000011625	Tnks	tankyrase [Source:RGD Symbol;Acc:1308784]	1.44183	0.527905	2.1e-06	7.57e-05	yes	up	9.35	12.21	9.94	6.34	6.71	6.6
ENSRNOG00000011627	Zfr	zinc finger RNA binding protein [Source:RGD Symbol;Acc:1311890]	1.28398	0.36062	5.61e-06	0.000166315	yes	up	27.73	31.42	34.97	20.63	21.43	23.99
ENSRNOG00000011677	Slc39a10	solute carrier family 39 member 10 [Source:RGD Symbol;Acc:1307321]	1.25733	0.330365	5.58e-05	0.00104411	yes	up	15.47	15.99	18.24	12.48	11.85	11.72
ENSRNOG00000011696	Lifr	LIF receptor subunit alpha [Source:RGD Symbol;Acc:621431]	1.7563	0.81254	0.00409732	0.0282456	yes	up	1.65	1.75	2.08	0.62	1.14	1.09
ENSRNOG00000011709	Pum1	pumilio RNA-binding family member 1 [Source:RGD Symbol;Acc:1307190]	1.27337	0.348648	1.03e-05	0.000274362	yes	up	19.78	21.04	18.94	13.46	15.65	13.66
ENSRNOG00000011718	C1rl	complement C1r subcomponent like [Source:RGD Symbol;Acc:1302936]	1.31481	0.39485	0.0448461	0.159942	yes	up	4.96	4.84	5.38	2.97	4.3	3.18
ENSRNOG00000011739	Dennd4a	DENN domain containing 4A [Source:RGD Symbol;Acc:1562639]	1.2	0.263039	0.0456359	0.161336	yes	up	3.3	4.36	3.59	2.22	2.44	2.96
ENSRNOG00000011789	Cdon	cell adhesion associated, oncogene regulated [Source:RGD Symbol;Acc:708433]	1.42487	0.510833	2.69e-06	9.29e-05	yes	up	9.07	8.47	8.63	5.1	6.02	5.29
ENSRNOG00000011796	C1r	complement C1r [Source:RGD Symbol;Acc:1309091]	1.22602	0.293984	3.59e-06	0.000117696	yes	up	181.8	157.82	171.58	128.74	120.12	128
ENSRNOG00000011820	Acp3	acid phosphatase 3 [Source:RGD Symbol;Acc:2023]	3.27908	1.71329	0.00109728	1	yes	up	0.65	0.55	0.9	0.23	0.12	0.31
ENSRNOG00000011841	Map2	microtubule-associated protein 2 [Source:RGD Symbol;Acc:3044]	1.84276	0.881866	0.0227907	0.100764	yes	up	0.8	0.83	1.05	0.23	0.52	0.59
ENSRNOG00000011879	Nfat5	nuclear factor of activated T-cells 5 [Source:RGD Symbol;Acc:1309142]	1.21839	0.284981	8.03e-05	0.0013791	yes	up	9.48	9.84	10.86	6.72	7.36	7.97
ENSRNOG00000011901	Rrad	RRAD, Ras related glycolysis inhibitor and calcium channel regulator [Source:RGD Symbol;Acc:69357]	0.767328	-0.382085	0.00232164	0.0181862	yes	down	13.63	14.26	13.67	16.04	16.03	17.26
ENSRNOG00000011908	Asxl2	ASXL transcriptional regulator 2 [Source:RGD Symbol;Acc:1304710]	1.2709	0.345855	0.0190516	0.0888539	yes	up	3.19	4.17	3.63	2.5	2.52	2.76
ENSRNOG00000011909	Rasa2	RAS p21 protein activator 2 [Source:RGD Symbol;Acc:3538]	1.27818	0.354091	0.0441315	0.158278	yes	up	2.86	3.64	4.1	2.1	2.63	2.72
ENSRNOG00000011913	Cp	ceruloplasmin [Source:RGD Symbol;Acc:2387]	1.29544	0.373446	0.0019708	0.0160496	yes	up	11.83	10.7	14.79	8.67	7.89	9.48
ENSRNOG00000011932	Snrpa1	small nuclear ribonucleoprotein polypeptide A' [Source:RGD Symbol;Acc:2320494]	0.821897	-0.28297	0.00853248	0.049082	yes	down	40.59	52.45	46.65	54.28	52.53	49.27
ENSRNOG00000011954	Kiss1r	KISS1 receptor [Source:RGD Symbol;Acc:70930]	18.0712	4.17562	0.0302685	1	yes	up	0.19	0.12	0.22	0	0	0
ENSRNOG00000011964	Abcd4	ATP binding cassette subfamily D member 4 [Source:RGD Symbol;Acc:1307273]	0.829865	-0.269052	0.0340058	0.133448	yes	down	9.7	8.65	8.94	9.35	10.96	9.36
ENSRNOG00000011969	Dock9	dedicator of cytokinesis 9 [Source:RGD Symbol;Acc:629617]	1.32825	0.409523	0.0191363	0.0891117	yes	up	1.33	1.43	1.82	1.07	0.88	1.09
ENSRNOG00000011971	C1s	complement C1s [Source:RGD Symbol;Acc:619983]	1.38388	0.468717	0.000113275	0.00178617	yes	up	31.27	21.64	31.8	16.89	18.45	18.88
ENSRNOG00000011979	Mrps24	mitochondrial ribosomal protein S24 [Source:RGD Symbol;Acc:1306014]	0.810501	-0.303114	0.000251914	0.00331313	yes	down	112.18	109.71	101.75	125.38	128.55	117.96
ENSRNOG00000012016	Npc1	NPC intracellular cholesterol transporter 1 [Source:RGD Symbol;Acc:628693]	1.25438	0.326973	0.000133973	0.00205121	yes	up	20.44	19.16	19.44	12.25	15.68	14.43
ENSRNOG00000012035	Rnf181	ring finger protein 181 [Source:RGD Symbol;Acc:1359698]	0.757805	-0.400102	2.57e-12	6.49e-10	yes	down	113.9	118.55	111.02	137.62	137.31	136.66
ENSRNOG00000012036	Pcsk5	proprotein convertase subtilisin/kexin type 5 [Source:RGD Symbol;Acc:620326]	1.26296	0.336813	0.00374142	0.0262853	yes	up	9.05	7.74	8.9	5.04	6.81	6.5
ENSRNOG00000012037	Galnt7	polypeptide N-acetylgalactosaminyltransferase 7 [Source:RGD Symbol;Acc:620362]	1.21804	0.284562	0.019788	0.09127	yes	up	7.64	8.16	8.61	5.23	5.73	5.98
ENSRNOG00000012153	Rbl2	RB transcriptional corepressor like 2 [Source:RGD Symbol;Acc:3541]	1.2415	0.312081	0.00474456	0.0315247	yes	up	7.77	7.61	9.17	5.47	6.45	5.83
ENSRNOG00000012172	Spi1	Spi-1 proto-oncogene [Source:RGD Symbol;Acc:1359607]	1.27887	0.354869	0.0289821	0.119091	yes	up	20.84	18.89	17.04	10.95	15.76	15.03
ENSRNOG00000012186	Golph3	golgi phosphoprotein 3 [Source:RGD Symbol;Acc:621226]	1.20943	0.274329	1.1e-05	0.000288624	yes	up	69.23	67.9	68.71	48.47	52.35	54.23
ENSRNOG00000012213	Nthl1	nth-like DNA glycosylase 1 [Source:RGD Symbol;Acc:1309289]	0.828058	-0.272196	0.0311752	0.125592	yes	down	23.9	25.8	26.29	28.83	30.38	24.88
ENSRNOG00000012216	Tgfbi	transforming growth factor, beta induced [Source:RGD Symbol;Acc:620017]	1.69094	0.757824	0.00193686	0.0158688	yes	up	84.34	51.66	85.58	34.82	40.37	43.6
ENSRNOG00000012258	Rras2	RAS related 2 [Source:RGD Symbol;Acc:1310793]	0.746269	-0.422233	7.93e-07	3.55e-05	yes	down	52.25	64.07	56.75	76.43	69.18	63.88
ENSRNOG00000012280	Ptx3	pentraxin 3 [Source:RGD Symbol;Acc:1593476]	1.24941	0.321244	0.00018911	0.00265411	yes	up	65.16	53.72	59.13	43.79	40.38	45.29
ENSRNOG00000012347	Gata2	GATA binding protein 2 [Source:RGD Symbol;Acc:2664]	0.774502	-0.36866	0.0125117	0.0654517	yes	down	4.98	4.02	4.39	5.31	5.41	4.9
ENSRNOG00000012354	Trim23	tripartite motif-containing 23 [Source:RGD Symbol;Acc:621587]	1.21045	0.275541	0.0290303	0.119168	yes	up	9.5	10.2	12.91	7.12	8.35	8.96
ENSRNOG00000012364	Prickle2	prickle planar cell polarity protein 2 [Source:RGD Symbol;Acc:1306723]	1.27664	0.35235	0.000101562	0.00164865	yes	up	8.71	9.3	8.92	5.87	5.88	7.22
ENSRNOG00000012379	Wdr18	WD repeat domain 18 [Source:RGD Symbol;Acc:1310646]	0.78352	-0.351959	1.94e-05	0.000453765	yes	down	47.67	50.85	45.72	58.95	57.32	54.27
ENSRNOG00000012386	Zbtb38	zinc finger and BTB domain containing 38 [Source:RGD Symbol;Acc:1310136]	1.3168	0.397031	8.55e-09	8.86e-07	yes	up	13.42	13.92	14.75	9.19	9.53	9.86
ENSRNOG00000012424	Adam23	ADAM metallopeptidase domain 23 [Source:RGD Symbol;Acc:1305739]	1.40649	0.492096	0.000575419	0.00622179	yes	up	8.84	7.43	9.15	5.37	6.03	4.91
ENSRNOG00000012428	Maf	avian musculoaponeurotic fibrosarcoma oncogene homolog [Source:MGI Symbol;Acc:MGI:96909]	1.34081	0.423105	0.00382606	0.0267251	yes	up	15.85	15.69	16.13	8.75	11.29	12.42
ENSRNOG00000012442	Cemip	cell migration inducing hyaluronidase [Source:RGD Symbol;Acc:1305254]	1.46458	0.550491	6.21e-18	6.85e-15	yes	up	143.03	119.5	136.76	80.14	82.81	82.49
ENSRNOG00000012470	Zc3h12c	zinc finger CCCH type containing 12C [Source:RGD Symbol;Acc:1565078]	1.47127	0.557059	0.00376716	0.0263745	yes	up	2.38	2.5	2.32	1.39	1.44	1.6
ENSRNOG00000012486	Prim2	DNA primase subunit 2 [Source:RGD Symbol;Acc:631433]	0.807073	-0.309228	0.0388595	0.145525	yes	down	7.37	8.53	9.75	10.38	8.74	9.62
ENSRNOG00000012508	Slc39a8	solute carrier family 39 member 8 [Source:RGD Symbol;Acc:1308236]	1.22878	0.297229	0.0218345	0.0979524	yes	up	7.76	7.65	8.96	5.59	6.47	5.82
ENSRNOG00000012513	Pdk3	pyruvate dehydrogenase kinase 3 [Source:RGD Symbol;Acc:1593276]	1.22504	0.292833	0.0131868	0.0680441	yes	up	26.75	21.37	30.84	17.99	18.83	21.63
ENSRNOG00000012514	Abhd17b	abhydrolase domain containing 17B, depalmitoylase [Source:RGD Symbol;Acc:1305246]	1.29963	0.378099	0.0374052	0.14232	yes	up	7.22	7.56	6.94	4.92	5.33	5.39
ENSRNOG00000012536	Sgms1	sphingomyelin synthase 1 [Source:RGD Symbol;Acc:727912]	1.30299	0.381824	0.00167253	0.0141727	yes	up	12.79	14.19	13.39	9.6	9.57	9.82
ENSRNOG00000012611	Lpxn	leupaxin [Source:RGD Symbol;Acc:1304981]	1.43889	0.524957	0.0139216	0.0707812	yes	up	6.03	5.91	5.04	3.47	3.95	3.36
ENSRNOG00000012659	-	-	0.730369	-0.453302	0.00292581	0.0217731	yes	down	12.35	13.72	10.2	15.01	13.98	16.37
ENSRNOG00000012674	Adrb3	adrenoceptor beta 3 [Source:RGD Symbol;Acc:2061]	0.39095	-1.35494	0.00722939	1	yes	down	0.28	0.42	0.53	1.28	0.66	0.88
ENSRNOG00000012721	Ednra	endothelin receptor type A [Source:RGD Symbol;Acc:2535]	1.41779	0.503639	8.96e-05	0.00151036	yes	up	7.44	5.98	7.24	4.64	3.93	4.59
ENSRNOG00000012722	Ppdpf	pancreatic progenitor cell differentiation and proliferation factor [Source:RGD Symbol;Acc:1310660]	0.826912	-0.274194	0.00337564	0.0241208	yes	down	92.64	87.93	85.16	101.4	103.94	96.02
ENSRNOG00000012724	Czib	CXXC motif containing zinc binding protein [Source:RGD Symbol;Acc:1559786]	0.804359	-0.314089	0.00145457	0.0128386	yes	down	59.35	45.37	52.07	64.59	68.33	65.77
ENSRNOG00000012733	Ankrd12	ankyrin repeat domain 12 [Source:RGD Symbol;Acc:1310118]	1.49698	0.582051	1.27e-06	4.95e-05	yes	up	3.65	4.93	5.08	2.69	2.63	2.83
ENSRNOG00000012748	Vamp8	vesicle-associated membrane protein 8 [Source:RGD Symbol;Acc:620421]	0.774584	-0.368506	3.37e-07	1.69e-05	yes	down	150.07	151.28	144.08	186.87	174.32	175.82
ENSRNOG00000012772	Nqo1	NAD(P)H quinone dehydrogenase 1 [Source:RGD Symbol;Acc:2503]	0.623012	-0.682667	6.35e-05	0.00114833	yes	down	422.75	567.88	420.33	725.42	714.79	615.14
ENSRNOG00000012778	Magoh	mago homolog, exon junction complex subunit [Source:RGD Symbol;Acc:1305174]	0.832268	-0.26488	0.0385534	0.145046	yes	down	51.87	63.79	71.05	76.57	65.86	68.76
ENSRNOG00000012779	Msr1	macrophage scavenger receptor 1 [Source:RGD Symbol;Acc:1564316]	2.12638	1.0884	0.00233192	0.0182314	yes	up	24.47	22.01	29.38	6.24	11.36	14.89
ENSRNOG00000012782	Cemip2	cell migration inducing hyaluronidase 2 [Source:RGD Symbol;Acc:1307941]	1.52225	0.606207	1.11e-06	4.61e-05	yes	up	4.82	4.03	4.98	2.45	2.86	2.87
ENSRNOG00000012791	Ajuba	ajuba LIM protein [Source:RGD Symbol;Acc:620407]	0.818274	-0.289345	5.54e-05	0.00104072	yes	down	48.48	54.83	45.59	53.05	56.01	55.12
ENSRNOG00000012804	C1qc	complement C1q C chain [Source:RGD Symbol;Acc:1306828]	1.30609	0.385254	0.0333936	0.131985	yes	up	200.27	172.42	185.39	99.62	137.7	153.81
ENSRNOG00000012828	Emg1	EMG1 N1-specific pseudouridine methyltransferase [Source:RGD Symbol;Acc:1307665]	0.816109	-0.293167	0.00108314	0.0101187	yes	down	28.18	31.52	27.63	31.5	33.45	32.13
ENSRNOG00000012850	Kat6b	lysine acetyltransferase 6B [Source:RGD Symbol;Acc:1566399]	1.23558	0.305186	0.00656572	0.0403937	yes	up	3.67	3.67	3.97	2.6	2.89	2.74
ENSRNOG00000012864	Ern1	endoplasmic reticulum to nucleus signaling 1 [Source:RGD Symbol;Acc:1559716]	1.35904	0.442591	0.0121285	0.0639285	yes	up	5.09	5.55	4.14	2.91	3.34	3.48
ENSRNOG00000012879	Fabp3	fatty acid binding protein 3 [Source:RGD Symbol;Acc:69048]	0.646569	-0.629123	2.12e-17	1.84e-14	yes	down	239.01	264.25	244.92	390.25	366.67	331.71
ENSRNOG00000012892	Abca4	ATP binding cassette subfamily A member 4 [Source:RGD Symbol;Acc:1309445]	0.575206	-0.79785	0.00645234	0.0397971	yes	down	0.46	0.5	0.32	0.78	0.58	0.63
ENSRNOG00000012950	Efr3b	EFR3 homolog B [Source:RGD Symbol;Acc:1310845]	1.43571	0.521763	0.0223435	0.0992809	yes	up	1.34	1.53	1.24	0.73	0.91	0.94
ENSRNOG00000012959	Nab1	Ngfi-A binding protein 1 [Source:RGD Symbol;Acc:70882]	1.23889	0.309048	0.000356997	0.00432895	yes	up	24.62	22.58	26.84	16.82	17.31	19.88
ENSRNOG00000013005	Rpa2	replication protein A2 [Source:RGD Symbol;Acc:619714]	0.808415	-0.306832	0.00220745	0.0175525	yes	down	24.78	26.75	26.02	29.68	28.93	28.55
ENSRNOG00000013017	Arnt2	aryl hydrocarbon receptor nuclear translocator 2 [Source:RGD Symbol;Acc:2154]	1.20261	0.266171	0.0399546	0.148487	yes	up	3.9	3.46	3.93	2.5	2.82	3.14
ENSRNOG00000013018	Eda2r	ectodysplasin A2 receptor [Source:MGI Symbol;Acc:MGI:2442860]	1.44383	0.529904	0.00164901	0.0140421	yes	up	5.57	5.74	5.75	3.06	3.44	4.21
ENSRNOG00000013024	Csgalnact1	chondroitin sulfate N-acetylgalactosaminyltransferase 1 [Source:RGD Symbol;Acc:1307618]	1.60629	0.683735	1.43e-06	5.37e-05	yes	up	9.29	8.62	12.09	5.6	4.95	6.29
ENSRNOG00000013045	Setd7	SET domain containing 7, histone lysine methyltransferase [Source:RGD Symbol;Acc:1586346]	1.36955	0.453706	9.36e-05	0.00155314	yes	up	18.54	19.94	18.67	10.94	12.97	13.88
ENSRNOG00000013046	Tram2	translocation associated membrane protein 2 [Source:RGD Symbol;Acc:1589151]	1.38295	0.467745	0.00422781	0.0289	yes	up	10.74	12.49	11.65	6.27	8.37	8.32
ENSRNOG00000013055	Zfyve16	zinc finger FYVE-type containing 16 [Source:RGD Symbol;Acc:1564784]	1.26509	0.339235	0.000213983	0.00291873	yes	up	12.65	15.19	16.57	10.15	10.59	10.77
ENSRNOG00000013072	Plxna4	plexin A4 [Source:RGD Symbol;Acc:1308074]	1.2846	0.361323	0.00467086	0.0312091	yes	up	2.32	2.37	2.54	1.38	1.69	2
ENSRNOG00000013090	Gadd45g	growth arrest and DNA-damage-inducible, gamma [Source:RGD Symbol;Acc:1311796]	0.672654	-0.572063	2.87e-12	6.7e-10	yes	down	125.28	135.96	108.76	176.39	171.5	159.52
ENSRNOG00000013118	Atox1	antioxidant 1 copper chaperone [Source:RGD Symbol;Acc:621684]	0.822685	-0.281587	0.0354778	0.13727	yes	down	105.94	111.04	105.16	130.43	135.84	133.82
ENSRNOG00000013121	Mier3	MIER family member 3 [Source:RGD Symbol;Acc:1311241]	1.23907	0.309255	0.0456705	0.161364	yes	up	3.09	3.86	4.46	2.68	2.71	2.9
ENSRNOG00000013160	Sash1	SAM and SH3 domain containing 1 [Source:RGD Symbol;Acc:1566017]	1.33792	0.419993	7.62e-06	0.000215278	yes	up	10.1	12.28	12.2	7.58	7.42	8.22
ENSRNOG00000013162	Zcchc12	zinc finger CCHC-type containing 12 [Source:RGD Symbol;Acc:1359439]	3.07372	1.61999	0.0241325	1	yes	up	0.54	0.67	0.41	0.19	0.06	0.25
ENSRNOG00000013166	Wnt4	Wnt family member 4 [Source:RGD Symbol;Acc:621348]	0.773564	-0.370407	0.0387645	0.145304	yes	down	8.85	9.08	7.94	10.15	10.41	10.05
ENSRNOG00000013167	Hmgb2l1	high mobility group box 2 [Source:RGD Symbol;Acc:69291]	0.788038	-0.343663	0.00164509	0.0140284	yes	down	29.94	35.2	33.58	41.32	37.39	35.8
ENSRNOG00000013177	Map3k1	mitogen-activated protein kinase kinase kinase 1 [Source:RGD Symbol;Acc:620966]	1.37515	0.459594	0.0491935	0.170483	yes	up	1.61	1.69	1.86	0.98	0.89	1.51
ENSRNOG00000013179	Tinagl1	tubulointerstitial nephritis antigen-like 1 [Source:RGD Symbol;Acc:70956]	0.788455	-0.3429	0.000983057	0.00938945	yes	down	24.33	25.41	21.5	29.8	26.47	25.66
ENSRNOG00000013213	Epha4	Eph receptor A4 [Source:RGD Symbol;Acc:1560587]	1.46255	0.548485	0.00066083	0.00693173	yes	up	3.13	2.68	3.31	1.63	1.7	2.3
ENSRNOG00000013257	Hecw2	HECT, C2 and WW domain containing E3 ubiquitin protein ligase 2 [Source:RGD Symbol;Acc:1593244]	1.44415	0.530223	0.0126062	0.0658156	yes	up	1.57	2.44	1.8	1.1	1.19	1.32
ENSRNOG00000013281	Mib1	MIB E3 ubiquitin protein ligase 1 [Source:RGD Symbol;Acc:1307195]	1.61965	0.695678	1.18e-06	4.74e-05	yes	up	8.96	12.47	11.09	4.88	5.8	7.43
ENSRNOG00000013314	Avl9	AVL9 cell migration associated [Source:RGD Symbol;Acc:1564615]	1.24585	0.31713	0.0192602	0.0895855	yes	up	2.82	3.45	3.8	2.16	2.37	2.6
ENSRNOG00000013321	Dock11	dedicator of cytokinesis 11 [Source:RGD Symbol;Acc:1564707]	1.31686	0.397097	0.00356189	0.0252326	yes	up	4.05	4.61	5.52	2.95	2.91	3.81
ENSRNOG00000013326	Hmbox1	homeobox containing 1 [Source:RGD Symbol;Acc:1306787]	1.242	0.312665	0.0249929	0.10766	yes	up	2.54	3.77	3.23	2.3	3.34	3.13
ENSRNOG00000013340	Twsg1	twisted gastrulation BMP signaling modulator 1 [Source:RGD Symbol;Acc:1311215]	1.20346	0.267193	7.4e-05	0.00129058	yes	up	31.82	31.69	34.67	24.59	24.76	24.11
ENSRNOG00000013343	Myg1	MYG1 exonuclease [Source:RGD Symbol;Acc:1359237]	0.80335	-0.315899	0.00254714	0.0194623	yes	down	33.28	29.5	35.29	38.01	36.76	37.09
ENSRNOG00000013351	Stxbp5	syntaxin binding protein 5 [Source:RGD Symbol;Acc:708517]	1.23887	0.309025	0.000164545	0.00238954	yes	up	17.35	17.77	19.03	12.3	13.22	13.91
ENSRNOG00000013358	Aqp11	aquaporin 11 [Source:RGD Symbol;Acc:628763]	2.11255	1.07898	0.0372657	1	yes	up	1.5	1.98	1.14	0.93	0.46	0.55
ENSRNOG00000013388	Pgap1	post-GPI attachment to proteins inositol deacylase 1 [Source:RGD Symbol;Acc:1303213]	1.67901	0.747609	1.63e-08	1.53e-06	yes	up	8.36	11.14	11.26	5.54	5.25	5.69
ENSRNOG00000013397	Foxo1	forkhead box O1 [Source:RGD Symbol;Acc:620283]	1.55847	0.640128	0.00388981	0.0270511	yes	up	3.47	3.66	3.11	1.72	1.97	2.26
ENSRNOG00000013412	Creb1	cAMP responsive element binding protein 1 [Source:RGD Symbol;Acc:620218]	1.23059	0.29935	0.0207553	0.0946517	yes	up	6.13	7.08	7.19	4.72	4.78	5.46
ENSRNOG00000013426	Mrgprf	MAS related GPR family member F [Source:RGD Symbol;Acc:708478]	2.15558	1.10807	0.0105069	1	yes	up	1.33	1.07	1.2	0.63	0.47	0.46
ENSRNOG00000013436	Pde7b	phosphodiesterase 7B [Source:RGD Symbol;Acc:621016]	1.57003	0.650796	0.00311349	0.0227572	yes	up	8.01	4.94	6.47	2.63	4.4	3.43
ENSRNOG00000013445	Aaas	aladin WD repeat nucleoporin [Source:RGD Symbol;Acc:1308701]	0.826644	-0.274662	0.0027507	0.0206985	yes	down	25.53	26.16	25.02	29.24	28.32	26.56
ENSRNOG00000013484	Gsta1	glutathione S-transferase alpha 1 [Source:RGD Symbol;Acc:2753]	0.823879	-0.279496	0.00188566	0.0155353	yes	down	57.06	57.27	54.28	67.74	59.19	60.65
ENSRNOG00000013516	Sf3b1	splicing factor 3b, subunit 1 [Source:RGD Symbol;Acc:620148]	1.21339	0.279049	2.35e-05	0.000531329	yes	up	52.47	55.81	63.02	41.55	40.5	45.07
ENSRNOG00000013521	Dhfr	dihydrofolate reductase [Source:RGD Symbol;Acc:2500]	0.765233	-0.386029	0.0303188	0.123371	yes	down	3.51	4.48	4.2	5.39	4.13	4.79
ENSRNOG00000013526	Rassf4	Ras association domain family member 4 [Source:RGD Symbol;Acc:1307785]	0.797254	-0.326889	0.000767185	0.00774595	yes	down	33.31	39.25	29.12	36.98	38.38	40.53
ENSRNOG00000013565	Zfp507	zinc finger protein 507 [Source:RGD Symbol;Acc:1307017]	1.23797	0.307973	0.0214753	0.0968367	yes	up	5.11	6.46	6.66	4.1	4.69	4.44
ENSRNOG00000013572	Lxn	latexin [Source:RGD Symbol;Acc:68361]	0.818531	-0.288891	4.58e-06	0.000141282	yes	down	97.27	100.64	98.6	105.53	116.31	107.85
ENSRNOG00000013636	Ppil3	peptidylprolyl isomerase like 3 [Source:RGD Symbol;Acc:631415]	0.789159	-0.341612	0.00509228	0.0332878	yes	down	23.6	31.22	24.33	29.93	27.35	32.59
ENSRNOG00000013656	Lpar1	lysophosphatidic acid receptor 1 [Source:RGD Symbol;Acc:620563]	1.4007	0.486147	3.35e-08	2.67e-06	yes	up	21.1	24.17	25.77	14.07	15.31	16.33
ENSRNOG00000013663	Tmem86a	transmembrane protein 86A [Source:RGD Symbol;Acc:1305749]	1.33686	0.418847	0.022899	0.101082	yes	up	7.05	6.37	7.06	4.25	4.55	5.16
ENSRNOG00000013718	Herc2	HECT and RLD domain containing E3 ubiquitin protein ligase 2 [Source:RGD Symbol;Acc:1307989]	1.23383	0.303143	8.06e-06	0.00022459	yes	up	8.55	9.02	9.02	5.89	6.62	6.87
ENSRNOG00000013763	Erlin2	ER lipid raft associated 2 [Source:RGD Symbol;Acc:1309010]	1.20935	0.274232	0.00248513	0.0191054	yes	up	20.32	22.78	21.52	14.21	16.57	17.46
ENSRNOG00000013780	Nf1	neurofibromin 1 [Source:RGD Symbol;Acc:3168]	1.26216	0.3359	0.0011888	0.010929	yes	up	5.38	6.46	6.14	3.78	4.14	4.87
ENSRNOG00000013783	Efhd2	EF-hand domain family, member D2 [Source:RGD Symbol;Acc:1307585]	0.826059	-0.275684	4.45e-05	0.000883303	yes	down	95.88	97.07	87.04	105.15	104.29	97.61
ENSRNOG00000013791	Enpp3	ectonucleotide pyrophosphatase/phosphodiesterase 3 [Source:RGD Symbol;Acc:708511]	1.71749	0.780301	5.11e-06	0.000153355	yes	up	8.68	5.7	7.8	3.82	3.97	3.91
ENSRNOG00000013794	Rbp1	retinol binding protein 1 [Source:RGD Symbol;Acc:3543]	1.44835	0.534408	0.000440975	0.00509264	yes	up	35.81	33.8	36.97	22.39	22.83	23.95
ENSRNOG00000013795	Asb7	ankyrin repeat and SOCS box-containing 7 [Source:RGD Symbol;Acc:1305154]	1.41924	0.505117	0.00668498	0.0409198	yes	up	3.92	5.13	5	2.64	3.42	2.99
ENSRNOG00000013798	Fnbp1l	formin binding protein 1-like [Source:RGD Symbol;Acc:1305386]	1.27547	0.351029	0.000208781	0.00286065	yes	up	10.9	13.09	13.89	8.52	9.01	9.43
ENSRNOG00000013802	Slc25a36	solute carrier family 25 member 36 [Source:RGD Symbol;Acc:1591928]	1.32954	0.410924	0.000362668	0.00436637	yes	up	19.96	18.57	21.2	12.17	13.98	15.39
ENSRNOG00000013875	Fbxl17	F-box and leucine-rich repeat protein 17 [Source:RGD Symbol;Acc:1309773]	1.33117	0.412689	0.000594482	0.00635166	yes	up	5.76	5.44	6.04	3.38	4.24	4.05
ENSRNOG00000013884	Psd3	pleckstrin and Sec7 domain containing 3 [Source:RGD Symbol;Acc:1559968]	1.84135	0.880763	2.3e-10	3.49e-08	yes	up	3.33	3.35	3.94	1.44	1.72	2.09
ENSRNOG00000013916	Nefm	neurofilament medium [Source:RGD Symbol;Acc:3160]	0.622993	-0.682712	0.00306549	0.0225265	yes	down	2.05	1.36	1.77	2.29	2.61	2.66
ENSRNOG00000013917	Igsf10	immunoglobulin superfamily, member 10 [Source:RGD Symbol;Acc:735030]	1.87889	0.909879	4.65e-06	0.000142736	yes	up	1.7	1.21	1.87	0.77	0.67	0.86
ENSRNOG00000013922	Dok2	docking protein 2 [Source:RGD Symbol;Acc:1310966]	1.77458	0.827481	0.000423823	0.00495113	yes	up	3.28	2.83	3.28	1.39	1.29	2.26
ENSRNOG00000013956	Rnf38	ring finger protein 38 [Source:RGD Symbol;Acc:621856]	1.34761	0.430402	0.00674416	0.0411988	yes	up	8.6	8.49	8.56	5.31	5.84	5.95
ENSRNOG00000013963	Il6st	interleukin 6 cytokine family signal transducer [Source:RGD Symbol;Acc:2903]	1.30867	0.388103	8.11e-14	3.17e-11	yes	up	73.52	75.49	81.14	47.25	52.89	53.21
ENSRNOG00000013969	Ahi1	Abelson helper integration site 1 [Source:RGD Symbol;Acc:1303040]	1.23651	0.306276	0.00795114	0.0466677	yes	up	7.4	7.68	7.49	5.75	5.51	5.51
ENSRNOG00000013987	Sbno2	strawberry notch homolog 2 [Source:RGD Symbol;Acc:1307194]	1.24001	0.310347	0.000373121	0.00444883	yes	up	36.6	28.5	32.95	21.6	24.75	24.95
ENSRNOG00000014004	Ncoa7	nuclear receptor coactivator 7 [Source:RGD Symbol;Acc:1566426]	1.25929	0.332616	0.0403103	0.149353	yes	up	5.07	4.05	5.5	2.91	3.8	3.69
ENSRNOG00000014078	Ndufb8	NADH:ubiquinone oxidoreductase subunit B8 [Source:RGD Symbol;Acc:1309129]	0.826765	-0.27445	0.000291348	0.00371102	yes	down	439.69	421.59	392.74	498.64	524.36	462.69
ENSRNOG00000014084	Sp1	Sp1 transcription factor [Source:RGD Symbol;Acc:3738]	1.21839	0.284973	0.000404572	0.00475373	yes	up	11.03	11.98	12.6	8.36	8.27	9.64
ENSRNOG00000014087	Kifc3	kinesin family member C3 [Source:RGD Symbol;Acc:1307693]	0.819558	-0.287083	3.25e-05	0.000684524	yes	down	32.16	34.36	30.88	35.73	35.85	35.44
ENSRNOG00000014089	Map3k2	mitogen activated protein kinase kinase kinase 2 [Source:RGD Symbol;Acc:620967]	1.6777	0.746482	0.000198707	0.00275059	yes	up	3.83	4.96	4.45	2.27	2.38	2.47
ENSRNOG00000014098	Pold2	DNA polymerase delta 2, accessory subunit [Source:RGD Symbol;Acc:1304954]	0.831742	-0.265791	0.0149918	0.0750268	yes	down	24.29	26.78	26.84	31.61	27.95	24.99
ENSRNOG00000014154	Ilf2	interleukin enhancer binding factor 2 [Source:RGD Symbol;Acc:1305734]	0.809729	-0.304488	5.44e-05	0.00102951	yes	down	43.14	42.45	42.51	47.31	49.06	47.42
ENSRNOG00000014171	Tnfsf13	TNF superfamily member 13 [Source:RGD Symbol;Acc:1305871]	1.51033	0.594861	0.0156877	0.0776445	yes	up	4.81	4.29	4.55	2.19	3	3.08
ENSRNOG00000014179	Rps2	ribosomal protein S2 [Source:RGD Symbol;Acc:619887]	0.811322	-0.301654	1.8e-09	2.18e-07	yes	down	4739.43	4545.45	4331.14	5277.86	5142.77	5080.41
ENSRNOG00000014180	Prickle4	prickle planar cell polarity protein 4 [Source:RGD Symbol;Acc:1563979]	0.828218	-0.271917	6.41e-05	0.0011528	yes	down	64.16	62.47	63.68	67.96	74.63	65.4
ENSRNOG00000014183	Gnaq	G protein subunit alpha q [Source:RGD Symbol;Acc:620770]	1.21008	0.275098	0.00437602	0.0297108	yes	up	30.9	34.98	30.06	21.55	24.76	24.77
ENSRNOG00000014197	Tmem51	transmembrane protein 51 [Source:RGD Symbol;Acc:1565452]	0.796376	-0.328479	0.012454	0.0652059	yes	down	12.1	14.79	12.14	16.66	14.26	13.36
ENSRNOG00000014215	Klf9	Kruppel-like factor 9 [Source:RGD Symbol;Acc:70934]	1.34726	0.430029	4.6e-05	0.000906454	yes	up	15.62	14.56	14.37	10	9.74	10.17
ENSRNOG00000014241	Ece1	endothelin converting enzyme 1 [Source:RGD Symbol;Acc:620293]	1.21159	0.276897	3.69e-06	0.000120441	yes	up	64.41	60.2	60.54	47.03	46.02	44.79
ENSRNOG00000014252	Irf2bp1	interferon regulatory factor 2 binding protein 1 [Source:RGD Symbol;Acc:1308312]	0.823	-0.281035	0.00706135	0.0425153	yes	down	14.33	13.59	12.43	14.92	15.91	13.41
ENSRNOG00000014254	Cpt1a	carnitine palmitoyltransferase 1A [Source:RGD Symbol;Acc:2396]	1.2838	0.360417	5.8e-05	0.00107003	yes	up	13.17	12.87	12.94	8.67	9.52	9.16
ENSRNOG00000014276	Plce1	phospholipase C, epsilon 1 [Source:RGD Symbol;Acc:69424]	1.23077	0.299557	0.0347775	0.135251	yes	up	2.31	2.89	2.69	1.73	1.82	2.22
ENSRNOG00000014284	Elof1	elongation factor 1 homolog [Source:RGD Symbol;Acc:1587399]	0.828149	-0.272037	0.00069811	0.00724012	yes	down	75.66	73.67	72.5	83.81	81.88	78.1
ENSRNOG00000014285	Ssh2	slingshot protein phosphatase 2 [Source:RGD Symbol;Acc:1309389]	1.53206	0.61547	0.000214585	0.00292038	yes	up	2.2	2.55	2.63	1.36	1.3	1.7
ENSRNOG00000014288	Fn1	fibronectin 1 [Source:RGD Symbol;Acc:2624]	1.21535	0.281376	9.92e-10	1.27e-07	yes	up	3648.02	3569.11	3524.56	2485.47	2726.34	2733.58
ENSRNOG00000014320	Inhba	inhibin subunit beta A [Source:RGD Symbol;Acc:62074]	1.61953	0.695573	2.85e-12	6.7e-10	yes	up	85.3	101.08	110.1	47.23	54.98	64.55
ENSRNOG00000014323	Extl2	exostosin-like glycosyltransferase 2 [Source:RGD Symbol;Acc:1307684]	1.2248	0.292552	0.0176927	0.084432	yes	up	9.83	11.13	12.49	8.56	7.34	8.71
ENSRNOG00000014331	Zfp810	zinc finger protein 810 [Source:RGD Symbol;Acc:15003414]	1.567	0.648006	0.00288782	0.0215494	yes	up	3.67	3.12	4.74	2.1	1.77	2.78
ENSRNOG00000014352	Smim12	small integral membrane protein 12 [Source:RGD Symbol;Acc:1591379]	0.75453	-0.406349	0.00695724	0.0420678	yes	down	10.41	13.08	10.5	13.4	13.54	14.74
ENSRNOG00000014361	Edn1	endothelin 1 [Source:RGD Symbol;Acc:2532]	0.714107	-0.485788	1.26e-12	3.39e-10	yes	down	47.26	50.63	51.04	64.21	62.91	61.76
ENSRNOG00000014369	Slc27a4	solute carrier family 27 member 4 [Source:RGD Symbol;Acc:1307383]	0.814382	-0.296222	5.24e-05	0.000995856	yes	down	46.76	47.94	42.89	47.89	55.33	49.36
ENSRNOG00000014385	Wnt2b	Wnt family member 2B [Source:RGD Symbol;Acc:69346]	1.78661	0.837225	0.0194892	0.090304	yes	up	1.78	0.9	1.84	0.59	0.98	0.77
ENSRNOG00000014395	Gli3	GLI family zinc finger 3 [Source:RGD Symbol;Acc:620272]	1.44143	0.527496	0.000200273	0.00276911	yes	up	4.34	4.36	4.24	2.52	2.45	3.13
ENSRNOG00000014398	Scara5	scavenger receptor class A, member 5 [Source:RGD Symbol;Acc:1306539]	1.24459	0.315674	0.0250265	0.107767	yes	up	15.81	11.22	14.6	10.82	9.91	9.62
ENSRNOG00000014426	Lox	lysyl oxidase [Source:RGD Symbol;Acc:3015]	1.31299	0.392852	1.68e-07	9.71e-06	yes	up	209.99	244.53	212.46	134.32	165.09	162.26
ENSRNOG00000014431	AABR07000222.1	dynactin 3-like 1 [Source:RGD Symbol;Acc:1559475]	0.113068	-3.14474	0.0305623	1	yes	down	0	0.24	0.22	1.65	0.59	1.59
ENSRNOG00000014434	Chd1	chromodomain helicase DNA binding protein 1 [Source:RGD Symbol;Acc:1306794]	1.29819	0.376498	1.22e-06	4.84e-05	yes	up	12.56	13.1	14.24	9.42	9.02	9.15
ENSRNOG00000014443	Pde5a	phosphodiesterase 5A [Source:RGD Symbol;Acc:620995]	1.57209	0.652688	3.74e-05	0.000767185	yes	up	5.71	5.11	5.47	2.72	3.1	3.67
ENSRNOG00000014450	Shprh	SNF2 histone linker PHD RING helicase [Source:RGD Symbol;Acc:1310342]	1.22645	0.294485	0.0195531	0.0904964	yes	up	3.95	4.45	3.99	2.53	3.36	3.19
ENSRNOG00000014452	Zfhx3	zinc finger homeobox 3 [Source:RGD Symbol;Acc:1560268]	1.2834	0.359971	0.00270155	0.0204106	yes	up	2.87	3.24	2.73	1.76	2.29	2.14
ENSRNOG00000014478	Fndc3a	fibronectin type III domain containing 3a [Source:RGD Symbol;Acc:1304736]	1.28921	0.366483	4.09e-06	0.000130028	yes	up	14.69	14.37	16.33	10.04	10.46	10.84
ENSRNOG00000014504	Il1r1	interleukin 1 receptor type 1 [Source:RGD Symbol;Acc:2892]	1.32786	0.4091	7.88e-09	8.38e-07	yes	up	29.49	30.88	30.7	20.26	20.26	21.94
ENSRNOG00000014511	Alg10	ALG10, alpha-1,2-glucosyltransferase [Source:RGD Symbol;Acc:708500]	1.52829	0.611922	8.69e-05	0.0014754	yes	up	8.09	8.26	8.8	4.05	5.38	5.49
ENSRNOG00000014528	Zswim6	zinc finger, SWIM-type containing 6 [Source:RGD Symbol;Acc:1306624]	1.32077	0.401381	0.000539071	0.00591451	yes	up	11.43	13.99	13.94	8.74	8.93	9.72
ENSRNOG00000014548	Nedd9	neural precursor cell expressed, developmentally down-regulated 9 [Source:RGD Symbol;Acc:1306276]	1.20786	0.27245	0.000257224	0.0033611	yes	up	55.34	57.13	58.01	35.95	45	46.36
ENSRNOG00000014549	Arhgef26	Rho guanine nucleotide exchange factor 26 [Source:RGD Symbol;Acc:1562559]	0.683976	-0.547983	0.0103136	0.056653	yes	down	1.45	1.88	1.16	1.63	2.21	2.07
ENSRNOG00000014568	Ndufb10	NADH:ubiquinone oxidoreductase subunit B10 [Source:RGD Symbol;Acc:1310782]	0.821695	-0.283326	0.000180279	0.00255381	yes	down	194.26	179.82	192.6	211.11	228.85	209.36
ENSRNOG00000014597	Irs1	insulin receptor substrate 1 [Source:RGD Symbol;Acc:2922]	1.26577	0.340017	7.06e-05	0.00123973	yes	up	7.37	7.38	7.88	4.73	5.74	5.6
ENSRNOG00000014605	Lig4	DNA ligase 4 [Source:RGD Symbol;Acc:1304639]	1.24948	0.321325	0.00505689	0.0330922	yes	up	5.36	5.75	5.82	3.92	4.13	4.72
ENSRNOG00000014610	Anpep	alanyl aminopeptidase, membrane [Source:RGD Symbol;Acc:2991]	1.34465	0.427233	0.000667841	0.00697523	yes	up	18.27	12.32	17.24	10.14	10.75	11.27
ENSRNOG00000014625	Atp5f1d	ATP synthase F1 subunit delta [Source:RGD Symbol;Acc:621372]	0.809305	-0.305244	1.41e-07	8.51e-06	yes	down	389.52	364.7	356.59	424.56	431.18	413
ENSRNOG00000014660	Usp53	ubiquitin specific peptidase 53 [Source:RGD Symbol;Acc:1306615]	1.64307	0.716398	3.72e-07	1.82e-05	yes	up	4.16	4.2	5.13	2.08	2.52	2.8
ENSRNOG00000014668	RGD621098	similar to RIKEN cDNA D230025D16Rik [Source:RGD Symbol;Acc:621098]	1.21102	0.276225	0.0339476	0.133349	yes	up	10.72	8.44	11.1	7.23	7.52	7.87
ENSRNOG00000014750	Tasor	transcription activation suppressor [Source:RGD Symbol;Acc:1595469]	1.24281	0.313606	0.00557309	0.0357751	yes	up	3.43	3.47	4.42	2.31	2.4	2.67
ENSRNOG00000014762	Ppie	peptidylprolyl isomerase E [Source:RGD Symbol;Acc:1311411]	0.786866	-0.34581	0.000467271	0.0053004	yes	down	50.17	53.8	49.25	60.6	57.48	57.11
ENSRNOG00000014768	Glis3	GLIS family zinc finger 3 [Source:RGD Symbol;Acc:1565505]	1.33412	0.415891	0.00872589	0.0499104	yes	up	2.22	2.13	2.61	1.31	1.69	1.7
ENSRNOG00000014776	Adcy7	adenylate cyclase 7 [Source:RGD Symbol;Acc:619966]	1.26675	0.341137	2.13e-05	0.000487381	yes	up	26.61	24.66	27.86	16.39	20.61	19.27
ENSRNOG00000014791	Peg3	paternally expressed 3 [Source:RGD Symbol;Acc:2323590]	1.21534	0.281365	0.000748353	0.00762565	yes	up	9.36	11.08	11.64	7.43	7.99	8.23
ENSRNOG00000014801	Exog	exo/endonuclease G [Source:RGD Symbol;Acc:1304628]	0.702905	-0.508599	0.00458305	0.0307379	yes	down	2.05	3.06	2.56	3.38	3.26	3.15
ENSRNOG00000014828	Avpi1	arginine vasopressin-induced 1 [Source:RGD Symbol;Acc:621721]	0.741181	-0.432103	7.41e-08	4.97e-06	yes	down	120.08	116.79	102.33	147.46	140.33	132.79
ENSRNOG00000014836	Ralgapb	Ral GTPase activating protein non-catalytic subunit beta [Source:RGD Symbol;Acc:1306861]	1.20576	0.26994	5.18e-05	0.000989275	yes	up	12.88	13.34	13.33	9.36	10.09	10.01
ENSRNOG00000014856	Etnk1	ethanolamine kinase 1 [Source:RGD Symbol;Acc:1308204]	1.3613	0.444982	0.000234453	0.00313449	yes	up	7.23	7.69	8.18	4.36	4.65	6.28
ENSRNOG00000014863	Reck	reversion-inducing-cysteine-rich protein with kazal motifs [Source:RGD Symbol;Acc:1308845]	1.27851	0.354463	9.64e-07	4.16e-05	yes	up	23.56	22.81	23.73	16.76	16.44	16.18
ENSRNOG00000014866	Pign	phosphatidylinositol glycan anchor biosynthesis, class N [Source:RGD Symbol;Acc:1311346]	1.39158	0.476722	0.00118517	0.0109039	yes	up	5.76	7	8.23	3.9	4.92	4.7
ENSRNOG00000014867	Synpo2	synaptopodin 2 [Source:RGD Symbol;Acc:1564779]	1.44456	0.530631	1.25e-07	7.72e-06	yes	up	12.32	11.37	14.23	7.32	7.65	8.39
ENSRNOG00000014891	Ptar1	protein prenyltransferase alpha subunit repeat containing 1 [Source:RGD Symbol;Acc:708369]	1.44632	0.532384	0.00953631	0.0533628	yes	up	5.5	6.67	6.28	3.05	4.07	4.48
ENSRNOG00000014901	Uggt1	UDP-glucose glycoprotein glucosyltransferase 1 [Source:RGD Symbol;Acc:619710]	1.32111	0.401751	6.25e-11	1.07e-08	yes	up	34.15	36.02	36.42	22.47	24.77	25.35
ENSRNOG00000014908	Sf3b5	splicing factor 3b, subunit 5 [Source:RGD Symbol;Acc:1586993]	0.805396	-0.31223	5.39e-05	0.00102078	yes	down	133.01	138.15	116.86	148.6	153.65	140.5
ENSRNOG00000014916	Lats1	large tumor suppressor kinase 1 [Source:RGD Symbol;Acc:1564085]	1.26442	0.338473	3.19e-05	0.000674262	yes	up	9.69	10.31	10.56	6.87	7.07	7.78
ENSRNOG00000014956	Slc11a1	solute carrier family 11 member 1 [Source:RGD Symbol;Acc:1601463]	1.55981	0.641366	0.00442077	0.0299644	yes	up	6.8	5.6	5.32	2.34	3.37	4.72
ENSRNOG00000014997	Igf2r	insulin-like growth factor 2 receptor [Source:RGD Symbol;Acc:2871]	1.36193	0.445656	5.05e-20	8.74e-17	yes	up	169.05	160.4	170.4	103.21	113.03	114.27
ENSRNOG00000014999	Tnpo1	transportin 1 [Source:RGD Symbol;Acc:1308372]	1.23731	0.307208	1.24e-05	0.000320355	yes	up	37.47	42.58	41.26	26.95	29.8	31.53
ENSRNOG00000015027	Il18r1	interleukin 18 receptor 1 [Source:RGD Symbol;Acc:1308589]	0.54977	-0.8631	0.025134	0.1081	yes	down	0.44	0.54	0.88	0.93	0.79	1.48
ENSRNOG00000015072	Ptgr1	prostaglandin reductase 1 [Source:RGD Symbol;Acc:621195]	0.72085	-0.472228	3e-13	9.59e-11	yes	down	253.12	259.16	245.65	346.52	312.41	301.92
ENSRNOG00000015075	Stc1	stanniocalcin 1 [Source:RGD Symbol;Acc:621776]	2.325	1.21723	1.37e-06	5.25e-05	yes	up	5.56	3.01	5.26	1.61	1.67	2.13
ENSRNOG00000015080	Wdfy1	WD repeat and FYVE domain containing 1 [Source:RGD Symbol;Acc:1305996]	1.22133	0.288456	0.0298254	0.121854	yes	up	10.09	10.35	14.59	10.33	8.43	11.5
ENSRNOG00000015088	Prune2	prune homolog 2 with BCH domain [Source:RGD Symbol;Acc:1311350]	1.57365	0.65411	6.32e-05	0.00114598	yes	up	4.14	4.4	5.28	2.81	2.75	3.56
ENSRNOG00000015090	Nubp2	nucleotide binding protein 2 [Source:RGD Symbol;Acc:1305113]	0.810312	-0.303451	0.000156761	0.00229575	yes	down	61.51	57.98	55.78	66.04	68.9	62.34
ENSRNOG00000015131	Ube2c	ubiquitin-conjugating enzyme E2C [Source:RGD Symbol;Acc:1305382]	0.830527	-0.267901	0.00329849	0.0236952	yes	down	134.38	154.29	150.77	189.31	156.42	139.55
ENSRNOG00000015133	Kmt2a	lysine methyltransferase 2A [Source:RGD Symbol;Acc:1586165]	1.41424	0.500025	2.25e-06	8.04e-05	yes	up	4.04	4.74	4.06	2.25	2.95	2.96
ENSRNOG00000015158	Pikfyve	phosphoinositide kinase, FYVE-type zinc finger containing [Source:RGD Symbol;Acc:1592067]	1.33458	0.416388	1.68e-05	0.000406863	yes	up	5.65	5.99	6.77	3.81	4.02	4.57
ENSRNOG00000015187	Acot8	acyl-CoA thioesterase 8 [Source:RGD Symbol;Acc:70368]	0.751601	-0.41196	0.00395661	0.027369	yes	down	13.99	15.92	14.38	17.21	18.02	19.34
ENSRNOG00000015210	Ggt6	gamma-glutamyl transferase 6 [Source:RGD Symbol;Acc:1303335]	0.73642	-0.441399	0.0417872	0.153085	yes	down	1.58	2.5	1.13	1.97	2.3	2.08
ENSRNOG00000015226	Man1a2	mannosidase, alpha, class 1A, member 2 [Source:RGD Symbol;Acc:1309767]	1.26884	0.343506	0.000165211	0.00239349	yes	up	16.53	19.76	19.1	12.28	13.51	13.52
ENSRNOG00000015242	Fbxl8	F-box and leucine-rich repeat protein 8 [Source:RGD Symbol;Acc:1566420]	0.752154	-0.410899	0.0274705	0.114708	yes	down	7.75	9.04	5.5	8.83	8.95	9.19
ENSRNOG00000015269	Atf7	activating transcription factor 7 [Source:RGD Symbol;Acc:1304940]	1.43166	0.517691	0.0007148	0.00737046	yes	up	8.92	9.94	8.79	4.85	6.91	6.94
ENSRNOG00000015278	Myl12a	myosin light chain 12A [Source:RGD Symbol;Acc:1309537]	0.75694	-0.401749	1.25e-14	5.95e-12	yes	down	2704.38	2884.54	2606.78	3511.44	3383.72	3201.67
ENSRNOG00000015288	Dip2c	disco-interacting protein 2 homolog C [Source:RGD Symbol;Acc:1560155]	1.26746	0.341937	3.93e-05	0.000795928	yes	up	9.67	10.2	10.01	6.6	7.31	7.24
ENSRNOG00000015304	Tmem160	transmembrane protein 160 [Source:RGD Symbol;Acc:1564549]	0.79893	-0.323859	0.00145937	0.0128607	yes	down	81	78.43	70.43	91.85	96.09	79.55
ENSRNOG00000015334	Fcho2	FCH and mu domain containing endocytic adaptor 2 [Source:RGD Symbol;Acc:1565396]	1.40874	0.494401	0.00166172	0.0141063	yes	up	5.46	5.08	6.19	3.35	3.47	3.79
ENSRNOG00000015357	Bmper	BMP-binding endothelial regulator [Source:RGD Symbol;Acc:1563373]	0.824536	-0.278345	0.0035556	0.0252326	yes	down	19.23	25.89	21.4	25.11	22.81	24.64
ENSRNOG00000015410	Aspn	asporin [Source:RGD Symbol;Acc:1549776]	1.42882	0.514821	0.00206242	0.0166079	yes	up	16.67	14.38	24.14	12.22	10.87	12
ENSRNOG00000015411	Apobec1	apolipoprotein B mRNA editing enzyme catalytic subunit 1 [Source:RGD Symbol;Acc:2133]	1.70197	0.767209	0.00767763	0.0454363	yes	up	7.62	6.72	4.25	3.41	2.86	3.3
ENSRNOG00000015430	Nlgn2	neuroligin 2 [Source:RGD Symbol;Acc:621118]	1.26703	0.341455	7.97e-05	0.00137344	yes	up	15.96	14.6	15.78	10.78	10.91	11.31
ENSRNOG00000015440	Wrn	WRN RecQ like helicase [Source:RGD Symbol;Acc:1564788]	1.2612	0.334801	0.0268961	0.113204	yes	up	3.47	4.77	4.55	2.76	3.27	3.11
ENSRNOG00000015441	Il4r	interleukin 4 receptor [Source:RGD Symbol;Acc:2899]	1.44281	0.528884	4.95e-08	3.61e-06	yes	up	40.98	30.48	38.14	20.94	24.39	23.3
ENSRNOG00000015473	Phactr2	phosphatase and actin regulator 2 [Source:RGD Symbol;Acc:1303141]	1.36158	0.445282	0.00491521	0.0323923	yes	up	8.86	10.89	11.64	6.88	6.58	7.42
ENSRNOG00000015476	Ubxn11	UBX domain protein 11 [Source:RGD Symbol;Acc:620769]	0.601984	-0.732203	0.0418332	0.153161	yes	down	2.21	1.62	1.13	1.9	3.51	2.07
ENSRNOG00000015488	Tead1	TEA domain transcription factor 1 [Source:RGD Symbol;Acc:1549742]	1.28886	0.366096	1e-05	0.000269469	yes	up	49.21	52.67	49.97	30.58	37.54	38.35
ENSRNOG00000015498	Il17rb	interleukin 17 receptor B [Source:RGD Symbol;Acc:1311392]	4.50422	2.17128	0.000247082	1	yes	up	0.98	0.61	1.07	0.23	0.14	0.14
ENSRNOG00000015505	Mfap5	microfibril associated protein 5 [Source:RGD Symbol;Acc:1307919]	0.797301	-0.326804	9.78e-09	9.72e-07	yes	down	711.59	771.71	694.57	844.24	861.99	797.82
ENSRNOG00000015528	Pja2	praja ring finger ubiquitin ligase 2 [Source:RGD Symbol;Acc:620273]	1.22445	0.292138	1.28e-05	0.000328378	yes	up	45.11	47.47	53.13	33.24	35.59	38.32
ENSRNOG00000015544	-	tubulin alpha-1C chain-like [Source:RGD Symbol;Acc:6503589]	0.494621	-1.0156	2.66e-05	0.000588369	yes	down	4.18	4.41	4.59	9.07	8.39	6.9
ENSRNOG00000015553	Gatad2b	GATA zinc finger domain containing 2B [Source:RGD Symbol;Acc:1308533]	1.23758	0.307525	0.0179171	0.0851343	yes	up	10.47	10.14	10.14	6.88	7.87	7.84
ENSRNOG00000015558	Zfp512b	zinc finger protein 512B [Source:RGD Symbol;Acc:1305284]	1.35613	0.439493	0.000364407	0.00436637	yes	up	5.95	7.1	5.42	4.03	4.36	3.83
ENSRNOG00000015567	Slc9a2	solute carrier family 9 member A2 [Source:RGD Symbol;Acc:3719]	0.584805	-0.773973	0.00240458	0.0186193	yes	down	1.11	1.66	0.98	1.64	1.72	2.35
ENSRNOG00000015618	Wnt5a	Wnt family member 5A [Source:RGD Symbol;Acc:69250]	1.25245	0.324748	0.0151588	0.075613	yes	up	4.33	3.99	3.86	2.92	2.96	2.94
ENSRNOG00000015625	MGC116202	LOC688736 [Source:RGD Symbol;Acc:1585272]	0.795376	-0.330292	0.0137906	0.0702623	yes	down	8.21	8.15	7.18	8.58	9.11	8.97
ENSRNOG00000015632	Taf1c	TATA-box binding protein associated factor, RNA polymerase 1 subunit C [Source:RGD Symbol;Acc:1305658]	0.794823	-0.331295	0.0112107	0.0599835	yes	down	7.16	6.06	6.24	7.11	7.75	7.29
ENSRNOG00000015644	Ugcg	UDP-glucose ceramide glucosyltransferase [Source:RGD Symbol;Acc:621870]	1.41752	0.503367	5.48e-09	5.88e-07	yes	up	25.55	25.9	25.64	15.3	16.87	17.02
ENSRNOG00000015686	Cert1	ceramide transporter 1 [Source:RGD Symbol;Acc:1309131]	1.2524	0.324692	0.00155675	0.0134644	yes	up	9.14	10.12	11.42	6.56	7.36	8.12
ENSRNOG00000015692	Taok1	TAO kinase 1 [Source:RGD Symbol;Acc:708455]	1.34533	0.427962	9.07e-05	0.00152113	yes	up	15.23	19.45	17.53	9.89	11.63	13.47
ENSRNOG00000015701	Rreb1	ras responsive element binding protein 1 [Source:RGD Symbol;Acc:1310904]	1.29539	0.373381	0.000867982	0.00847435	yes	up	4.01	4.21	3.82	2.5	2.85	3
ENSRNOG00000015727	Loxl4	lysyl oxidase-like 4 [Source:RGD Symbol;Acc:1308588]	1.21645	0.282682	0.0112817	0.0601855	yes	up	9.08	8.54	8.3	6.26	6.64	6.32
ENSRNOG00000015734	Ube3a	ubiquitin protein ligase E3A [Source:RGD Symbol;Acc:1306361]	1.31863	0.399035	0.00104561	0.00987469	yes	up	8.24	9.43	10.43	5.21	5.92	7.19
ENSRNOG00000015781	Ndst3	N-deacetylase and N-sulfotransferase 3 [Source:RGD Symbol;Acc:1310960]	1.27902	0.355043	0.0400414	0.148757	yes	up	4.52	6.09	5.38	3.57	4.19	3.5
ENSRNOG00000015791	Zdhhc12	zinc finger DHHC-type palmitoyltransferase 12 [Source:RGD Symbol;Acc:1306593]	0.781982	-0.354794	0.00188428	0.0155353	yes	down	21.92	20.91	20.48	23.2	26.56	24.19
ENSRNOG00000015810	Trip13	thyroid hormone receptor interactor 13 [Source:RGD Symbol;Acc:1308516]	0.80448	-0.313871	0.0219049	0.0981953	yes	down	8.05	9.12	9.32	10.4	9.98	9.16
ENSRNOG00000015829	Trpm1	transient receptor potential cation channel, subfamily M, member 1 [Source:RGD Symbol;Acc:1597140]	7.48763	2.90451	0.0287543	1	yes	up	0.03	0.41	0.07	0.06	0.03	0
ENSRNOG00000015859	Chdh	choline dehydrogenase [Source:RGD Symbol;Acc:735166]	1.98175	0.986773	0.00293004	0.021784	yes	up	1.84	1.1	2.29	0.54	1.12	0.73
ENSRNOG00000015866	Hint2	histidine triad nucleotide binding protein 2 [Source:RGD Symbol;Acc:1308910]	0.798401	-0.324814	0.00319137	0.0231312	yes	down	59.25	53.32	54.3	57.27	69.81	67.76
ENSRNOG00000015888	Larp4b	La ribonucleoprotein 4B [Source:RGD Symbol;Acc:1310713]	1.20898	0.273796	2.86e-05	0.000622157	yes	up	22.93	24.2	23.62	16.94	17.33	18.59
ENSRNOG00000015894	Dock8	dedicator of cytokinesis 8 [Source:RGD Symbol;Acc:1561588]	1.24053	0.310961	0.000740717	0.0075733	yes	up	13.08	12.21	11.89	7.69	9.12	10.24
ENSRNOG00000015898	Fer	FER tyrosine kinase [Source:RGD Symbol;Acc:1306273]	1.22512	0.292919	0.00581609	0.0367632	yes	up	20.65	21.42	22.33	14.98	13.06	19.12
ENSRNOG00000015974	Tmem208	transmembrane protein 208 [Source:RGD Symbol;Acc:1560953]	0.758273	-0.399211	3.85e-06	0.000124362	yes	down	94.82	87.74	85.73	110.79	111.63	106.06
ENSRNOG00000015986	Rassf8	Ras association domain family member 8 [Source:RGD Symbol;Acc:1308820]	1.25957	0.332933	4.44e-07	2.1e-05	yes	up	43.26	45.55	46.8	29.68	32.35	35.06
ENSRNOG00000015992	Ccl20	C-C motif chemokine ligand 20 [Source:RGD Symbol;Acc:3646]	1.81667	0.861299	0.00225811	0.0178176	yes	up	120.56	76.16	135.92	58.18	46.64	64.58
ENSRNOG00000016011	Plekhg1	pleckstrin homology and RhoGEF domain containing G1 [Source:RGD Symbol;Acc:1583676]	1.75434	0.810927	0.012545	0.0655693	yes	up	0.91	1.12	0.88	0.38	0.43	0.69
ENSRNOG00000016013	Gprc5b	G protein-coupled receptor, class C, group 5, member B [Source:RGD Symbol;Acc:1309510]	1.23372	0.303017	0.00180637	0.0150647	yes	up	10.39	9.72	9.73	7.29	7.22	7.29
ENSRNOG00000016021	Lims2	LIM zinc finger domain containing 2 [Source:RGD Symbol;Acc:1305273]	0.788395	-0.34301	5.02e-06	0.000151105	yes	down	57.02	49.72	51.57	58.86	61.09	62.14
ENSRNOG00000016033	Endog	endonuclease G [Source:RGD Symbol;Acc:1310763]	0.724657	-0.464631	0.0356282	0.137678	yes	down	11.74	7.7	6.73	12.82	9.73	10.72
ENSRNOG00000016037	Mafb	MAF bZIP transcription factor B [Source:RGD Symbol;Acc:2982]	1.52436	0.608207	0.000533864	0.00587444	yes	up	13.48	10.31	10.34	5.16	7.79	7.46
ENSRNOG00000016044	Mab21l3	mab-21 like 3 [Source:RGD Symbol;Acc:1308694]	1.48151	0.567064	0.0450993	0.160409	yes	up	1.41	1.06	1.6	0.84	0.94	0.68
ENSRNOG00000016050	Fgfr1	Fibroblast growth factor receptor 1 [Source:RGD Symbol;Acc:620713]	1.24112	0.311646	3.73e-08	2.83e-06	yes	up	109.39	102.16	110.49	75.04	79.46	79.04
ENSRNOG00000016062	Snta1	syntrophin, alpha 1 [Source:RGD Symbol;Acc:1307068]	0.797278	-0.326845	0.00306893	0.0225265	yes	down	19.55	18.32	17.79	20.89	23.72	18.64
ENSRNOG00000016066	Bambi	BMP and activin membrane-bound inhibitor [Source:RGD Symbol;Acc:621831]	0.742257	-0.430009	5.57e-05	0.00104386	yes	down	23.72	22.82	21.9	28.33	27.26	28.71
ENSRNOG00000016085	Mpzl2	myelin protein zero-like 2 [Source:RGD Symbol;Acc:1307196]	2.32356	1.21634	0.0297659	1	yes	up	0.85	0.41	0.86	0.07	0.24	0.53
ENSRNOG00000016102	Ebf3	EBF transcription factor 3 [Source:RGD Symbol;Acc:1304956]	1.21043	0.275519	0.0457617	0.161547	yes	up	5.23	4.36	5.31	4.18	3.54	4
ENSRNOG00000016110	Kcnk12	potassium two pore domain channel subfamily K member 12 [Source:RGD Symbol;Acc:68940]	0.773332	-0.370841	0.00306825	0.0225265	yes	down	8.92	9.11	8.65	10.22	9.89	11.15
ENSRNOG00000016166	Pdlim1	PDZ and LIM domain 1 [Source:RGD Symbol;Acc:68324]	0.731347	-0.451372	1.19e-13	4.37e-11	yes	down	337.46	381.7	342.52	446.04	459.54	416.18
ENSRNOG00000016172	Ric1	RIC1 homolog, RAB6A GEF complex partner 1 [Source:RGD Symbol;Acc:1310016]	1.53086	0.614344	9.52e-10	1.24e-07	yes	up	8.82	8.87	8.93	4.67	5.27	5.74
ENSRNOG00000016208	Setbp1	SET binding protein 1 [Source:RGD Symbol;Acc:1306229]	1.48735	0.572748	8.69e-14	3.29e-11	yes	up	7.65	7.74	8.34	4.64	4.81	4.88
ENSRNOG00000016229	Bicral	BRD4 interacting chromatin remodeling complex associated protein like [Source:RGD Symbol;Acc:1305680]	1.35646	0.439846	0.00261274	0.0199133	yes	up	3.98	4.57	3.98	2.6	2.99	2.77
ENSRNOG00000016231	Polr2d	RNA polymerase II subunit D [Source:RGD Symbol;Acc:1308565]	0.797871	-0.325773	0.00357597	0.0253136	yes	down	29.87	34.07	34.18	38.42	34.83	38.72
ENSRNOG00000016239	Zadh2	zinc binding alcohol dehydrogenase, domain containing 2 [Source:RGD Symbol;Acc:1309999]	0.763646	-0.389023	0.000956916	0.00918004	yes	down	6.49	6.76	7.15	8.17	8.29	7.6
ENSRNOG00000016246	Tshz1	teashirt zinc finger homeobox 1 [Source:RGD Symbol;Acc:1311684]	1.25573	0.32853	0.00510119	0.0333282	yes	up	5.21	5.43	5.55	3.72	4.2	3.66
ENSRNOG00000016258	Zfp516	zinc finger protein 516 [Source:RGD Symbol;Acc:1306817]	1.23942	0.309669	0.00129344	0.0117397	yes	up	10.4	8.8	9	6.94	6.86	6.56
ENSRNOG00000016272	Edf1	endothelial differentiation-related factor 1 [Source:RGD Symbol;Acc:1308073]	0.79774	-0.326009	3.33e-07	1.68e-05	yes	down	114.59	108.44	104.19	124.92	128.02	119.76
ENSRNOG00000016274	Zfp580	zinc finger protein 580 [Source:RGD Symbol;Acc:1306892]	0.816222	-0.292966	0.0440749	0.158259	yes	down	18.03	15.39	16.88	19.71	18.98	17.98
ENSRNOG00000016289	Bmpr1b	bone morphogenetic protein receptor type 1B [Source:RGD Symbol;Acc:1595863]	1.80308	0.850462	5.26e-07	2.44e-05	yes	up	8.13	8.3	10.17	3.82	5.26	4.37
ENSRNOG00000016298	Lysmd3	LysM domain containing 3 [Source:RGD Symbol;Acc:1308805]	1.28263	0.359104	0.00420788	0.0288112	yes	up	6.27	7.97	7.91	4.83	5.02	5.68
ENSRNOG00000016301	Dmrt2	doublesex and mab-3 related transcription factor 2 [Source:RGD Symbol;Acc:1309047]	0.591718	-0.757017	1.21e-05	0.000314354	yes	down	4.11	5.77	4.07	7.43	6.72	7.11
ENSRNOG00000016303	Zfp236	zinc finger protein 236 [Source:RGD Symbol;Acc:1309670]	1.23037	0.299087	0.041708	0.15298	yes	up	2.55	3.09	3.04	2.26	1.74	2.31
ENSRNOG00000016313	Ctnnbip1	catenin, beta-interacting protein 1 [Source:RGD Symbol;Acc:1562749]	0.814894	-0.295315	0.00425372	0.0290431	yes	down	15.24	17.25	15.28	18.94	17.54	16.43
ENSRNOG00000016334	Ptbp3	polypyrimidine tract binding protein 3 [Source:RGD Symbol;Acc:621671]	1.2838	0.360417	0.00597009	0.0375289	yes	up	8.53	11.87	11.79	5.63	7.2	8.32
ENSRNOG00000016357	Golm2	golgi membrane protein 2 [Source:RGD Symbol;Acc:1305985]	1.2038	0.2676	6.8e-05	0.00120781	yes	up	35.09	33.95	37.78	25.2	27.31	28.07
ENSRNOG00000016377	Cep55	centrosomal protein 55 [Source:RGD Symbol;Acc:1305340]	0.813827	-0.297205	0.0110225	0.0592589	yes	down	13.41	16.85	15.68	18.91	14.93	17.05
ENSRNOG00000016391	Arid4b	AT-rich interaction domain 4B [Source:RGD Symbol;Acc:619919]	1.27864	0.354615	0.00718928	0.0430717	yes	up	5.4	5.61	6.55	3.95	3.49	4.85
ENSRNOG00000016408	Kirrel1	kirre like nephrin family adhesion molecule 1 [Source:RGD Symbol;Acc:727883]	1.34062	0.422904	2.17e-09	2.58e-07	yes	up	59.61	62.63	56.21	36.09	40.56	43.28
ENSRNOG00000016443	Vps13d	vacuolar protein sorting 13 homolog D [Source:RGD Symbol;Acc:1308403]	1.24766	0.319225	0.000165161	0.00239349	yes	up	5.52	5.76	5.65	3.54	4.15	4.52
ENSRNOG00000016456	Il33	interleukin 33 [Source:RGD Symbol;Acc:1311155]	1.4614	0.54735	1.31e-11	2.64e-09	yes	up	127.55	116.64	144.02	70.89	79.35	90.66
ENSRNOG00000016465	Trmu	tRNA 5-methylaminomethyl-2-thiouridylate methyltransferase [Source:RGD Symbol;Acc:1311229]	0.74076	-0.432923	0.0211101	0.0958015	yes	down	5.33	7.33	5.87	7.34	7.29	8.11
ENSRNOG00000016469	Fxyd2	FXYD domain-containing ion transport regulator 2 [Source:RGD Symbol;Acc:2173]	1.31326	0.393156	0.0247911	0.106908	yes	up	30.02	25.06	25.74	14.06	17.91	19.37
ENSRNOG00000016496	Ctsc	cathepsin C [Source:RGD Symbol;Acc:2445]	1.40884	0.494505	2.98e-05	0.000642853	yes	up	38.66	29.92	40.76	19.09	22.95	26.91
ENSRNOG00000016516	Mbp	myelin basic protein [Source:RGD Symbol;Acc:3054]	2.29573	1.19895	0.0183616	1	yes	up	1.72	1.39	0.98	0.46	0.62	0.47
ENSRNOG00000016538	Itga8	integrin subunit alpha 8 [Source:RGD Symbol;Acc:621634]	1.34675	0.429481	2.76e-08	2.36e-06	yes	up	102.49	93.28	122.23	64.61	70.53	77.23
ENSRNOG00000016550	Dclk2	doublecortin-like kinase 2 [Source:RGD Symbol;Acc:1308384]	1.74798	0.805685	0.0209336	0.0951783	yes	up	0.58	0.53	0.67	0.34	0.33	0.34
ENSRNOG00000016551	Bcl2l11	BCL2 like 11 [Source:RGD Symbol;Acc:628774]	1.29279	0.370487	0.0460875	0.162364	yes	up	5.93	4.05	4.62	6.04	5.11	3.45
ENSRNOG00000016571	Ngf	nerve growth factor [Source:RGD Symbol;Acc:1598328]	0.77393	-0.369725	6.98e-05	0.00122759	yes	down	39.73	43.03	43.23	47.98	50.7	50.13
ENSRNOG00000016576	Carmil1	capping protein regulator and myosin 1 linker 1 [Source:RGD Symbol;Acc:1306623]	1.30242	0.3812	1.44e-05	0.000360197	yes	up	10.18	10.74	10.94	7.23	7.48	7.45
ENSRNOG00000016581	Serpinb1a	serpin family B member 1A [Source:RGD Symbol;Acc:1306203]	1.40622	0.491818	0.0158174	0.0781908	yes	up	588.8	408.09	673.7	357.99	348.45	379.9
ENSRNOG00000016611	Hras	HRas proto-oncogene, GTPase [Source:RGD Symbol;Acc:2827]	0.823829	-0.279584	0.00113576	0.0105132	yes	down	36.52	40.84	37.2	45.65	40.4	39.71
ENSRNOG00000016643	Lpcat2	lysophosphatidylcholine acyltransferase 2 [Source:RGD Symbol;Acc:2325051]	1.4506	0.53665	0.00109299	0.0101794	yes	up	10.08	9.5	10.49	4.63	6.77	7.43
ENSRNOG00000016680	Nsd1	nuclear receptor binding SET domain protein 1 [Source:RGD Symbol;Acc:1307748]	1.31337	0.393274	8.84e-06	0.000242044	yes	up	8.96	10.73	11.12	6.28	7.54	7.26
ENSRNOG00000016683	Zfp668	zinc finger protein 668 [Source:RGD Symbol;Acc:1308623]	0.796436	-0.32837	0.0248927	0.107267	yes	down	3.71	3.36	3.81	4.07	3.83	4.36
ENSRNOG00000016687	Ssc5d	scavenger receptor cysteine rich family member with 5 domains [Source:RGD Symbol;Acc:1565772]	1.21012	0.275155	0.00019316	0.00269148	yes	up	64.34	52	61.94	42.73	44.05	46.01
ENSRNOG00000016696	Angpt2	angiopoietin 2 [Source:RGD Symbol;Acc:621861]	2.58164	1.36829	0.0405127	1	yes	up	0.38	0.47	0.74	0.17	0.25	0.13
ENSRNOG00000016705	Prpf4b	pre-mRNA processing factor 4B [Source:RGD Symbol;Acc:1307784]	1.4076	0.49324	2.05e-05	0.000473245	yes	up	10.2	12.34	14.52	7.7	7.67	8.43
ENSRNOG00000016717	Gas2	growth arrest-specific 2 [Source:RGD Symbol;Acc:1563167]	1.41282	0.498582	0.00663402	0.0407106	yes	up	8.69	6.1	8.02	4.71	4.37	5.63
ENSRNOG00000016744	Chd6	chromodomain helicase DNA binding protein 6 [Source:RGD Symbol;Acc:1310465]	1.28834	0.365512	0.000829876	0.00821475	yes	up	4.14	4.09	5.08	2.88	2.98	3.5
ENSRNOG00000016825	Polr1g	RNA polymerase I subunit G [Source:RGD Symbol;Acc:1591707]	0.779659	-0.359086	0.000328794	0.00405461	yes	down	20.42	22.71	19.55	24.95	25.11	22.73
ENSRNOG00000016829	Isoc2b	isochorismatase domain containing 2b [Source:RGD Symbol;Acc:1309062]	0.72297	-0.467992	0.0236069	0.103193	yes	down	8.93	10.27	7.23	11.08	9.34	13.19
ENSRNOG00000016892	Nr2f6	nuclear receptor subfamily 2, group F, member 6 [Source:RGD Symbol;Acc:621685]	0.832879	-0.263821	0.00324175	0.0233707	yes	down	45.12	44.81	37.37	46.31	47.23	45.43
ENSRNOG00000016921	Klhl11	kelch-like family member 11 [Source:RGD Symbol;Acc:1306673]	1.52917	0.612752	0.00137226	0.0122895	yes	up	6.37	8.09	6.39	3.03	5.18	4.13
ENSRNOG00000016957	Igfbp2	insulin-like growth factor binding protein 2 [Source:RGD Symbol;Acc:2873]	0.552312	-0.856445	1.12e-14	5.65e-12	yes	down	27.19	30.76	23.39	47.45	43.24	43.76
ENSRNOG00000016998	Atxn1	ataxin 1 [Source:RGD Symbol;Acc:3624]	1.34696	0.429705	0.00266747	0.0202035	yes	up	3.83	4.14	4.25	2.45	2.93	2.78
ENSRNOG00000017001	Zfp652	zinc finger protein 652 [Source:RGD Symbol;Acc:1566329]	1.25223	0.324502	0.0314975	0.126595	yes	up	6.52	6.86	6.94	5.33	4.4	4.9
ENSRNOG00000017012	Coq7	coenzyme Q7, hydroxylase [Source:RGD Symbol;Acc:2381]	0.792477	-0.335559	0.0451181	0.160409	yes	down	5.34	6.15	6.41	7.48	6.16	6.76
ENSRNOG00000017020	Inpp5d	inositol polyphosphate-5-phosphatase D [Source:RGD Symbol;Acc:2914]	1.5739	0.654347	0.000539456	0.00591451	yes	up	4.03	3.61	3.83	1.42	2.47	2.7
ENSRNOG00000017065	Arhgap28	Rho GTPase activating protein 28 [Source:RGD Symbol;Acc:1559882]	1.20646	0.270777	0.00153514	0.0133441	yes	up	19.7	20.52	21.68	14.8	15.96	15.79
ENSRNOG00000017073	Ca9	carbonic anhydrase 9 [Source:RGD Symbol;Acc:1306426]	0.747838	-0.419202	2.3e-06	8.14e-05	yes	down	22.65	23.88	23.3	28.55	29.33	26.62
ENSRNOG00000017075	Slc35e2b	solute carrier family 35, member E2B [Source:RGD Symbol;Acc:1309076]	1.44503	0.531098	0.0111533	0.0597902	yes	up	3.78	5.01	4.38	2.54	2.41	3.3
ENSRNOG00000017109	Rassf7	Ras association domain family member 7 [Source:RGD Symbol;Acc:1306244]	0.681527	-0.553158	0.00702657	0.042348	yes	down	5.15	5.29	4.51	6.8	6.24	6.92
ENSRNOG00000017120	Abhd2	abhydrolase domain containing 2, acylglycerol lipase [Source:RGD Symbol;Acc:1311389]	1.24811	0.319746	1.18e-05	0.00030748	yes	up	45.82	49.9	47.93	35.09	36.16	32.75
ENSRNOG00000017127	Rpl28	ribosomal protein L28 [Source:RGD Symbol;Acc:621193]	0.83131	-0.266541	9.25e-07	4.01e-05	yes	down	1331.89	1306.6	1234.05	1440.2	1513.75	1382.82
ENSRNOG00000017149	Fam131b	family with sequence similarity 131, member B [Source:RGD Symbol;Acc:1560653]	1.31946	0.399946	0.0011465	0.0105964	yes	up	7.26	6.36	7.7	4.89	4.86	4.8
ENSRNOG00000017154	Atp11a	ATPase phospholipid transporting 11A [Source:RGD Symbol;Acc:1308688]	1.3279	0.409151	1.56e-10	2.39e-08	yes	up	37.74	35.72	36	22.41	26.48	25.13
ENSRNOG00000017164	Afap1l2	actin filament associated protein 1-like 2 [Source:RGD Symbol;Acc:1310668]	0.751203	-0.412724	2.57e-06	9.02e-05	yes	down	15.31	18.14	16.25	20.38	20.6	18.56
ENSRNOG00000017206	Igfbp5	insulin-like growth factor binding protein 5 [Source:RGD Symbol;Acc:2876]	1.54557	0.628136	1.47e-05	0.000366001	yes	up	8.69	5.93	6.78	3.57	3.96	4.99
ENSRNOG00000017225	Fhip2a	FHF complex subunit HOOK interacting protein 2A [Source:RGD Symbol;Acc:1306116]	1.47535	0.561057	2.04e-06	7.41e-05	yes	up	13.54	12.22	12.29	7.24	7.59	8.54
ENSRNOG00000017231	Adam9	ADAM metallopeptidase domain 9 [Source:RGD Symbol;Acc:621473]	1.2356	0.305208	0.00126252	0.0114849	yes	up	30.76	28.4	34.28	19.67	23.33	25.39
ENSRNOG00000017243	Bnip3	BCL2 interacting protein 3 [Source:RGD Symbol;Acc:620800]	1.21238	0.277838	0.00210457	0.0168895	yes	up	55.69	50.55	57.7	40	37.83	46.25
ENSRNOG00000017253	Ccdc107	coiled-coil domain containing 107 [Source:RGD Symbol;Acc:1560252]	0.793854	-0.333054	5.75e-05	0.00107003	yes	down	33.82	38.4	36.65	41.44	41.93	41.16
ENSRNOG00000017277	Igsf6	immunoglobulin superfamily, member 6 [Source:RGD Symbol;Acc:620663]	1.81897	0.863125	0.0135447	0.0693889	yes	up	2.23	2.53	3.35	0.52	1.77	1.76
ENSRNOG00000017284	Nop16	NOP16 nucleolar protein [Source:RGD Symbol;Acc:1305727]	0.822459	-0.281984	0.000636714	0.00672543	yes	down	67.79	73.9	74.57	84.51	80.32	76.38
ENSRNOG00000017319	Mertk	MER proto-oncogene, tyrosine kinase [Source:RGD Symbol;Acc:69283]	1.57728	0.657437	0.000877886	0.0085504	yes	up	3.2	2.27	3.18	1.41	1.69	1.84
ENSRNOG00000017399	Acrbp	acrosin binding protein [Source:RGD Symbol;Acc:1564880]	0.831507	-0.2662	0.012324	0.0646928	yes	down	7.54	7.4	8.27	7.87	8.79	8.42
ENSRNOG00000017406	Atrnl1	attractin like 1 [Source:RGD Symbol;Acc:1563485]	1.29637	0.374477	3.22e-06	0.000107653	yes	up	11.73	12.29	13.45	7.82	8.91	9.14
ENSRNOG00000017418	Rps3	ribosomal protein S3 [Source:RGD Symbol;Acc:619888]	0.812965	-0.298735	1.32e-05	0.000336154	yes	down	2660.14	2514.39	2143.99	2830.96	2903.24	2710.22
ENSRNOG00000017428	Map1b	microtubule-associated protein 1B [Source:RGD Symbol;Acc:3043]	1.2536	0.326079	3.01e-07	1.55e-05	yes	up	18.22	20.37	19.69	12.98	13.76	15.03
ENSRNOG00000017434	Mgat3	beta-1,4-mannosyl-glycoprotein 4-beta-N-acetylglucosaminyltransferase [Source:RGD Symbol;Acc:3084]	1.20019	0.263262	0.0017715	0.0148351	yes	up	17.54	16.08	16.7	11.49	12.37	13.86
ENSRNOG00000017443	Tmem87b	transmembrane protein 87B [Source:RGD Symbol;Acc:1307907]	1.20404	0.267882	0.00175468	0.0147247	yes	up	15.37	14.94	17.91	11.64	11.98	12.42
ENSRNOG00000017446	Ndufs8	NADH:ubiquinone oxidoreductase core subunit S8 [Source:RGD Symbol;Acc:1309436]	0.801211	-0.319746	1.6e-05	0.00039168	yes	down	45.68	46.24	45.3	51.07	52.92	51.75
ENSRNOG00000017477	Mmp23	matrix metallopeptidase 23 [Source:RGD Symbol;Acc:620201]	0.824525	-0.278364	0.000856438	0.00840224	yes	down	46.78	44.49	46.46	48.96	53.76	49.74
ENSRNOG00000017491	Carf	calcium responsive transcription factor [Source:RGD Symbol;Acc:1306822]	1.67932	0.747876	0.000828851	0.00821132	yes	up	2.49	2.31	2.55	1.2	1.31	1.49
ENSRNOG00000017506	Cltb	clathrin, light chain B [Source:RGD Symbol;Acc:621353]	0.77947	-0.359434	3.81e-06	0.000123646	yes	down	298.06	299.64	250.48	325.72	358.26	314.59
ENSRNOG00000017525	Epha1	Eph receptor A1 [Source:RGD Symbol;Acc:1304680]	1.68202	0.750191	0.00448833	0.030284	yes	up	2.1	1.57	2.28	0.92	1.16	1.12
ENSRNOG00000017571	Ndufa2	NADH:ubiquinone oxidoreductase subunit A2 [Source:RGD Symbol;Acc:1309997]	0.821608	-0.283478	0.000364256	0.00436637	yes	down	233.52	237.92	208.73	255.85	274.7	261.28
ENSRNOG00000017586	-	similar to U1 small nuclear ribonucleoprotein C (U1 snRNP protein C) (U1C protein) (U1-C) [Source:RGD Symbol;Acc:1596424]	0.0948401	-3.39836	0.0345079	1	yes	down	0.19	0	0	1.75	0.87	0
ENSRNOG00000017593	Mtr	5-methyltetrahydrofolate-homocysteine methyltransferase [Source:RGD Symbol;Acc:621283]	1.38048	0.465172	0.000781823	0.00785451	yes	up	5.54	6.33	5.34	3.22	3.7	4.34
ENSRNOG00000017608	C2cd3	C2 domain containing 3 centriole elongation regulator [Source:RGD Symbol;Acc:1307366]	1.266	0.340281	0.0015788	0.0135907	yes	up	4.68	5.51	5.1	3.51	3.63	3.78
ENSRNOG00000017622	Npm3	nucleophosmin/nucleoplasmin, 3 [Source:RGD Symbol;Acc:1565542]	0.793614	-0.33349	0.000746088	0.00761537	yes	down	54.68	62.71	53.96	69.26	66.68	63.51
ENSRNOG00000017628	Tagln	transgelin [Source:RGD Symbol;Acc:3723]	0.748258	-0.418393	3.51e-21	7.09e-18	yes	down	10323.4	10774	10077.2	12694	13043.7	12607.2
ENSRNOG00000017641	Rnf44	ring finger protein 44 [Source:RGD Symbol;Acc:1307212]	1.22926	0.297795	0.0213166	0.0964136	yes	up	15.08	14.4	13.81	9.53	10.41	10.75
ENSRNOG00000017654	Emc8	ER membrane protein complex subunit 8 [Source:RGD Symbol;Acc:1311219]	0.779747	-0.358922	9.71e-05	0.00160134	yes	down	93.01	84.82	83.56	115	99.64	93.5
ENSRNOG00000017672	Akr1c14	aldo-keto reductase family 1, member C14 [Source:RGD Symbol;Acc:708361]	1.8166	0.861237	6.5e-06	0.000188126	yes	up	8.47	6.07	9.71	4.41	3.35	4.36
ENSRNOG00000017720	Mxd1	max dimerization protein 1 [Source:RGD Symbol;Acc:1564525]	1.37871	0.463321	0.015068	0.075315	yes	up	4.67	4.55	5.99	2.69	3.87	3.41
ENSRNOG00000017765	Net1	neuroepithelial cell transforming 1 [Source:RGD Symbol;Acc:1305034]	1.37957	0.464217	0.000148965	0.00221637	yes	up	10.46	9.5	11.92	7.49	6.95	6.52
ENSRNOG00000017783	Sfrp1	secreted frizzled-related protein 1 [Source:RGD Symbol;Acc:621074]	1.29207	0.369684	0.000152413	0.00224563	yes	up	15.2	12.77	16.21	10.24	9.97	10.59
ENSRNOG00000017786	Acta1	actin, alpha 1, skeletal muscle [Source:RGD Symbol;Acc:2025]	0.757359	-0.400951	0.000138511	0.00210367	yes	down	28.27	24.82	24.74	29.3	31.46	33.18
ENSRNOG00000017791	Arhgap12	Rho GTPase activating protein 12 [Source:RGD Symbol;Acc:1310017]	1.29834	0.376664	0.0444782	0.159004	yes	up	2.25	2.46	2.7	1.75	1.56	1.77
ENSRNOG00000017795	Hspbp1	HSPA (Hsp70) binding protein 1 [Source:RGD Symbol;Acc:628677]	0.800269	-0.321443	0.000179613	0.00255034	yes	down	52.7	46.03	46.84	57.12	55.64	53.04
ENSRNOG00000017819	Cd14	CD14 molecule [Source:RGD Symbol;Acc:620588]	1.65568	0.727427	0.00246131	0.0189859	yes	up	80.76	61.23	76.1	28.45	42.44	49.11
ENSRNOG00000017833	Actn2	actinin alpha 2 [Source:RGD Symbol;Acc:1308097]	0.715666	-0.482642	0.000347007	0.0042332	yes	down	5.53	6.76	5.73	7.86	7.49	7.44
ENSRNOG00000017839	Ercc1	ERCC excision repair 1, endonuclease non-catalytic subunit [Source:RGD Symbol;Acc:1306992]	0.732316	-0.449461	1.3e-06	5.06e-05	yes	down	45.14	52.75	42.72	56.58	60.21	58.97
ENSRNOG00000017847	Rps19bp1	ribosomal protein S19 binding protein 1 [Source:MGI Symbol;Acc:MGI:1913788]	0.813386	-0.297989	0.000706704	0.00729319	yes	down	80.89	85.39	76.11	93.7	93.37	89.8
ENSRNOG00000017850	Dctpp1	dCTP pyrophosphatase 1 [Source:RGD Symbol;Acc:620933]	0.703516	-0.507344	0.0038928	0.0270511	yes	down	32.01	28.97	22.36	42.22	37.42	32.36
ENSRNOG00000017858	Tsr3	TSR3 ribosome maturation factor [Source:RGD Symbol;Acc:1565744]	0.733938	-0.44627	0.00105228	0.00989911	yes	down	19.78	17.99	18.99	25.65	24.57	20.62
ENSRNOG00000017874	Cd53	Cd53 molecule [Source:RGD Symbol;Acc:2310]	1.36571	0.449652	0.00562683	0.0360438	yes	up	12.08	11.03	13.12	6.33	8.47	9.38
ENSRNOG00000017914	Cavin3	caveolae associated protein 3 [Source:RGD Symbol;Acc:628755]	0.729157	-0.455699	3.14e-08	2.57e-06	yes	down	382.86	395.54	310.19	471.82	480.4	420.31
ENSRNOG00000017933	Ccdc3	coiled-coil domain containing 3 [Source:RGD Symbol;Acc:1559473]	3.11906	1.64111	0.0334495	1	yes	up	0.43	0.17	0.43	0.13	0.07	0.1
ENSRNOG00000017938	Btaf1	B-TFIID TATA-box binding protein associated factor 1 [Source:RGD Symbol;Acc:1564130]	1.21997	0.286847	0.00173669	0.0146041	yes	up	6.05	6.56	6.96	4.74	4.54	5.18
ENSRNOG00000017959	Cfap100	cilia and flagella associated protein 100 [Source:RGD Symbol;Acc:1305768]	0.700766	-0.512994	0.020251	0.0929109	yes	down	2.86	2.64	2.89	4.37	3.12	3.32
ENSRNOG00000017960	Deaf1	DEAF1 transcription factor [Source:RGD Symbol;Acc:620671]	0.830021	-0.26878	0.0372297	0.141842	yes	down	13.45	13.04	10.69	14.47	12.21	13.39
ENSRNOG00000017976	Slco2b1	solute carrier organic anion transporter family, member 2b1 [Source:RGD Symbol;Acc:621391]	1.58459	0.664112	0.00937738	0.0526436	yes	up	1.65	1.64	1.85	0.79	0.82	1.31
ENSRNOG00000017979	Mrto4	MRT4 homolog, ribosome maturation factor [Source:RGD Symbol;Acc:1311709]	0.825407	-0.276822	0.00141039	0.012566	yes	down	39	37.5	38.68	47.13	43.48	44.78
ENSRNOG00000017980	Itgal	integrin subunit alpha L [Source:RGD Symbol;Acc:631424]	1.24782	0.31941	0.020864	0.0950402	yes	up	6.88	6.07	5.83	3.68	4.79	5.13
ENSRNOG00000018009	Rab8b	RAB8B, member RAS oncogene family [Source:RGD Symbol;Acc:628764]	1.22937	0.297921	0.00140409	0.0125284	yes	up	11.9	12.07	13.42	8.23	9.39	9.77
ENSRNOG00000018011	Tasor2	transcription activation suppressor family member 2 [Source:RGD Symbol;Acc:1564456]	1.35187	0.434958	0.000385725	0.0045811	yes	up	3.56	4.32	4.62	2.52	2.7	3.12
ENSRNOG00000018012	Tulp4	TUB like protein 4 [Source:RGD Symbol;Acc:1564487]	1.24593	0.317227	7.52e-06	0.000213635	yes	up	21.51	25.52	23.52	15.67	17.29	17.9
ENSRNOG00000018019	Hspa12a	heat shock protein family A (Hsp70) member 12A [Source:RGD Symbol;Acc:1305531]	1.32344	0.404288	0.0266466	0.112498	yes	up	2.04	2.19	2.54	1.35	1.31	1.91
ENSRNOG00000018047	Gorasp1	golgi reassembly stacking protein 1 [Source:RGD Symbol;Acc:621122]	0.822832	-0.28133	0.00164339	0.0140284	yes	down	24.66	21.7	23.27	24.66	26.67	24.38
ENSRNOG00000018054	F2rl2	coagulation factor II (thrombin) receptor-like 2 [Source:RGD Symbol;Acc:620871]	0.669518	-0.578806	0.0345715	0.134709	yes	down	3.49	3.42	2.13	4.54	3.62	4.16
ENSRNOG00000018057	Mrpl2	mitochondrial ribosomal protein L2 [Source:RGD Symbol;Acc:1307147]	0.832926	-0.263739	0.0244596	0.105948	yes	down	31.37	30.25	30.01	31.84	36.86	32.62
ENSRNOG00000018068	Ndufs6	NADH:ubiquinone oxidoreductase subunit S6 [Source:RGD Symbol;Acc:3156]	0.746644	-0.421507	0.0110084	0.0592487	yes	down	86.37	62.5	55.47	102.95	83.05	84.84
ENSRNOG00000018082	Slc26a2	solute carrier family 26 member 2 [Source:RGD Symbol;Acc:620622]	1.88158	0.911944	0.000210349	0.00287564	yes	up	2.91	2.61	2.65	1.01	1.36	1.57
ENSRNOG00000018092	Cd83	CD83 molecule [Source:RGD Symbol;Acc:1309677]	1.65428	0.726203	0.00577896	0.036593	yes	up	3.53	3.1	3.11	1.56	1.52	2.32
ENSRNOG00000018094	Sv2c	synaptic vesicle glycoprotein 2c [Source:RGD Symbol;Acc:619718]	1.73846	0.797809	0.0108511	0.0587936	yes	up	1.56	1.86	2.36	0.69	1.23	1.09
ENSRNOG00000018122	Tspan17	tetraspanin 17 [Source:RGD Symbol;Acc:1311167]	0.810732	-0.302703	0.00991245	0.0549353	yes	down	19.45	20.15	20.84	22.28	22.08	22.36
ENSRNOG00000018126	Abca1	ATP binding cassette subfamily A member 1 [Source:RGD Symbol;Acc:631344]	1.5256	0.609377	8.49e-07	3.73e-05	yes	up	5.36	5.36	5.68	2.65	3.11	3.92
ENSRNOG00000018214	Bok	BCL2 family apoptosis regulator BOK [Source:RGD Symbol;Acc:70984]	0.74218	-0.43016	3.62e-05	0.000746379	yes	down	34.38	37.17	35.53	47.97	46.34	37.23
ENSRNOG00000018237	Gstp1	glutathione S-transferase pi 1 [Source:RGD Symbol;Acc:2758]	0.737147	-0.439976	2.49e-13	8.39e-11	yes	down	549.1	539.88	504.09	699.53	675.27	633.32
ENSRNOG00000018251	Mrc1	mannose receptor, C type 1 [Source:RGD Symbol;Acc:1309353]	1.97926	0.984958	0.000369082	0.00441226	yes	up	13.52	12.76	17.03	4.35	7.22	8.16
ENSRNOG00000018262	Ampd3	adenosine monophosphate deaminase 3 [Source:RGD Symbol;Acc:2111]	1.76508	0.819737	0.00246896	0.0190137	yes	up	1.49	1.43	1.43	0.61	0.69	0.93
ENSRNOG00000018282	Gda	guanine deaminase [Source:RGD Symbol;Acc:621617]	2.01124	1.00809	1.98e-19	2.67e-16	yes	up	22.24	19.96	24.3	8.92	9.86	10.76
ENSRNOG00000018320	Rps15a	ribosomal protein S15a [Source:RGD Symbol;Acc:619939]	0.805207	-0.312568	9.98e-10	1.27e-07	yes	down	1239.95	1142.34	1199.83	1396.86	1331.63	1384.97
ENSRNOG00000018326	Pgls	6-phosphogluconolactonase [Source:RGD Symbol;Acc:1307001]	0.790914	-0.338407	1.16e-05	0.000303391	yes	down	139.78	125.11	119.17	158.56	154.43	135.87
ENSRNOG00000018346	Agtr1a	angiotensin II receptor, type 1a [Source:RGD Symbol;Acc:2070]	1.3352	0.417053	0.0175598	0.0840576	yes	up	4.93	4.8	5.19	3.72	3.03	3.37
ENSRNOG00000018359	Smad7	SMAD family member 7 [Source:RGD Symbol;Acc:69314]	0.792308	-0.335866	0.000953192	0.00915155	yes	down	25.64	30.24	24.95	31.73	35.26	28.32
ENSRNOG00000018369	Prx	periaxin [Source:RGD Symbol;Acc:619960]	0.778531	-0.361174	0.00223572	0.0176961	yes	down	4.5	4.58	4.9	4.97	5.74	5.52
ENSRNOG00000018387	Wdr7	WD repeat domain 7 [Source:RGD Symbol;Acc:619836]	1.3256	0.40665	2.74e-05	0.000600662	yes	up	7.77	7.41	8.56	5.1	5.39	5.08
ENSRNOG00000018414	Csf1r	colony stimulating factor 1 receptor [Source:RGD Symbol;Acc:2425]	1.36262	0.446387	0.0366215	0.140396	yes	up	44.36	38.95	40.43	19.52	30.76	32.16
ENSRNOG00000018477	Otud4	OTU deubiquitinase 4 [Source:RGD Symbol;Acc:1305606]	1.52568	0.609455	1.61e-05	0.000393191	yes	up	6.27	7.68	8.53	4.71	3.87	4.66
ENSRNOG00000018488	Cd40	CD40 molecule [Source:RGD Symbol;Acc:619830]	2.19026	1.1311	0.0112293	1	yes	up	3.14	2.4	1.47	0.96	0.92	1.13
ENSRNOG00000018494	Ppp1r3c	protein phosphatase 1, regulatory subunit 3C [Source:RGD Symbol;Acc:1309132]	1.27891	0.354917	0.0430032	0.156001	yes	up	5.61	4.92	5.7	3.27	3.49	4.72
ENSRNOG00000018502	Mon1a	MON1 homolog A, secretory trafficking associated [Source:RGD Symbol;Acc:1308823]	0.800659	-0.32074	0.0120249	0.0634526	yes	down	11.1	11.2	10.08	11.64	11.89	13.21
ENSRNOG00000018505	Cidea	cell death-inducing DFFA-like effector a [Source:RGD Symbol;Acc:1305106]	0.554193	-0.851541	0.00834393	0.0483941	yes	down	2.77	2.98	2.68	5.05	3.89	5.11
ENSRNOG00000018556	Tomm40	translocase of outer mitochondrial membrane 40 [Source:RGD Symbol;Acc:1303022]	0.808425	-0.306814	0.000157612	0.00230266	yes	down	76.79	72.82	72.94	92.14	81.08	77.12
ENSRNOG00000018576	Rcan3	RCAN family member 3 [Source:RGD Symbol;Acc:1311826]	1.57081	0.65151	0.0105754	0.057583	yes	up	7.36	6.77	5.41	3.51	4.4	3.49
ENSRNOG00000018598	Ankrd1	ankyrin repeat domain 1 [Source:RGD Symbol;Acc:61989]	0.645656	-0.631163	4.32e-07	2.07e-05	yes	down	21.19	29.23	22.71	37.86	30.75	31.14
ENSRNOG00000018645	Rpsa	ribosomal protein SA [Source:RGD Symbol;Acc:71026]	0.820838	-0.28483	3.34e-10	4.89e-08	yes	down	1739.48	1657.95	1665.99	1848.62	1878.09	1865.15
ENSRNOG00000018646	Hbegf	heparin-binding EGF-like growth factor [Source:RGD Symbol;Acc:2526]	0.826638	-0.274672	6.79e-07	3.07e-05	yes	down	89.26	96.6	93.51	101.23	102.97	101.4
ENSRNOG00000018668	Glg1	golgi glycoprotein 1 [Source:RGD Symbol;Acc:69345]	1.34622	0.428912	3.42e-12	7.67e-10	yes	up	60.4	57.36	60.15	35.83	40.42	42.76
ENSRNOG00000018683	Dock1	dedicator of cyto-kinesis 1 [Source:RGD Symbol;Acc:1566072]	1.20498	0.269014	0.00037358	0.00444993	yes	up	13.01	13.87	14.21	9.35	10.49	10.82
ENSRNOG00000018775	Cystm1	cysteine-rich transmembrane module containing 1 [Source:RGD Symbol;Acc:2323233]	0.766468	-0.383703	0.000184717	0.00260677	yes	down	78.6	97.65	80.12	114.03	99.1	94.33
ENSRNOG00000018791	Dnlz	DNL-type zinc finger [Source:RGD Symbol;Acc:1308635]	0.816898	-0.291772	0.0116834	0.0619742	yes	down	9.58	10.66	8.4	10.11	11.18	10.35
ENSRNOG00000018795	Rpl18a	ribosomal protein L18A [Source:RGD Symbol;Acc:1302976]	0.826238	-0.27537	3.55e-08	2.74e-06	yes	down	2626.17	2589.38	2441.41	2938.42	3033.8	2849.91
ENSRNOG00000018801	AC109048.1	kelch domain containing 4 [Source:RGD Symbol;Acc:1561676]	0.817952	-0.289912	0.00123623	0.0113051	yes	down	17.61	17.06	16.75	19.11	19.8	17.91
ENSRNOG00000018808	Vip	vasoactive intestinal peptide [Source:RGD Symbol;Acc:621647]	10.6643	3.41471	0.0170024	1	yes	up	0.45	0.29	0.43	0	0.09	0
ENSRNOG00000018835	Notch2	notch receptor 2 [Source:RGD Symbol;Acc:3188]	1.24829	0.319949	1.44e-07	8.57e-06	yes	up	32.44	32.62	30.5	21.16	23.7	24.27
ENSRNOG00000018836	RGD1559896	similar to RIKEN cDNA 2310022B05 [Source:RGD Symbol;Acc:1559896]	0.821994	-0.2828	6.81e-08	4.69e-06	yes	down	213.86	215.64	203.83	237.32	231.64	226.48
ENSRNOG00000018873	Fam168a	family with sequence similarity 168, member A [Source:RGD Symbol;Acc:1308929]	1.26863	0.343275	3.3e-05	0.000690334	yes	up	23.01	26	23.04	13.53	17.27	16.43
ENSRNOG00000018903	Pik3r1	phosphoinositide-3-kinase regulatory subunit 1 [Source:RGD Symbol;Acc:3329]	1.42731	0.513298	4.93e-06	0.000148652	yes	up	10.47	10.22	11.24	6.05	6.51	7.63
ENSRNOG00000018905	Odad2	outer dynein arm docking complex subunit 2 [Source:RGD Symbol;Acc:1306933]	1.37575	0.460221	0.00134858	0.0121312	yes	up	5.54	5.95	6.09	3.26	3.93	4.35
ENSRNOG00000018932	Ccdc124	coiled-coil domain containing 124 [Source:RGD Symbol;Acc:1310931]	0.818726	-0.288547	0.00108105	0.0101149	yes	down	59.41	55.88	51.86	64.58	65.33	55.82
ENSRNOG00000018938	Mkx	mohawk homeobox [Source:RGD Symbol;Acc:1305652]	1.29406	0.371907	3.3e-07	1.67e-05	yes	up	37.14	36.26	38.4	25.52	24.31	28.17
ENSRNOG00000018943	Tnnc1	troponin C1, slow skeletal and cardiac type [Source:RGD Symbol;Acc:1309921]	0.783747	-0.35154	0.000329023	0.00405461	yes	down	43.51	47.17	46.95	56.43	50.75	54.5
ENSRNOG00000018946	Trim33	tripartite motif-containing 33 [Source:RGD Symbol;Acc:1307339]	1.33476	0.416579	0.0017468	0.0146789	yes	up	2.87	3.31	4.08	2.14	2.13	2.63
ENSRNOG00000018960	Syne1	spectrin repeat containing, nuclear envelope 1 [Source:MGI Symbol;Acc:MGI:1927152]	1.28048	0.356686	2.58e-08	2.22e-06	yes	up	15.11	16.29	16.22	13.25	14.02	13.6
ENSRNOG00000018964	Gss	glutathione synthetase [Source:RGD Symbol;Acc:2752]	0.831563	-0.266102	0.000176152	0.00251297	yes	down	61.82	65.29	59.25	69.93	68.16	65.08
ENSRNOG00000019007	Rpl14	ribosomal protein L14 [Source:RGD Symbol;Acc:621180]	0.827796	-0.272652	2.11e-08	1.94e-06	yes	down	1656.53	1621.73	1579.18	1830.41	1747.47	1828.12
ENSRNOG00000019014	Ndst1	N-deacetylase and N-sulfotransferase 1 [Source:RGD Symbol;Acc:69303]	1.25804	0.331183	0.000105249	0.00169715	yes	up	15.42	15.2	15.29	10.26	11.43	11.21
ENSRNOG00000019048	Sod2	superoxide dismutase 2 [Source:RGD Symbol;Acc:3732]	1.50228	0.587155	5.79e-05	0.00107003	yes	up	107.58	81.16	106.47	54.44	57.07	65.75
ENSRNOG00000019079	Polr1c	RNA polymerase I and III subunit C [Source:RGD Symbol;Acc:1309689]	0.805489	-0.312062	0.00110939	0.0103242	yes	down	36.06	33.51	35.09	39.43	41.65	37.88
ENSRNOG00000019141	Ch25h	cholesterol 25-hydroxylase [Source:RGD Symbol;Acc:1310575]	1.85827	0.893962	1.26e-05	0.000323509	yes	up	17.7	14.37	19.39	5.27	9.7	10.45
ENSRNOG00000019196	Xpnpep3	X-prolyl aminopeptidase 3 [Source:RGD Symbol;Acc:1589063]	1.4813	0.566861	0.0367308	0.140682	yes	up	2.76	5.18	3.11	1.51	2.62	2.62
ENSRNOG00000019229	Fbl	fibrillarin [Source:RGD Symbol;Acc:1305542]	0.805099	-0.312762	0.000169561	0.00243903	yes	down	87.15	84.63	77.93	100.46	96.4	87.22
ENSRNOG00000019245	Sgf29	SAGA complex associated factor 29 [Source:RGD Symbol;Acc:1310609]	0.812092	-0.300284	0.0430448	0.156089	yes	down	9.25	10.83	9.23	10.63	12.58	10.37
ENSRNOG00000019270	P2ry6	pyrimidinergic receptor P2Y6 [Source:RGD Symbol;Acc:620269]	1.54651	0.629013	0.000456485	0.00521604	yes	up	10.46	8.36	10.78	4.55	6.56	6.57
ENSRNOG00000019288	Ogfod1	2-oxoglutarate and iron-dependent oxygenase domain containing 1 [Source:RGD Symbol;Acc:1308848]	1.2413	0.311847	0.00640916	0.0395912	yes	up	6.07	6.69	5.97	4.33	4.48	4.78
ENSRNOG00000019322	Notch1	notch receptor 1 [Source:RGD Symbol;Acc:3187]	1.37096	0.455185	0.0113487	0.0604634	yes	up	1.63	1.18	1.49	1	0.86	0.96
ENSRNOG00000019333	Hipk1	homeodomain interacting protein kinase 1 [Source:RGD Symbol;Acc:1304941]	1.24732	0.318829	1.35e-05	0.000339894	yes	up	12.83	13.98	13.6	9.23	9.41	10.55
ENSRNOG00000019352	Emc6	ER membrane protein complex subunit 6 [Source:RGD Symbol;Acc:1309231]	0.824683	-0.278088	0.000453807	0.00521104	yes	down	25.75	26.55	25.85	27.83	29.12	28.81
ENSRNOG00000019354	Ptch1	patched 1 [Source:RGD Symbol;Acc:621425]	1.57927	0.659256	3.21e-05	0.000676656	yes	up	2.34	2.69	2.66	1.59	1.39	1.38
ENSRNOG00000019357	Tax1bp3	Tax1 binding protein 3 [Source:RGD Symbol;Acc:1308924]	0.763881	-0.38858	2.69e-09	3.02e-07	yes	down	97.69	104.25	101.57	124.52	116.66	120.15
ENSRNOG00000019394	Mpv17l2	MPV17 mitochondrial inner membrane protein like 2 [Source:RGD Symbol;Acc:1308064]	0.816084	-0.293211	0.00676828	0.0412838	yes	down	36.76	38.52	36.03	39.09	45.17	41.39
ENSRNOG00000019416	-	-	0.760889	-0.394241	0.0230328	0.101562	yes	down	4.47	5.39	5.79	6.48	5.66	6.57
ENSRNOG00000019430	Coro1a	coronin 1A [Source:RGD Symbol;Acc:620009]	1.24626	0.317602	0.0335862	0.132617	yes	up	20.35	17.26	18.68	10.28	15.19	15.79
ENSRNOG00000019440	Kcnn4	potassium calcium-activated channel subfamily N member 4 [Source:RGD Symbol;Acc:621476]	0.619715	-0.690323	0.0101139	0.0557966	yes	down	1.9	2.43	2.25	3.91	3.17	2.56
ENSRNOG00000019442	Josd2	Josephin domain containing 2 [Source:RGD Symbol;Acc:1307305]	0.738938	-0.436474	0.000192148	0.00268432	yes	down	39.49	43.92	38.53	49.8	48.29	52.81
ENSRNOG00000019453	Rps5	ribosomal protein S5 [Source:RGD Symbol;Acc:3601]	0.823833	-0.279576	4.08e-09	4.45e-07	yes	down	1308.14	1346.43	1260.42	1514.07	1457.25	1466.73
ENSRNOG00000019459	Oaz1	ornithine decarboxylase antizyme 1 [Source:RGD Symbol;Acc:3219]	0.810144	-0.30375	2.46e-05	0.000551868	yes	down	861.86	825.88	701.73	917.12	949.5	856.18
ENSRNOG00000019463	Mad2l1bp	MAD2L1 binding protein [Source:RGD Symbol;Acc:1309175]	0.786589	-0.346317	0.0274804	0.114708	yes	down	5.75	6.66	5.49	6.91	7.13	6.54
ENSRNOG00000019476	Agap1	ArfGAP with GTPase domain, ankyrin repeat and PH domain 1 [Source:RGD Symbol;Acc:1309244]	1.21412	0.279912	0.000581023	0.00626822	yes	up	14.12	14.65	15.65	10.18	10.82	11.44
ENSRNOG00000019500	Cyp1a1	cytochrome P450, family 1, subfamily a, polypeptide 1 [Source:RGD Symbol;Acc:2458]	0.318076	-1.65256	1.4e-06	5.31e-05	yes	down	0.55	1.31	0.63	2.34	2.93	1.71
ENSRNOG00000019552	Lsm7	LSM7 homolog, U6 small nuclear RNA and mRNA degradation associated [Source:RGD Symbol;Acc:1305354]	0.802148	-0.318059	0.0067502	0.041215	yes	down	49.29	48.64	40.19	54.63	56.31	48.75
ENSRNOG00000019560	Pde2a	phosphodiesterase 2A [Source:RGD Symbol;Acc:620965]	1.56873	0.649594	9.89e-05	0.0016183	yes	up	5.49	4.05	6.2	2.71	2.93	3.45
ENSRNOG00000019572	Lsm4	LSM4 homolog, U6 small nuclear RNA and mRNA degradation associated [Source:RGD Symbol;Acc:1306808]	0.794425	-0.332017	0.000165629	0.00239668	yes	down	94.27	91.76	83.69	107.15	109.88	95.73
ENSRNOG00000019620	Pmf1	polyamine-modulated factor 1 [Source:RGD Symbol;Acc:1584694]	0.828043	-0.272222	0.0173351	0.0833815	yes	down	33.79	36.7	29.9	39.27	37.71	34.28
ENSRNOG00000019639	Pgpep1	pyroglutamyl-peptidase I [Source:RGD Symbol;Acc:1303133]	1.21002	0.275037	0.0327432	0.13005	yes	up	18.57	16.39	16.12	12.48	14.14	11.78
ENSRNOG00000019645	Osbp2	oxysterol binding protein 2 [Source:RGD Symbol;Acc:1310505]	1.25679	0.329744	0.0208594	0.0950402	yes	up	5	4.58	5.74	3.49	3.51	3.99
ENSRNOG00000019648	Col6a3	collagen type VI alpha 3 chain [Source:RGD Symbol;Acc:1308704]	1.49352	0.578715	1.25e-13	4.44e-11	yes	up	18.61	17.51	17.43	9.94	10.63	12.29
ENSRNOG00000019685	Gdpd3	glycerophosphodiester phosphodiesterase domain containing 3 [Source:RGD Symbol;Acc:1308386]	0.738738	-0.436864	0.00621667	0.0388174	yes	down	5.28	4.32	3.96	5.72	4.7	6.21
ENSRNOG00000019728	Itgam	integrin subunit alpha M [Source:RGD Symbol;Acc:2926]	1.71609	0.779122	0.023515	0.10294	yes	up	12.88	10.81	11.41	3.7	6.27	8.62
ENSRNOG00000019734	Mrpl14	mitochondrial ribosomal protein L14 [Source:RGD Symbol;Acc:1306240]	0.80085	-0.320397	0.00136403	0.0122248	yes	down	35.85	38.46	33.12	39.67	41.04	40.47
ENSRNOG00000019822	Gadd45b	growth arrest and DNA-damage-inducible, beta [Source:RGD Symbol;Acc:1309080]	0.740414	-0.433596	3.42e-07	1.71e-05	yes	down	68.81	82.22	65.6	87.3	90.64	89.34
ENSRNOG00000019851	Cox6a2	cytochrome c oxidase subunit 6A2 [Source:RGD Symbol;Acc:2385]	0.663813	-0.591152	0.0350837	0.136179	yes	down	18.87	18.9	13.51	22.14	20.91	33.48
ENSRNOG00000019890	Folr2	folate receptor beta [Source:RGD Symbol;Acc:1308515]	1.32483	0.405812	0.00480056	0.0318619	yes	up	38.58	44.32	36.63	20.74	31.24	31.14
ENSRNOG00000019936	Anapc15	anaphase promoting complex subunit 15 [Source:RGD Symbol;Acc:1311634]	0.819181	-0.287746	0.00258909	0.0197455	yes	down	52.33	48.56	54.8	57.54	60.44	60.12
ENSRNOG00000019948	Phf20	PHD finger protein 20 [Source:RGD Symbol;Acc:1305020]	1.25419	0.326756	0.00809117	0.0472381	yes	up	9.14	9.7	8.36	6.25	7.3	6
ENSRNOG00000019965	Tgfb1i1	transforming growth factor beta 1 induced transcript 1 [Source:RGD Symbol;Acc:620173]	0.803135	-0.316286	3.04e-08	2.51e-06	yes	down	176.59	173.98	170.06	206.63	201.95	186.56
ENSRNOG00000019973	Arl3	ADP ribosylation factor like GTPase 3 [Source:RGD Symbol;Acc:69327]	0.831666	-0.265924	0.000582876	0.00627705	yes	down	134.57	119.76	126.23	151.01	135.68	142.31
ENSRNOG00000019983	Mlx	MAX dimerization protein MLX [Source:RGD Symbol;Acc:1308590]	0.826458	-0.274987	0.00147648	0.0129456	yes	down	41.42	46.31	38.03	47.24	44.28	44.84
ENSRNOG00000019987	Scand1	SCAN domain-containing 1 [Source:RGD Symbol;Acc:1308530]	0.741674	-0.431144	1.78e-05	0.000426331	yes	down	74.8	79.04	57.13	86.27	89.16	84.66
ENSRNOG00000020013	Psrc1	proline and serine rich coiled-coil 1 [Source:RGD Symbol;Acc:1585037]	0.691871	-0.531425	0.0260853	0.111025	yes	down	2.97	3.64	2.88	3.93	4.96	3.79
ENSRNOG00000020032	Impdh1	inosine monophosphate dehydrogenase 1 [Source:RGD Symbol;Acc:1311108]	0.813502	-0.297782	4.94e-05	0.000956219	yes	down	55.03	54.88	48.52	63.65	61.09	54.7
ENSRNOG00000020068	Ndufaf3	NADH:ubiquinone oxidoreductase complex assembly factor 3 [Source:RGD Symbol;Acc:708545]	0.824589	-0.278252	0.0230775	0.101674	yes	down	27.48	22.88	26.31	29.86	26.53	29.32
ENSRNOG00000020075	Eef1g	eukaryotic translation elongation factor 1 gamma [Source:RGD Symbol;Acc:1302939]	0.832682	-0.264162	1.29e-07	7.91e-06	yes	down	827.37	792.31	773.01	878.14	872.92	847.79
ENSRNOG00000020093	-	ribosomal protein S12-like [Source:RGD Symbol;Acc:2321884]	0.539549	-0.890174	5.82e-07	2.69e-05	yes	down	42.38	62.67	40.6	108.08	77.27	77.09
ENSRNOG00000020119	Pcdhac2	protocadherin alpha subfamily C, 2 [Source:MGI Symbol;Acc:MGI:1891443]	1.24866	0.320385	0.0311273	0.125458	yes	up	2.91	3.04	2.95	1.99	1.9	2.4
ENSRNOG00000020178	Cope	COPI coat complex subunit epsilon [Source:RGD Symbol;Acc:1306785]	0.802599	-0.31725	1.23e-06	4.88e-05	yes	down	244.24	239.49	227.09	272.35	267.72	243.4
ENSRNOG00000020205	Agrn	agrin [Source:RGD Symbol;Acc:2067]	1.21742	0.283832	0.000575692	0.00622179	yes	up	6.43	6.04	6.2	4.23	4.78	4.77
ENSRNOG00000020225	Dlgap4	DLG associated protein 4 [Source:RGD Symbol;Acc:708350]	0.829067	-0.27044	4.57e-05	0.000903366	yes	down	69.21	69.98	68.56	75.55	79.03	72.28
ENSRNOG00000020230	Pias4	protein inhibitor of activated STAT, 4 [Source:RGD Symbol;Acc:1308737]	0.821474	-0.283713	0.0124504	0.0652059	yes	down	14.56	15.4	12.91	17.09	15.09	15
ENSRNOG00000020246	Myl9	myosin light chain 9 [Source:RGD Symbol;Acc:1311235]	0.816297	-0.292834	2.67e-12	6.61e-10	yes	down	1290.1	1269.38	1301.86	1413.89	1460.51	1463.09
ENSRNOG00000020280	Armc6	armadillo repeat containing 6 [Source:MGI Symbol;Acc:MGI:1924063]	0.777864	-0.36241	0.00027521	0.00355564	yes	down	18.4	16.36	16.8	20.3	20.34	19.41
ENSRNOG00000020281	Kif22	kinesin family member 22 [Source:RGD Symbol;Acc:1311886]	0.823995	-0.279292	0.00141335	0.0125831	yes	down	35.45	35.53	37.74	44.05	38.32	36.96
ENSRNOG00000020342	Samd11	sterile alpha motif domain containing 11 [Source:RGD Symbol;Acc:1310271]	0.770853	-0.375472	0.0470664	0.164712	yes	down	3.98	5.47	4.66	6.64	5.27	4.53
ENSRNOG00000020344	Sntb2	syntrophin, beta 2 [Source:RGD Symbol;Acc:1592340]	1.60475	0.682351	0.00754859	0.0448258	yes	up	3.37	4.48	4.13	2.07	2.6	2.09
ENSRNOG00000020349	Rab3il1	RAB3A interacting protein-like 1 [Source:RGD Symbol;Acc:619764]	1.44551	0.531583	0.0031399	0.0228538	yes	up	8.9	8.78	7.35	3.86	6.02	5.79
ENSRNOG00000020353	Sh3pxd2a	SH3 and PX domains 2A [Source:RGD Symbol;Acc:1311185]	1.30009	0.378609	0.00026614	0.00345897	yes	up	23.15	28.35	26.43	14.61	19.47	20.08
ENSRNOG00000020354	Mrpl23	mitochondrial ribosomal protein L23 [Source:RGD Symbol;Acc:68343]	0.803307	-0.315977	0.000583712	0.00628047	yes	down	150.84	159.63	144.33	188.53	190.92	170.64
ENSRNOG00000020357	Msto1	misato mitochondrial distribution and morphology regulator 1 [Source:RGD Symbol;Acc:1306110]	0.776294	-0.365326	0.000545967	0.00596969	yes	down	17.69	17.13	18.3	20.22	22.73	19.16
ENSRNOG00000020383	Dapk3	death-associated protein kinase 3 [Source:RGD Symbol;Acc:621766]	0.765423	-0.38567	2.77e-06	9.52e-05	yes	down	67.21	64.59	60.15	74.82	82.29	70.64
ENSRNOG00000020385	Fads3	fatty acid desaturase 3 [Source:RGD Symbol;Acc:628876]	0.821137	-0.284304	4.78e-05	0.000928015	yes	down	87.18	90.91	78.95	96.81	96.64	85.16
ENSRNOG00000020386	Ash1l	ASH1 like histone lysine methyltransferase [Source:RGD Symbol;Acc:1306350]	1.27302	0.348254	2.73e-05	0.000600662	yes	up	7.37	8.9	8.56	5.45	5.65	6.35
ENSRNOG00000020407	Atcay	ATCAY kinesin light chain interacting caytaxin [Source:RGD Symbol;Acc:1309312]	0.736278	-0.441677	0.000557299	0.00607094	yes	down	6.95	7.38	6.75	9.33	9	7.23
ENSRNOG00000020423	Apc	APC regulator of WNT signaling pathway [Source:RGD Symbol;Acc:2123]	1.31497	0.395032	1.24e-05	0.000320192	yes	up	8.87	9.68	11.78	6.83	6.79	7.08
ENSRNOG00000020427	Borcs8	BLOC-1 related complex subunit 8 [Source:RGD Symbol;Acc:1582941]	0.816509	-0.29246	0.0189544	0.088605	yes	down	39.04	32.09	36.66	42.96	39.02	40.75
ENSRNOG00000020441	Vps25	WNK lysine deficient protein kinase 4 [Source:RGD Symbol;Acc:631401]	0.809737	-0.304474	3.59e-06	0.000117696	yes	down	116.42	114.7	111.21	129.6	121.21	131.51
ENSRNOG00000020451	Cd81	Cd81 molecule [Source:RGD Symbol;Acc:2315]	0.657552	-0.604823	0.0232505	0.102061	yes	down	2.6	3.52	3.61	4.06	2.6	6.73
ENSRNOG00000020464	Mrpl54	mitochondrial ribosomal protein L54 [Source:RGD Symbol;Acc:1305694]	0.7488	-0.417347	0.000109643	0.00174709	yes	down	65.49	63.35	60.49	82.57	81.79	73.46
ENSRNOG00000020479	Pik3c2a	phosphatidylinositol-4-phosphate 3-kinase, catalytic subunit type 2 alpha [Source:RGD Symbol;Acc:1310389]	1.26441	0.33846	0.0015491	0.0134332	yes	up	7.57	9.37	10.8	6.24	6.15	7.29
ENSRNOG00000020481	Pafah1b3	platelet-activating factor acetylhydrolase 1b, catalytic subunit 3 [Source:RGD Symbol;Acc:620333]	0.662169	-0.594729	0.000111768	0.00177628	yes	down	21.42	20.98	17.71	26.83	31.26	26.64
ENSRNOG00000020486	Bcl2l12	BCL2 like 12 [Source:RGD Symbol;Acc:1307361]	0.817251	-0.291148	0.0383958	0.14476	yes	down	31.91	32.45	27.76	39.45	36.86	27.12
ENSRNOG00000020487	Coa3	cytochrome C oxidase assembly factor 3 [Source:RGD Symbol;Acc:1564337]	0.798565	-0.324518	0.00190477	0.0156379	yes	down	87.84	81.15	70.95	93.86	98.47	89.45
ENSRNOG00000020495	Eif3k	eukaryotic translation initiation factor 3, subunit K [Source:RGD Symbol;Acc:1309221]	0.824112	-0.279087	3.1e-06	0.000104864	yes	down	242.69	234.6	227.91	265.78	269.27	257.66
ENSRNOG00000020525	Col5a3	collagen type V alpha 3 chain [Source:RGD Symbol;Acc:70922]	1.32757	0.408789	0.000435521	0.00504887	yes	up	11.66	8.46	10.15	6.56	6.26	7.75
ENSRNOG00000020527	Drap1	Dr1 associated protein 1 [Source:RGD Symbol;Acc:1308477]	0.82331	-0.280493	9.77e-05	0.00160957	yes	down	87.94	88.41	80	94.11	98.18	91.86
ENSRNOG00000020552	Fosl1	FOS like 1, AP-1 transcription factor subunit [Source:RGD Symbol;Acc:2627]	0.769609	-0.377802	0.000134769	0.0020608	yes	down	14.62	16.89	14.79	19.71	18.25	16.18
ENSRNOG00000020583	Fcgrt	Fc fragment of IgG receptor and transporter [Source:RGD Symbol;Acc:61811]	0.821233	-0.284137	1.08e-06	4.5e-05	yes	down	225.95	218.59	204.64	235.52	245	239.71
ENSRNOG00000020601	Hmg20b	high mobility group 20 B [Source:RGD Symbol;Acc:1309235]	0.824721	-0.278023	0.00493618	0.0324647	yes	down	35.05	35.4	29.45	36.93	37.54	35.65
ENSRNOG00000020618	AC099450.1	ribosomal protein L13A [Source:RGD Symbol;Acc:628697]	0.823987	-0.279306	1.16e-08	1.13e-06	yes	down	2171.13	2066.33	2013.8	2357.65	2330.72	2291.75
ENSRNOG00000020626	Snrnp25	small nuclear ribonucleoprotein U11/U12 subunit 25 [Source:RGD Symbol;Acc:1310922]	0.771499	-0.374265	0.00472488	0.0314456	yes	down	46.64	36.69	36.45	46.1	48.5	50.92
ENSRNOG00000020635	Exosc5	exosome component 5 [Source:RGD Symbol;Acc:1307861]	0.794604	-0.331693	0.00388654	0.0270511	yes	down	37.73	36.02	39.04	42.56	46.67	40.24
ENSRNOG00000020678	Ifi35	interferon-induced protein 35 [Source:RGD Symbol;Acc:1304553]	0.790108	-0.339878	0.0286835	0.118144	yes	down	10.69	9.28	11.66	11.85	12.87	12.89
ENSRNOG00000020721	Nme6	NME/NM23 nucleoside diphosphate kinase 6 [Source:RGD Symbol;Acc:61896]	0.730211	-0.453615	0.00473163	0.031456	yes	down	14.78	11.92	14.24	17.04	15.75	18.91
ENSRNOG00000020723	Pten	phosphatase and tensin homolog [Source:RGD Symbol;Acc:61995]	1.23806	0.308076	0.00078469	0.00787678	yes	up	33	38.81	38.29	23.57	27.56	29.38
ENSRNOG00000020751	Rdm1	RAD52 motif containing 1 [Source:RGD Symbol;Acc:1310432]	0.730542	-0.452961	0.0451224	0.160409	yes	down	5.6	7.69	6.58	9.21	8.71	6.87
ENSRNOG00000020769	Crebrf	CREB3 regulatory factor [Source:RGD Symbol;Acc:1310862]	1.44105	0.527121	0.00230333	0.0180778	yes	up	2.73	2.6	4.11	2.12	1.8	1.95
ENSRNOG00000020771	Sap18	Sin3A associated protein 18 [Source:RGD Symbol;Acc:1310388]	0.819134	-0.287829	1.93e-05	0.000453396	yes	down	389.75	417.14	372.2	481.26	457.01	427.97
ENSRNOG00000020847	Elp6	elongator acetyltransferase complex subunit 6 [Source:RGD Symbol;Acc:1305478]	0.764134	-0.388102	0.00410039	0.0282508	yes	down	15.63	15.22	13.82	18	17.34	18.15
ENSRNOG00000020867	Numbl	NUMB-like, endocytic adaptor protein [Source:RGD Symbol;Acc:1307579]	0.821364	-0.283907	0.000400592	0.00471609	yes	down	42.56	44.22	36.72	45	47.91	43.36
ENSRNOG00000020906	Pola2	DNA polymerase alpha 2, accessory subunit [Source:RGD Symbol;Acc:621817]	0.798811	-0.324073	0.0240184	0.104614	yes	down	8.81	10.14	7.94	11.03	10.72	8.63
ENSRNOG00000020936	Nradd	neurotrophin receptor associated death domain [Source:RGD Symbol;Acc:708524]	0.825077	-0.277399	0.0102753	0.0565071	yes	down	24.05	25.38	20.86	25.05	26.5	26.11
ENSRNOG00000020991	Ms4a6a	membrane spanning 4-domains A6A [Source:RGD Symbol;Acc:1305800]	1.71102	0.774855	0.00815312	0.0475083	yes	up	2.61	2.51	3.37	0.91	1.46	2.15
ENSRNOG00000021003	Sac3d1	SAC3 domain containing 1 [Source:RGD Symbol;Acc:1308049]	0.825029	-0.277483	0.0331822	0.131364	yes	down	21.49	20.88	18.57	21.22	25.96	20.25
ENSRNOG00000021007	Snx15	sorting nexin 15 [Source:RGD Symbol;Acc:1305803]	0.813811	-0.297234	0.0214585	0.0968233	yes	down	18.64	16.73	17.52	19.5	20.77	20.63
ENSRNOG00000021035	Rpl18	ribosomal protein L18 [Source:RGD Symbol;Acc:621182]	0.813962	-0.296967	4.79e-07	2.24e-05	yes	down	1710.19	1621.65	1492.68	1946.22	1839.36	1795.31
ENSRNOG00000021051	Cyth2	cytohesin 2 [Source:RGD Symbol;Acc:620398]	0.832451	-0.264562	0.000507184	0.00565788	yes	down	65.51	62.74	59.28	68.16	71.6	65.97
ENSRNOG00000021102	Scn1b	sodium voltage-gated channel beta subunit 1 [Source:RGD Symbol;Acc:3631]	0.817848	-0.290095	0.00104025	0.00983942	yes	down	69.49	71.96	62.96	78.61	79.16	69.03
ENSRNOG00000021104	Emp3	epithelial membrane protein 3 [Source:RGD Symbol;Acc:621094]	0.775987	-0.365895	2.46e-09	2.87e-07	yes	down	685.11	728.76	655.13	876.5	813.82	778.98
ENSRNOG00000021151	Ppp1r14b	protein phosphatase 1, regulatory (inhibitor) subunit 14B [Source:RGD Symbol;Acc:628702]	0.768083	-0.380665	1.58e-08	1.5e-06	yes	down	71.69	78.64	70.06	84.91	92.24	82.08
ENSRNOG00000021157	Ctss	cathepsin S [Source:RGD Symbol;Acc:621513]	1.32976	0.411165	0.0015772	0.0135907	yes	up	47.8	44.38	46.47	23.28	33.21	38.93
ENSRNOG00000021161	Fermt3	FERM domain containing kindlin 3 [Source:RGD Symbol;Acc:1310168]	1.35568	0.43902	0.00762093	0.0451448	yes	up	12.79	11.92	13.22	5.62	9.43	10.36
ENSRNOG00000021179	Naa40	N(alpha)-acetyltransferase 40, NatD catalytic subunit [Source:RGD Symbol;Acc:1565838]	0.788449	-0.342911	0.0163297	0.0798123	yes	down	4.9	5.17	5.14	5.64	5.9	5.87
ENSRNOG00000021185	Bola1	bolA family member 1 [Source:RGD Symbol;Acc:1310586]	0.801984	-0.318354	0.0322735	0.128776	yes	down	24.01	19.99	18.37	21.07	21.01	22.35
ENSRNOG00000021199	Fcgr1a	Fc fragment of IgG receptor Ia [Source:RGD Symbol;Acc:1309912]	1.409	0.494676	0.00794929	0.0466677	yes	up	20.93	17.84	18.71	8.14	14.95	14.4
ENSRNOG00000021201	Txnip	thioredoxin interacting protein [Source:RGD Symbol;Acc:620886]	1.3106	0.390231	0.000148034	0.00220794	yes	up	18.21	18.77	20.13	12.47	11.91	15.03
ENSRNOG00000021203	Atl3	atlastin GTPase 3 [Source:RGD Symbol;Acc:1309871]	1.41476	0.500554	2.43e-09	2.86e-07	yes	up	40.23	50.33	48.12	27.01	29.31	31.84
ENSRNOG00000021232	Ddrgk1	DDRGK domain containing 1 [Source:RGD Symbol;Acc:1309979]	0.82417	-0.278986	0.000297504	0.00376569	yes	down	60.16	55.94	58.96	65.51	67.34	59.18
ENSRNOG00000021233	Itpa	inosine triphosphatase [Source:RGD Symbol;Acc:1589751]	0.829268	-0.27009	0.000989417	0.00943213	yes	down	60.35	59.58	53.72	65.3	58.5	60.21
ENSRNOG00000021243	Siglec1	sialic acid binding Ig like lectin 1 [Source:RGD Symbol;Acc:1311953]	1.65616	0.727841	0.000112354	0.00177986	yes	up	2.14	2.46	2.66	0.96	1.29	1.7
ENSRNOG00000021261	Rassf2	Ras association domain family member 2 [Source:RGD Symbol;Acc:1305551]	1.67375	0.743081	0.021506	0.0968367	yes	up	1.25	1.53	1.64	0.47	0.79	1.14
ENSRNOG00000021262	Slc23a2	solute carrier family 23 member 2 [Source:RGD Symbol;Acc:619876]	1.21675	0.283038	0.00264756	0.0201029	yes	up	7.83	8.15	7.41	5.32	5.64	6.34
ENSRNOG00000021298	Dstyk	dual serine/threonine and tyrosine protein kinase [Source:RGD Symbol;Acc:735051]	1.24982	0.321717	0.0251014	0.108013	yes	up	4.1	4.17	4.99	2.51	3.48	3.64
ENSRNOG00000021323	Ca13	carbonic anhydrase 13 [Source:RGD Symbol;Acc:1560453]	2.06354	1.04512	0.000625886	0.00663418	yes	up	2.73	2.3	3	1.35	1.16	1.01
ENSRNOG00000021384	Ankrd44	ankyrin repeat domain 44 [Source:RGD Symbol;Acc:1561893]	1.31189	0.391646	0.00248879	0.0191128	yes	up	4.54	4.15	4.8	2.68	3.17	3.55
ENSRNOG00000021433	Arhgef39	Rho guanine nucleotide exchange factor 39 [Source:RGD Symbol;Acc:1310376]	0.753933	-0.407491	0.0261176	0.111124	yes	down	7.25	8.49	6.38	8.37	10.68	7.6
ENSRNOG00000021441	Reln	reelin [Source:RGD Symbol;Acc:3553]	1.45946	0.545431	0.0023156	0.0181506	yes	up	1.36	1.18	1.17	0.55	0.84	0.88
ENSRNOG00000021447	Prr7	proline rich 7 (synaptic) [Source:RGD Symbol;Acc:1561898]	0.765912	-0.38475	0.000337565	0.00414303	yes	down	28.73	27.91	23.81	28.6	35.44	31.56
ENSRNOG00000021484	AABR07003537.1	rho-related GTP-binding protein RhoQ-like [Source:RGD Symbol;Acc:6491275]	1.65558	0.727338	1.44e-05	0.000359833	yes	up	54.4	53.52	69.99	27.1	38.13	37.17
ENSRNOG00000021525	Nbeal1	neurobeachin-like 1 [Source:RGD Symbol;Acc:1594799]	1.32316	0.403983	0.0208874	0.0950939	yes	up	1.31	1.48	1.82	1.01	1.06	1.07
ENSRNOG00000021548	Rassf1	Ras association domain family member 1 [Source:RGD Symbol;Acc:1359383]	0.798207	-0.325166	8.79e-05	0.00148925	yes	down	45.08	49.71	44.9	56.18	51.16	50.92
ENSRNOG00000021555	Mis18a	MIS18 kinetochore protein A [Source:RGD Symbol;Acc:1310778]	0.751144	-0.412838	0.026504	0.112293	yes	down	7.59	10.51	10.44	12.53	9.48	12.62
ENSRNOG00000021560	Cass4	Cas scaffold protein family member 4 [Source:RGD Symbol;Acc:1310643]	2.2002	1.13763	0.0124839	1	yes	up	0.66	0.79	0.79	0.12	0.35	0.46
ENSRNOG00000021581	Rapgef2	Rap guanine nucleotide exchange factor 2 [Source:RGD Symbol;Acc:1306434]	1.24931	0.321134	0.0278083	0.115719	yes	up	3.61	4.05	3.88	2.91	3.13	2.23
ENSRNOG00000021614	Kmt2e	lysine methyltransferase 2E [Source:RGD Symbol;Acc:1309641]	1.25609	0.328935	0.000686402	0.00714447	yes	up	12.18	13.07	13.09	7.78	9.42	10.71
ENSRNOG00000021644	Slc15a3	solute carrier family 15 member 3 [Source:RGD Symbol;Acc:628663]	1.39281	0.477994	0.0220099	0.098448	yes	up	5.11	5.65	5.28	2.67	3.92	3.87
ENSRNOG00000021670	Frem2	FRAS1 related extracellular matrix 2 [Source:RGD Symbol;Acc:1566012]	1.87197	0.904557	0.0187213	0.0877521	yes	up	0.39	0.24	0.36	0.16	0.21	0.1
ENSRNOG00000021681	Eea1	early endosome antigen 1 [Source:RGD Symbol;Acc:1310167]	1.39774	0.483095	5.49e-05	0.00103555	yes	up	9.68	13.09	14	7.95	7.16	8.58
ENSRNOG00000021682	Dcakd	dephospho-CoA kinase domain containing [Source:RGD Symbol;Acc:1359211]	0.822721	-0.281525	9.81e-05	0.00160985	yes	down	44.57	44.02	42.46	48.01	48.31	48.2
ENSRNOG00000021714	Cibar2	CBY1 interacting BAR domain containing 2 [Source:RGD Symbol;Acc:1560673]	0.0879241	-3.5076	0.00179098	1	yes	down	0.01	0.15	0	0.45	0.78	0.05
ENSRNOG00000021735	Akr1c15	aldo-keto reductase family 1, member C15 [Source:RGD Symbol;Acc:1307514]	1.32534	0.406359	0.00598368	0.0375559	yes	up	22.9	20.25	26.48	17.47	13.08	17.51
ENSRNOG00000021750	Id1	inhibitor of DNA binding 1, HLH protein [Source:RGD Symbol;Acc:2858]	0.672773	-0.571809	6.91e-08	4.7e-06	yes	down	121.54	126.56	102.78	188.9	153.4	139.05
ENSRNOG00000021787	Zfp217	zinc finger protein 217 [Source:RGD Symbol;Acc:1308451]	1.21359	0.279278	0.0405948	0.150026	yes	up	3.98	4.11	4.32	2.85	3.22	3.13
ENSRNOG00000021840	Cped1	cadherin-like and PC-esterase domain containing 1 [Source:RGD Symbol;Acc:1563491]	1.61691	0.69324	0.00359899	0.0254468	yes	up	1.36	1.49	1.75	0.82	0.82	0.92
ENSRNOG00000021887	Cyb561d2	cytochrome b561 family, member D2 [Source:RGD Symbol;Acc:1359644]	0.768991	-0.378962	0.00463294	0.031021	yes	down	19.06	18.08	18.82	22.88	23.01	20.9
ENSRNOG00000021966	Il17rd	interleukin 17 receptor D [Source:RGD Symbol;Acc:1565237]	1.50521	0.589961	2.18e-08	1.95e-06	yes	up	10.05	10.25	9.56	5.09	5.92	6.86
ENSRNOG00000022166	Ammecr1	Alport syndrome, mental retardation, midface hypoplasia and elliptocytosis chromosomal region gene 1 [Source:MGI Symbol;Acc:MGI:1860206]	1.28071	0.35694	0.0135313	0.0693493	yes	up	3.95	4.4	4.39	2.52	3.01	3.44
ENSRNOG00000022196	Bmpr2	bone morphogenetic protein receptor type 2 [Source:RGD Symbol;Acc:71082]	1.47804	0.563687	2.74e-09	3.05e-07	yes	up	20.57	23.74	23.35	11.22	13.95	15.8
ENSRNOG00000022305	Abcc1	ATP binding cassette subfamily C member 1 [Source:RGD Symbol;Acc:3112]	1.34771	0.430513	1.02e-06	4.37e-05	yes	up	17.95	20.37	18.39	10.95	13.39	13.54
ENSRNOG00000022309	Frem1	Fras1 related extracellular matrix 1 [Source:RGD Symbol;Acc:1306981]	2.13979	1.09747	1.26e-07	7.75e-06	yes	up	2.08	1.35	2.26	0.65	0.8	0.95
ENSRNOG00000022320	Primpol	primase and DNA directed polymerase [Source:RGD Symbol;Acc:1562119]	1.59162	0.670496	0.0184499	0.086883	yes	up	2.2	3.9	4.78	2.01	1.89	2.27
ENSRNOG00000022368	Ddx49	DEAD-box helicase 49 [Source:RGD Symbol;Acc:1311124]	0.807453	-0.308549	6.83e-05	0.00121021	yes	down	53.48	47.06	47.66	57.13	55.73	53.53
ENSRNOG00000022421	Crtc1	CREB regulated transcription coactivator 1 [Source:RGD Symbol;Acc:1589158]	1.2879	0.365022	0.0122511	0.064366	yes	up	7.81	8.47	7.57	5.87	5.19	5.76
ENSRNOG00000022565	Lrrc25	leucine rich repeat containing 25 [Source:RGD Symbol;Acc:1564818]	1.62569	0.701049	0.0200624	0.0922202	yes	up	8.89	6.54	7.45	2.67	4.99	5.14
ENSRNOG00000022576	Nudt12	nudix hydrolase 12 [Source:RGD Symbol;Acc:1310902]	1.37885	0.463463	0.0176909	0.084432	yes	up	2.83	3.08	3.48	1.77	1.78	2.6
ENSRNOG00000022593	Pdpr	pyruvate dehydrogenase phosphatase regulatory subunit [Source:RGD Symbol;Acc:1308307]	1.2405	0.310919	0.00242276	0.0187298	yes	up	6.33	7.14	7.21	4.11	5.13	5.13
ENSRNOG00000022601	-	rCG55159-like [Source:RGD Symbol;Acc:2321337]	11.0552	3.46665	0.0161466	1	yes	up	0.19	0.04	0.2	0	0	0.04
ENSRNOG00000022636	Alpk1	alpha-kinase 1 [Source:RGD Symbol;Acc:1304613]	1.37738	0.461926	0.00643262	0.0396957	yes	up	1.98	1.94	2.03	1.18	1.27	1.43
ENSRNOG00000022812	Ercc5	ERCC excision repair 5, endonuclease [Source:RGD Symbol;Acc:1586176]	1.30187	0.380587	0.0340271	0.133463	yes	up	4.09	2.89	4	2.46	2.51	2.74
ENSRNOG00000022847	Dop1a	DOP1 leucine zipper like protein A [Source:RGD Symbol;Acc:1305534]	1.29897	0.377366	0.00296017	0.0219676	yes	up	2.91	2.98	2.85	1.73	2.12	2.21
ENSRNOG00000022859	Trem1	triggering receptor expressed on myeloid cells 1 [Source:RGD Symbol;Acc:1309467]	3.37103	1.75319	0.000308386	1	yes	up	4.73	2.66	4.6	0.35	1.57	1.43
ENSRNOG00000022938	Ap4e1	adaptor related protein complex 4 subunit epsilon 1 [Source:RGD Symbol;Acc:1562199]	1.43039	0.516407	0.0186791	0.0876218	yes	up	2.49	3.32	3.16	1.36	1.98	2.32
ENSRNOG00000023005	Gm6377	predicted gene 6377 [Source:MGI Symbol;Acc:MGI:3647255]	2.34963	1.23244	0.0439594	1	yes	up	0.46	0.23	0.68	0.16	0.16	0.2
ENSRNOG00000023020	Fdx2	ferredoxin 2 [Source:RGD Symbol;Acc:1561264]	0.812993	-0.298686	0.00774098	0.0457403	yes	down	55.79	49.78	48.3	60.28	54.23	59.5
ENSRNOG00000023053	Ice1	interactor of little elongation complex ELL subunit 1 [Source:MGI Symbol;Acc:MGI:2385865]	1.24601	0.317318	0.000390304	0.00462086	yes	up	7.24	8.16	8.05	5.15	5.9	5.91
ENSRNOG00000023143	Nlrp1a	NLR family, pyrin domain containing 1A [Source:RGD Symbol;Acc:1310963]	1.85597	0.89217	0.000791703	0.00792749	yes	up	0.85	0.79	0.91	0.36	0.41	0.46
ENSRNOG00000023148	Col11a1	collagen type XI alpha 1 chain [Source:RGD Symbol;Acc:2372]	1.20168	0.265055	3.63e-05	0.000748246	yes	up	161.73	160.05	171.9	106.69	127.67	135.15
ENSRNOG00000023176	Kidins220	kinase D-interacting substrate 220 [Source:RGD Symbol;Acc:619949]	1.27733	0.353126	9.98e-08	6.47e-06	yes	up	23.17	24.55	27.27	16.65	18.32	17.9
ENSRNOG00000023197	Zfp608	zinc finger protein 608 [Source:RGD Symbol;Acc:1306824]	1.23813	0.308164	0.000634199	0.00670713	yes	up	8.34	8.99	9.24	6	6.47	6.82
ENSRNOG00000023209	Slamf7	SLAM family member 7 [Source:RGD Symbol;Acc:1560190]	0.708217	-0.497736	0.0383691	0.14476	yes	down	2.1	1.21	1.17	1.83	1.94	1.99
ENSRNOG00000023226	S100a10	S100 calcium binding protein A10 [Source:RGD Symbol;Acc:628655]	0.703287	-0.507814	4.27e-16	2.59e-13	yes	down	1036.74	1223.64	1071.59	1592.7	1424.33	1481.8
ENSRNOG00000023257	Adamts9	ADAM metallopeptidase with thrombospondin type 1 motif, 9 [Source:RGD Symbol;Acc:1306889]	1.37779	0.462361	0.0148438	0.0745018	yes	up	1.67	1.97	1.96	1.25	1.13	1.35
ENSRNOG00000023262	Cenpm	centromere protein M [Source:RGD Symbol;Acc:1307309]	0.749443	-0.416109	0.00239568	0.0185742	yes	down	19.68	17.48	16.29	21.48	21.26	20.13
ENSRNOG00000023296	Wtip	WT1 interacting protein [Source:RGD Symbol;Acc:1306411]	0.757483	-0.400715	0.000138614	0.00210367	yes	down	18.08	17.23	15.89	20.69	20.97	19.67
ENSRNOG00000023312	Lonrf2	LON peptidase N-terminal domain and ring finger 2 [Source:RGD Symbol;Acc:1562137]	1.78087	0.832583	0.0299058	0.122141	yes	up	0.72	0.88	0.76	0.27	0.48	0.44
ENSRNOG00000023334	Parp14	poly (ADP-ribose) polymerase family, member 14 [Source:RGD Symbol;Acc:1310490]	1.25912	0.332417	0.000322624	0.00400014	yes	up	7.86	8.6	9.57	6.25	5.86	6.54
ENSRNOG00000023348	Tbc1d2	TBC1 domain family, member 2 [Source:RGD Symbol;Acc:1306860]	0.819567	-0.287066	0.000496537	0.00556471	yes	down	14.8	17.48	15.57	16.88	17.87	17.85
ENSRNOG00000023400	Dtx3l	deltex E3 ubiquitin ligase 3L [Source:RGD Symbol;Acc:1565144]	1.26017	0.33362	0.021659	0.0974171	yes	up	3.75	4.7	4.97	2.82	3.4	3.37
ENSRNOG00000023427	Ano7	anoctamin 7 [Source:RGD Symbol;Acc:1302987]	25.252	4.65832	0.00766234	1	yes	up	0.14	0.09	0.14	0	0	0
ENSRNOG00000023428	Pik3r5	phosphoinositide-3-kinase, regulatory subunit 5 [Source:RGD Symbol;Acc:1563261]	1.77744	0.829802	0.00565378	0.036102	yes	up	2.43	1.31	2.45	0.89	0.89	1.38
ENSRNOG00000023480	Nabp2	nucleic acid binding protein 2 [Source:RGD Symbol;Acc:1308158]	0.817587	-0.290556	0.000453127	0.00520817	yes	down	62.13	62.76	56.56	68.82	66.93	65.49
ENSRNOG00000023492	Greb1l	GREB1 like retinoic acid receptor coactivator [Source:RGD Symbol;Acc:1562371]	1.46839	0.554231	0.0113305	0.0604192	yes	up	1.15	1.17	1.44	0.65	0.66	1
ENSRNOG00000023546	Hspb1	heat shock protein family B (small) member 1 [Source:RGD Symbol;Acc:61306]	0.753906	-0.407544	3.32e-11	6.11e-09	yes	down	446.32	407.24	405.09	533.86	514.73	494.12
ENSRNOG00000023579	Tet2	tet methylcytosine dioxygenase 2 [Source:RGD Symbol;Acc:1311625]	1.46635	0.552232	0.00025445	0.00333924	yes	up	1.71	1.93	1.86	1.02	1.2	1.15
ENSRNOG00000023587	Dhtkd1	dehydrogenase E1 and transketolase domain containing 1 [Source:RGD Symbol;Acc:1308092]	1.24162	0.312228	0.0272888	0.114273	yes	up	4.64	4.18	4.73	3.31	3.1	3.43
ENSRNOG00000023633	Crabp1	cellular retinoic acid binding protein 1 [Source:RGD Symbol;Acc:2400]	0.799711	-0.32245	9.62e-06	0.000260275	yes	down	269.35	274.59	248.53	327.08	307.6	285.76
ENSRNOG00000023661	Celf2	CUGBP, Elav-like family member 2 [Source:RGD Symbol;Acc:68347]	1.35063	0.43363	2.06e-06	7.46e-05	yes	up	16.57	19.4	18.03	11.64	11.64	12.69
ENSRNOG00000023683	Nog	noggin [Source:RGD Symbol;Acc:3183]	0.720437	-0.473055	0.000480803	0.0054285	yes	down	15.49	18.09	15.83	22.47	22.84	16.87
ENSRNOG00000023721	-	hypothetical protein LOC502684 [Source:RGD Symbol;Acc:1559448]	0.735265	-0.443664	0.000582705	0.00627705	yes	down	5.13	4.83	4.72	6.45	6.13	5.38
ENSRNOG00000023760	Plekhm3	pleckstrin homology domain containing M3 [Source:RGD Symbol;Acc:1307151]	1.4236	0.509543	6.1e-05	0.00111174	yes	up	3.35	3.11	3.5	1.76	2.2	2.35
ENSRNOG00000023837	Mtx3	metaxin 3 [Source:RGD Symbol;Acc:1583002]	1.20773	0.272303	0.0166548	0.0808146	yes	up	4.23	4.11	4.74	3.1	3.11	3.57
ENSRNOG00000023851	Igsf3	immunoglobulin superfamily, member 3 [Source:RGD Symbol;Acc:1307796]	1.21525	0.281258	0.00193366	0.0158536	yes	up	7.31	8.47	8.39	5.76	6.42	5.83
ENSRNOG00000023937	Slc49a3	solute carrier family 49 member 3 [Source:RGD Symbol;Acc:1304688]	1.5508	0.633011	0.0438275	0.157842	yes	up	1.47	1.86	1.29	0.91	0.89	0.88
ENSRNOG00000024027	Lemd3	LEM domain containing 3 [Source:RGD Symbol;Acc:1596822]	1.29845	0.37679	0.00476664	0.031654	yes	up	6.9	7.89	6.8	4.58	5.06	5.43
ENSRNOG00000024039	Serinc5	serine incorporator 5 [Source:RGD Symbol;Acc:621571]	1.27733	0.353128	0.000150468	0.00223326	yes	up	9.63	8.88	9.8	6.69	6.46	6.75
ENSRNOG00000024089	Fndc3b	fibronectin type III domain containing 3B [Source:RGD Symbol;Acc:1311673]	1.50874	0.593347	1.03e-27	1.25e-23	yes	up	63.67	68.24	66.42	37.04	41.09	40.12
ENSRNOG00000024186	Eef1b2	eukaryotic translation elongation factor 1 beta 2 [Source:RGD Symbol;Acc:1311415]	0.831932	-0.265463	4.54e-07	2.14e-05	yes	down	625.44	648.11	611.2	716.68	700.92	667.59
ENSRNOG00000024194	Rsf1	remodeling and spacing factor 1 [Source:RGD Symbol;Acc:1311245]	1.23073	0.29951	0.00779569	0.0459779	yes	up	7.44	8.24	9.94	6.09	5.98	6.63
ENSRNOG00000024243	Cadm4	cell adhesion molecule 4 [Source:RGD Symbol;Acc:1304722]	0.797767	-0.32596	4.95e-07	2.31e-05	yes	down	186.41	181.53	171.24	190.91	223.85	198.03
ENSRNOG00000024250	-	-	1.26906	0.343765	0.000290933	0.00370962	yes	up	11.34	12.16	11.96	7.24	9.07	8.85
ENSRNOG00000024272	Ino80d	INO80 complex subunit D [Source:RGD Symbol;Acc:1304808]	1.59374	0.672415	0.0176051	0.0841773	yes	up	1	1.29	1.38	0.46	0.92	0.69
ENSRNOG00000024363	Sertad1	SERTA domain containing 1 [Source:RGD Symbol;Acc:1549778]	0.668021	-0.582034	2.08e-08	1.92e-06	yes	down	21.22	20.47	18.68	26.81	29.22	26.13
ENSRNOG00000024390	Osm	oncostatin M [Source:RGD Symbol;Acc:1585012]	2.16296	1.11301	0.000663578	0.00693995	yes	up	5.27	3.01	4.51	0.9	2.63	1.88
ENSRNOG00000024410	Blvrb	biliverdin reductase B [Source:RGD Symbol;Acc:1306080]	0.793838	-0.333084	3.06e-05	0.000655397	yes	down	117.6	107.27	101.22	131.36	134.71	120.74
ENSRNOG00000024461	Marchf11	membrane associated ring-CH-type finger 11 [Source:RGD Symbol;Acc:1559945]	0.24283	-2.04198	0.000867176	1	yes	down	0.41	0.25	0.26	1.01	0.87	1.74
ENSRNOG00000024530	Lyrm1	LYR motif containing 1 [Source:RGD Symbol;Acc:1563498]	0.74316	-0.428255	0.00152276	0.0132747	yes	down	15.65	14.9	14.07	17.57	17.73	19
ENSRNOG00000024535	Zzef1	zinc finger ZZ-type and EF-hand domain containing 1 [Source:RGD Symbol;Acc:1311189]	1.21222	0.277657	0.00104728	0.00987507	yes	up	5.8	5.36	5.71	3.84	4.45	4.2
ENSRNOG00000024563	Ganc	glucosidase, alpha; neutral C [Source:RGD Symbol;Acc:2660]	1.50837	0.59299	0.00508409	0.0332523	yes	up	1.75	2.12	2.36	1.03	1.22	1.49
ENSRNOG00000024567	Ents15	similar to Protein C7orf26 homolog [Source:RGD Symbol;Acc:1584479]	0.830277	-0.268336	0.0498756	0.172365	yes	down	12.7	13.53	9.67	14.09	13.07	11.96
ENSRNOG00000024568	Ndufs7	NADH:ubiquinone oxidoreductase core subunit S7 [Source:RGD Symbol;Acc:1310013]	0.810667	-0.302819	0.000300888	0.00379664	yes	down	37.16	34.89	40.59	41.53	43.32	44.36
ENSRNOG00000024595	Cers6	ceramide synthase 6 [Source:RGD Symbol;Acc:1561599]	1.31293	0.392791	0.00145217	0.0128346	yes	up	8.4	10.8	8.72	5.53	6.65	6.52
ENSRNOG00000024602	Plekha7	pleckstrin homology domain containing A7 [Source:RGD Symbol;Acc:1598216]	0.801706	-0.318856	0.00180831	0.0150705	yes	down	15.23	19.27	14.64	16.53	18.5	20.22
ENSRNOG00000024603	Rps15	ribosomal protein S15 [Source:RGD Symbol;Acc:62026]	0.823794	-0.279644	3.28e-07	1.67e-05	yes	down	4028.84	3735.54	3546.42	4680.99	4513.98	4312.43
ENSRNOG00000024632	Atf6	activating transcription factor 6 [Source:RGD Symbol;Acc:1305471]	1.31065	0.390278	1.21e-08	1.16e-06	yes	up	30.77	31.86	29.91	19.5	21.49	22.63
ENSRNOG00000024671	Dmxl1	Dmx-like 1 [Source:RGD Symbol;Acc:1307692]	1.37205	0.45633	0.000675051	0.00704446	yes	up	3.55	4.21	5.22	2.25	3.04	3.2
ENSRNOG00000024677	Arhgap33	Rho GTPase activating protein 33 [Source:RGD Symbol;Acc:2318374]	0.721245	-0.471439	0.0493282	0.170803	yes	down	0.95	1.21	1	1.32	1.35	1.24
ENSRNOG00000024711	Sdk2	sidekick cell adhesion molecule 2 [Source:RGD Symbol;Acc:1310397]	1.26173	0.335401	0.00774405	0.0457403	yes	up	3.32	4.17	3.62	2.47	2.83	2.58
ENSRNOG00000024846	Ier5l	immediate early response 5-like [Source:RGD Symbol;Acc:1561058]	0.830782	-0.267458	0.0171668	0.0826707	yes	down	31.6	34.93	27.46	31.85	39.07	32.04
ENSRNOG00000024849	Tor1aip2	torsin 1A interacting protein 2 [Source:RGD Symbol;Acc:735059]	1.20806	0.272691	0.00134764	0.0121312	yes	up	11.54	12.61	13.17	8.89	9.43	9.46
ENSRNOG00000024907	Tnrc6b	trinucleotide repeat containing adaptor 6B [Source:RGD Symbol;Acc:621428]	1.2467	0.318114	0.00876376	0.0500798	yes	up	6.94	7.51	7.94	5.05	5.49	6.15
ENSRNOG00000024923	Nnat	neuronatin [Source:RGD Symbol;Acc:620155]	0.790164	-0.339776	0.000165948	0.00239844	yes	down	95.07	93.6	99.09	125.53	109.54	95.65
ENSRNOG00000024952	Atp8b1	ATPase phospholipid transporting 8B1 [Source:RGD Symbol;Acc:1308488]	1.30424	0.383213	0.00852288	0.0490501	yes	up	4.32	4.19	4.86	2.62	2.94	3.68
ENSRNOG00000024964	Nufip2	nuclear FMR1 interacting protein 2 [Source:RGD Symbol;Acc:1596719]	1.4612	0.547151	1.16e-06	4.72e-05	yes	up	11.47	13.57	12.66	7.38	7.63	8.04
ENSRNOG00000024998	Trps1	transcriptional repressor GATA binding 1 [Source:RGD Symbol;Acc:1311883]	1.86112	0.896174	1.51e-05	0.000373882	yes	up	3.23	4.2	4.56	1.22	2.2	2.32
ENSRNOG00000025028	Prkdc	protein kinase, DNA-activated, catalytic subunit [Source:RGD Symbol;Acc:1308982]	1.22279	0.290182	0.0436143	0.157317	yes	up	1.77	2.41	2.57	1.8	1.43	1.71
ENSRNOG00000025042	Pde3a	phosphodiesterase 3A [Source:RGD Symbol;Acc:61942]	1.47806	0.563707	0.00177374	0.0148436	yes	up	2.49	2.39	2.47	1.56	1.52	1.39
ENSRNOG00000025053	Lrp1	LDL receptor related protein 1 [Source:RGD Symbol;Acc:1307535]	1.3783	0.462887	1e-19	1.52e-16	yes	up	151.97	145.76	144.17	89.23	100.08	98.63
ENSRNOG00000025075	Relt	RELT, TNF receptor [Source:RGD Symbol;Acc:1305381]	0.812238	-0.300025	0.0442971	0.158684	yes	down	5.48	5.27	5.15	5.85	6.38	5.45
ENSRNOG00000025079	Fam126b	family with sequence similarity 126, member B [Source:RGD Symbol;Acc:1309752]	1.89675	0.923532	0.000527142	0.00580575	yes	up	1.36	1.65	2.08	0.57	0.66	1.01
ENSRNOG00000025088	Tmc3	transmembrane channel-like 3 [Source:RGD Symbol;Acc:1308063]	1.92192	0.942552	0.00749821	0.044614	yes	up	0.97	0.62	0.94	0.35	0.42	0.43
ENSRNOG00000025174	Kat6a	lysine acetyltransferase 6A [Source:RGD Symbol;Acc:1304892]	1.37454	0.45895	4.08e-06	0.000130028	yes	up	5.78	6.85	7.49	4.2	4.24	4.69
ENSRNOG00000025209	Plxnd1	plexin D1 [Source:RGD Symbol;Acc:1310796]	1.56172	0.643137	0.000127212	0.00196757	yes	up	3.01	2.86	3.34	1.26	2.1	1.95
ENSRNOG00000025297	Gpr171	G protein-coupled receptor 171 [Source:RGD Symbol;Acc:1585271]	16.3916	4.03488	0.0422073	1	yes	up	0.06	0.08	0.11	0	0	0
ENSRNOG00000025371	Spry1	sprouty RTK signaling antagonist 1 [Source:RGD Symbol;Acc:1309293]	1.38272	0.467511	0.0109356	0.0590141	yes	up	3.6	3	3.61	2.13	2.19	2.04
ENSRNOG00000025372	Glce	glucuronic acid epimerase [Source:RGD Symbol;Acc:1565253]	1.37672	0.461239	3.33e-08	2.67e-06	yes	up	26.84	25.29	31.32	16.47	18.24	19.88
ENSRNOG00000025416	Dpy19l4	dpy-19 like 4 [Source:RGD Symbol;Acc:1305828]	1.37322	0.457561	0.00399544	0.0276061	yes	up	4.69	3.72	4.91	3.1	2.81	2.84
ENSRNOG00000025424	Yrdc	yrdC N(6)-threonylcarbamoyltransferase domain containing [Source:RGD Symbol;Acc:708492]	0.828393	-0.271613	0.0217545	0.0977018	yes	down	19.35	18.33	16.47	20.73	19.78	19.01
ENSRNOG00000025512	Mettl17	methyltransferase like 17 [Source:RGD Symbol;Acc:1559895]	0.74676	-0.421283	0.0387476	0.145304	yes	down	4.9	4.63	5	5.44	5.91	6.34
ENSRNOG00000025528	Efr3a	EFR3 homolog A [Source:RGD Symbol;Acc:1305976]	1.25507	0.327766	3.16e-05	0.000671978	yes	up	19.1	21.61	21.16	13.8	14.18	16.43
ENSRNOG00000025539	Vps13a	vacuolar protein sorting 13 homolog A [Source:RGD Symbol;Acc:1311340]	1.25119	0.323302	0.00921258	0.0519106	yes	up	3.13	4.23	4.57	2.74	2.73	3.14
ENSRNOG00000025551	Rgs22	regulator of G-protein signaling 22 [Source:RGD Symbol;Acc:1565493]	0.783341	-0.352288	0.0182619	0.0862655	yes	down	2.31	2.63	2.46	2.81	2.85	2.83
ENSRNOG00000025554	Zfp445	zinc finger protein 445 [Source:RGD Symbol;Acc:1559144]	1.22405	0.29166	0.0123717	0.0649154	yes	up	5.39	6.68	7.22	4.98	4.51	4.63
ENSRNOG00000025587	Plagl1	PLAG1 like zinc finger 1 [Source:RGD Symbol;Acc:3014]	1.97669	0.983088	1.5e-26	9.11e-23	yes	up	16.91	15.74	18.93	7.13	7.54	8.83
ENSRNOG00000025612	Sez6l	seizure related 6 homolog like [Source:RGD Symbol;Acc:1563628]	1.45725	0.543252	0.0337314	0.132919	yes	up	2.16	1.57	1.65	0.95	1.25	1.13
ENSRNOG00000025691	Pla2g7	phospholipase A2 group VII [Source:RGD Symbol;Acc:1310734]	1.22059	0.287579	0.00632889	0.0392754	yes	up	36.17	29.45	38.41	26.99	25.39	25.09
ENSRNOG00000025724	Mtf1	metal-regulatory transcription factor 1 [Source:RGD Symbol;Acc:1308956]	1.20556	0.269708	0.0282049	0.116847	yes	up	4.44	4.61	4.57	3.39	3.42	3.34
ENSRNOG00000025764	AC128848.1	metallothionein 1 [Source:RGD Symbol;Acc:3117]	1.45739	0.54339	0.00313082	0.0228209	yes	up	201.73	113.03	158.07	104.73	118.77	114.61
ENSRNOG00000025793	Usp31	ubiquitin specific peptidase 31 [Source:RGD Symbol;Acc:1308183]	1.36837	0.45246	0.0135593	0.0694344	yes	up	1.8	2.04	1.93	1.08	1.37	1.34
ENSRNOG00000026053	Grem1	gremlin 1, DAN family BMP antagonist [Source:RGD Symbol;Acc:2359]	1.43815	0.52421	0.000105726	0.00170257	yes	up	1472.72	1241.66	1739.21	936.53	898.59	952.25
ENSRNOG00000026059	Paqr6	progestin and adipoQ receptor family member 6 [Source:RGD Symbol;Acc:1584722]	0.739266	-0.435835	0.000317403	0.00395821	yes	down	21.15	19.49	16.75	25.41	24.28	22.26
ENSRNOG00000026060	Arsi	arylsulfatase family, member I [Source:RGD Symbol;Acc:1310242]	0.800656	-0.320746	8.65e-06	0.000237896	yes	down	55.13	56.16	48.87	58.19	63.77	58.83
ENSRNOG00000026114	Ap5b1	adaptor related protein complex 5 subunit beta 1 [Source:RGD Symbol;Acc:1562657]	0.793077	-0.334467	0.00571339	0.0363106	yes	down	7.74	7.58	7.12	9.45	8.42	7.69
ENSRNOG00000026124	Id3	inhibitor of DNA binding 3, HLH protein [Source:RGD Symbol;Acc:2860]	0.769635	-0.377754	1.64e-09	2.03e-07	yes	down	856.01	855.45	790.78	1071.02	1000.56	928.35
ENSRNOG00000026128	Cpne8	copine 8 [Source:RGD Symbol;Acc:1307939]	1.25695	0.32993	0.0183718	0.0865487	yes	up	5.71	6.08	6.31	3.85	4.21	4.89
ENSRNOG00000026235	Hk3	hexokinase 3 [Source:RGD Symbol;Acc:2798]	1.61065	0.687643	0.000495146	0.00555425	yes	up	8.77	6.81	7.94	2.66	5.02	5.58
ENSRNOG00000026260	Rpl11	ribosomal protein L11 [Source:RGD Symbol;Acc:1308681]	0.829043	-0.270481	9.51e-10	1.24e-07	yes	down	1736.98	1758.28	1730.19	2000.61	1974.97	1957.45
ENSRNOG00000026310	Marchf1	membrane associated ring-CH-type finger 1 [Source:RGD Symbol;Acc:1305148]	2.45696	1.29687	0.0150739	1	yes	up	0.69	1.85	1.61	0.15	0.63	0.71
ENSRNOG00000026319	Akap9	A-kinase anchoring protein 9 [Source:RGD Symbol;Acc:620833]	1.20291	0.266532	0.0180434	0.0854998	yes	up	3.92	5	5.58	3.45	3.38	4
ENSRNOG00000026408	Rnf169	ring finger protein 169 [Source:RGD Symbol;Acc:1583288]	1.28544	0.362261	0.0208168	0.0948965	yes	up	5.22	5.8	5.49	3.46	3.63	4.52
ENSRNOG00000026415	Col14a1	collagen type XIV alpha 1 chain [Source:RGD Symbol;Acc:1305806]	1.47881	0.564439	2.3e-13	7.97e-11	yes	up	46.4	38.25	49.05	26.53	26.49	28.24
ENSRNOG00000026435	Arid3a	AT-rich interaction domain 3A [Source:RGD Symbol;Acc:1305299]	1.3928	0.477984	0.0200327	0.0921886	yes	up	5.39	5.26	5.71	3.34	3.51	3.35
ENSRNOG00000026502	Dscc1	DNA replication and sister chromatid cohesion 1 [Source:RGD Symbol;Acc:1561749]	0.737312	-0.439652	0.0352372	0.136644	yes	down	4.59	5.98	4.55	6.31	6.58	5.72
ENSRNOG00000026542	Suco	SUN domain containing ossification factor [Source:RGD Symbol;Acc:735185]	1.20808	0.272711	0.015311	0.0761598	yes	up	8.61	11.57	11.2	7.4	7.39	9
ENSRNOG00000026607	Tnfsf18	TNF superfamily member 18 [Source:RGD Symbol;Acc:1305066]	0.811496	-0.301345	0.0424517	0.154678	yes	down	10.93	13.96	10.23	15.32	12.2	11.55
ENSRNOG00000026644	Glipr1	GLI pathogenesis-related 1 [Source:RGD Symbol;Acc:1305978]	0.815192	-0.294788	0.00566867	0.0361115	yes	down	41.53	44.43	35.71	46.13	44.53	46.56
ENSRNOG00000026647	Cxcl16	C-X-C motif chemokine ligand 16 [Source:RGD Symbol;Acc:1562928]	1.30657	0.385779	0.000590118	0.00632694	yes	up	43.26	41.76	44.64	23.46	33.53	33.7
ENSRNOG00000026649	Dnmt3a	DNA methyltransferase 3 alpha [Source:RGD Symbol;Acc:1303336]	1.23462	0.304068	0.0149832	0.0750147	yes	up	6.59	6.16	6.87	4.31	4.64	5.4
ENSRNOG00000026821	Arhgap42	Rho GTPase activating protein 42 [Source:RGD Symbol;Acc:1564081]	1.25651	0.329423	0.00628522	0.0391245	yes	up	7.27	7.2	8.21	5.21	5.33	5.83
ENSRNOG00000026942	RGD1311595	similar to KIAA2026 protein [Source:RGD Symbol;Acc:1311595]	1.39198	0.477136	8.5e-05	0.00144802	yes	up	3.98	4.08	4.4	2.32	2.57	3.17
ENSRNOG00000026962	Osbpl8	oxysterol binding protein-like 8 [Source:RGD Symbol;Acc:1561474]	1.32801	0.409265	0.00051655	0.00573597	yes	up	6.4	7.8	9.5	5.2	5.51	5.32
ENSRNOG00000027002	Mast4	microtubule associated serine/threonine kinase family member 4 [Source:RGD Symbol;Acc:1310139]	1.42393	0.509875	1.95e-07	1.09e-05	yes	up	6.53	7.08	6.12	4.17	4.53	4.13
ENSRNOG00000027006	-	heterogeneous nuclear ribonucleoprotein A3-like [Source:RGD Symbol;Acc:6493616]	0.790826	-0.338568	6.15e-05	0.00111947	yes	down	98.11	87.61	84.36	109.35	98.9	106.5
ENSRNOG00000027028	Lamtor4	late endosomal/lysosomal adaptor, MAPK and MTOR activator 4 [Source:RGD Symbol;Acc:1309735]	0.790605	-0.338972	3.08e-05	0.000657816	yes	down	196.66	187.91	163.33	218.4	219.24	226.21
ENSRNOG00000027151	Lrrc58	leucine rich repeat containing 58 [Source:RGD Symbol;Acc:1307440]	1.81547	0.860342	1.22e-21	2.96e-18	yes	up	33.07	37.55	37.14	15.03	17.85	20.66
ENSRNOG00000027152	N4bp2	NEDD4 binding protein 2 [Source:RGD Symbol;Acc:1565738]	1.50478	0.589554	7.44e-05	0.00129606	yes	up	1.71	2.19	2.4	1.03	1.33	1.19
ENSRNOG00000027191	Birc6	baculoviral IAP repeat-containing 6 [Source:RGD Symbol;Acc:1307247]	1.28172	0.358081	1.45e-05	0.000360378	yes	up	7.84	9.65	9.83	5.78	6.58	6.79
ENSRNOG00000027250	Rbm27	RNA binding motif protein 27 [Source:RGD Symbol;Acc:1311966]	1.32828	0.409557	0.000262982	0.00342526	yes	up	8.3	10.3	8.91	5.81	6.53	6.33
ENSRNOG00000027433	Akr1b8	aldose reductase-related protein 1-like [Source:RGD Symbol;Acc:6496873]	0.753276	-0.40875	1.32e-06	5.1e-05	yes	down	63.98	68.32	70.75	86.19	84.49	76.69
ENSRNOG00000027463	Adamts3	ADAM metallopeptidase with thrombospondin type 1, motif 3 [Source:RGD Symbol;Acc:1310750]	2.0475	1.03386	0.00155092	0.0134332	yes	up	0.87	0.92	1.07	0.45	0.34	0.46
ENSRNOG00000027540	Fam102b	family with sequence similarity 102, member B [Source:RGD Symbol;Acc:1310037]	1.2715	0.346527	5.2e-05	0.000990703	yes	up	13.6	14.32	15.22	9.21	9.9	11.42
ENSRNOG00000027596	Mbd5	methyl-CpG binding domain protein 5 [Source:MGI Symbol;Acc:MGI:2138934]	1.34551	0.428158	0.00188309	0.0155353	yes	up	2.62	2.98	2.89	1.77	1.98	1.91
ENSRNOG00000027711	Usp32	ubiquitin specific peptidase 32 [Source:RGD Symbol;Acc:1306657]	1.27543	0.350986	0.00140372	0.0125284	yes	up	6.13	7.06	7.91	4.4	4.96	5.49
ENSRNOG00000027739	Cndp1	carnosine dipeptidase 1 [Source:RGD Symbol;Acc:1359493]	1.33672	0.418701	0.0294168	0.120469	yes	up	4.2	4.33	4.06	2.39	2.91	3.24
ENSRNOG00000027756	Usf3	upstream transcription factor family member 3 [Source:RGD Symbol;Acc:1560175]	1.36853	0.452629	0.00188587	0.0155353	yes	up	2.29	2.97	2.76	1.66	1.92	1.68
ENSRNOG00000027791	AABR07015346.1	cytochrome c oxidase subunit VIIa polypeptide 2-like 2 [Source:RGD Symbol;Acc:1589992]	0.830259	-0.268367	0.000136306	0.00207761	yes	down	362.07	369.96	358.18	438.41	431.55	433.37
ENSRNOG00000027811	Lilrb4	leukocyte immunoglobulin like receptor B4 [Source:RGD Symbol;Acc:1359090]	1.62004	0.696032	0.000721743	0.00741348	yes	up	10.86	9.35	8.37	4.65	5.46	5.74
ENSRNOG00000027847	Nxpe2	neurexophilin and PC-esterase domain family, member 2 [Source:RGD Symbol;Acc:2323193]	2.49746	1.32046	0.0121871	1	yes	up	0.32	0.28	0.37	0.1	0.09	0.16
ENSRNOG00000028015	Pf4	platelet factor 4 [Source:RGD Symbol;Acc:3305]	1.63883	0.712667	4.3e-06	0.000135035	yes	up	88.91	66.38	76.06	33.77	48.02	51.96
ENSRNOG00000028016	Ncf2	neutrophil cytosolic factor 2 [Source:RGD Symbol;Acc:1309424]	1.44698	0.533048	0.00428487	0.0291573	yes	up	9.08	8.1	7.11	3.94	5.44	5.93
ENSRNOG00000028043	Cxcl3	C-X-C motif chemokine ligand 3 [Source:RGD Symbol;Acc:621812]	1.93754	0.954227	0.00305293	0.0224908	yes	up	14.72	7.68	19.11	5.01	5.95	8.92
ENSRNOG00000028156	Pld1	phospholipase D1 [Source:RGD Symbol;Acc:3349]	1.28637	0.363311	8.2e-05	0.00140109	yes	up	18.42	15.83	20.48	11.7	13.33	13.2
ENSRNOG00000028161	Tepsin	TEPSIN, adaptor related protein complex 4 accessory protein [Source:RGD Symbol;Acc:1307410]	0.813709	-0.297415	0.00856427	0.0491949	yes	down	9.16	9.02	8.5	9.44	9.11	10.71
ENSRNOG00000028176	Elmod2	ELMO domain containing 2 [Source:RGD Symbol;Acc:1587598]	1.31544	0.39555	0.00111582	0.0103597	yes	up	6.86	7.18	7.83	4.77	4.73	5.49
ENSRNOG00000028227	Pbrm1	polybromo 1 [Source:RGD Symbol;Acc:1565549]	1.27721	0.352992	0.00018161	0.00256967	yes	up	9.53	10.3	11.49	6.82	6.88	8.34
ENSRNOG00000028323	Dhrsx	dehydrogenase/reductase X-linked [Source:RGD Symbol;Acc:1305017]	0.806858	-0.309613	0.00977084	0.0543492	yes	down	28.68	26.89	25.93	31.7	30.29	31.16
ENSRNOG00000028335	Fat4	FAT atypical cadherin 4 [Source:RGD Symbol;Acc:1564291]	1.43595	0.522003	3.19e-08	2.59e-06	yes	up	3.62	3.77	4.04	2.06	2.5	2.6
ENSRNOG00000028358	Edem3	ER degradation enhancing alpha-mannosidase like protein 3 [Source:RGD Symbol;Acc:1561496]	1.24174	0.312358	7.68e-05	0.00132821	yes	up	17.75	19.85	20.85	12.73	13.45	15.48
ENSRNOG00000028422	Rmnd5a	required for meiotic nuclear division 5 homolog A [Source:RGD Symbol;Acc:1309766]	1.50509	0.58985	0.000332075	0.00407978	yes	up	7.62	10.62	10.02	4.84	5.56	6.59
ENSRNOG00000028534	Zfp518b	zinc finger protein 518B [Source:RGD Symbol;Acc:1564150]	1.29632	0.374426	0.00518211	0.0337296	yes	up	3.42	3.64	3.15	2.21	2.34	2.6
ENSRNOG00000028627	Hmcn1	hemicentin 1 [Source:RGD Symbol;Acc:1564772]	1.69944	0.765056	0.00591764	0.0372475	yes	up	0.35	0.35	0.41	0.11	0.21	0.27
ENSRNOG00000028640	Siva1	SIVA1, apoptosis-inducing factor [Source:RGD Symbol;Acc:1561872]	0.749432	-0.416131	0.000663891	0.00693995	yes	down	48.93	52.74	43.06	65.63	62.75	53.32
ENSRNOG00000028668	Slc28a2	solute carrier family 28 member 2 [Source:RGD Symbol;Acc:61840]	1.95182	0.964822	0.000661961	0.00693173	yes	up	2.45	2.1	1.97	0.95	1.13	0.96
ENSRNOG00000028685	Shf	Src homology 2 domain containing F [Source:RGD Symbol;Acc:1562705]	0.755196	-0.405076	0.00275161	0.0206985	yes	down	12.32	11.76	12.56	13.63	14.28	16.1
ENSRNOG00000028717	Ndufb7	NADH:ubiquinone oxidoreductase subunit B7 [Source:RGD Symbol;Acc:1308550]	0.790013	-0.340052	1.46e-06	5.48e-05	yes	down	275.41	275.95	263.13	338.17	333.46	325.86
ENSRNOG00000028896	A2m	alpha-2-macroglobulin [Source:RGD Symbol;Acc:2004]	1.52097	0.604989	6.85e-08	4.7e-06	yes	up	10.46	8.99	10.12	5.55	5.3	6.65
ENSRNOG00000028899	Zbtb33	zinc finger and BTB domain containing 33 [Source:MGI Symbol;Acc:MGI:1927290]	1.29146	0.369003	0.00306592	0.0225265	yes	up	4.65	5.02	5.79	3.4	3.42	3.95
ENSRNOG00000028930	Dab2	DAB adaptor protein 2 [Source:RGD Symbol;Acc:621007]	1.37958	0.464234	4.13e-08	3.07e-06	yes	up	37.27	39.66	43.63	22.85	26.03	27.34
ENSRNOG00000029068	Wdr44	WD repeat domain 44 [Source:RGD Symbol;Acc:727965]	1.35535	0.438667	0.0089189	0.0507988	yes	up	3.69	5.15	5.63	2.85	3.3	2.81
ENSRNOG00000029077	Dpm3	dolichyl-phosphate mannosyltransferase subunit 3, regulatory [Source:RGD Symbol;Acc:1561807]	0.792724	-0.33511	0.0222563	0.0989296	yes	down	158.86	136.38	111.23	179.02	174.79	185.9
ENSRNOG00000029134	Adgrl1	adhesion G protein-coupled receptor L1 [Source:RGD Symbol;Acc:620768]	1.2059	0.270109	0.0316831	0.126996	yes	up	4.68	3.98	4.36	3.21	3.44	3.22
ENSRNOG00000029141	Trabd2b	TraB domain containing 2B [Source:RGD Symbol;Acc:1586386]	1.37054	0.45474	2.21e-05	0.000499739	yes	up	9.46	8.95	8.09	5.22	6.32	5.88
ENSRNOG00000029145	AY172581.2	-	18.4904	4.20871	0.0366659	1	yes	up	0	0	0	0	0	0
ENSRNOG00000029205	Zfp354c	zinc finger protein 354C [Source:RGD Symbol;Acc:69405]	1.45403	0.540057	0.00228991	0.0180074	yes	up	5.81	6.32	7.24	3.55	3.79	4.73
ENSRNOG00000029212	Vcan	versican [Source:RGD Symbol;Acc:619940]	1.2751	0.350607	6.56e-07	2.98e-05	yes	up	31.57	33.42	38.41	26.41	28.13	29.39
ENSRNOG00000029238	Hgh1	HGH1 homolog [Source:RGD Symbol;Acc:1359226]	0.766412	-0.383808	0.000845853	0.00831184	yes	down	13.27	15.97	13.24	17.88	16.52	15.65
ENSRNOG00000029308	Irag2	inositol 1,4,5-triphosphate receptor associated 2 [Source:RGD Symbol;Acc:1562062]	1.71418	0.777519	0.0169595	0.0819979	yes	up	1.18	1.19	1.37	0.53	0.58	0.82
ENSRNOG00000029401	Actg2	actin gamma 2, smooth muscle [Source:RGD Symbol;Acc:2027]	0.74104	-0.432377	3.17e-07	1.63e-05	yes	down	38.65	40.47	41	49.73	50.28	47.77
ENSRNOG00000029447	Epc2	enhancer of polycomb homolog 2 [Source:RGD Symbol;Acc:1307271]	1.20525	0.269336	0.0339197	0.133326	yes	up	8.08	9.37	9.5	6.9	5.66	7.42
ENSRNOG00000029529	Eef1akmt4	EEF1A lysine methyltransferase 4 [Source:RGD Symbol;Acc:7732114]	0.737011	-0.440241	0.0417366	0.153038	yes	down	8.7	6.16	6.64	8.75	9.37	8.79
ENSRNOG00000029582	Lrch2	leucine-rich repeats and calponin homology (CH) domain containing 2 [Source:MGI Symbol;Acc:MGI:2147870]	1.55114	0.633333	0.0097702	0.0543492	yes	up	1.59	1.83	1.73	0.98	1.02	0.99
ENSRNOG00000029614	Robo1	roundabout guidance receptor 1 [Source:RGD Symbol;Acc:61941]	1.36854	0.452637	0.000976394	0.00933734	yes	up	3.07	3.07	3.18	1.76	2.05	2.4
ENSRNOG00000029658	Rnf213	ring finger protein 213 [Source:RGD Symbol;Acc:1308168]	1.31415	0.394126	7.82e-05	0.00134973	yes	up	2.38	2.54	2.31	1.48	1.74	1.73
ENSRNOG00000029662	Wdfy4	WDFY family member 4 [Source:RGD Symbol;Acc:1564142]	1.69263	0.75927	0.00316796	0.0230166	yes	up	0.87	0.84	0.84	0.27	0.46	0.63
ENSRNOG00000029670	RGD1564606	similar to 60S ribosomal protein L23a [Source:RGD Symbol;Acc:1564606]	0.486579	-1.03925	0.000565869	0.006143	yes	down	3.64	4.8	2.77	8.54	7.62	4.87
ENSRNOG00000029698	Pim3	Pim-3 proto-oncogene, serine/threonine kinase [Source:RGD Symbol;Acc:620462]	0.817615	-0.290506	0.000401408	0.00472112	yes	down	39.14	34.89	35.02	41.86	40.61	38.15
ENSRNOG00000029768	Ccl12	chemokine (C-C motif) ligand 12 [Source:RGD Symbol;Acc:1309255]	3.04021	1.60417	5.24e-06	0.000155839	yes	up	134.94	82.49	114.38	23.39	35.68	46.75
ENSRNOG00000029773	Atm	ATM serine/threonine kinase [Source:RGD Symbol;Acc:1593265]	1.46327	0.549197	5.79e-05	0.00107003	yes	up	2.18	2.67	2.84	1.57	1.47	1.67
ENSRNOG00000029805	Zfp780b	zinc finger protein 780B [Source:RGD Symbol;Acc:1592570]	1.50062	0.585562	0.0252523	0.108242	yes	up	1.34	1.38	1.43	0.7	0.94	1.11
ENSRNOG00000029830	Adm2	adrenomedullin 2 [Source:RGD Symbol;Acc:1302971]	0.696686	-0.52142	0.0272913	0.114273	yes	down	2.24	2.55	1.78	2.92	2.64	2.99
ENSRNOG00000029862	Spc24	SPC24 component of NDC80 kinetochore complex [Source:RGD Symbol;Acc:1307631]	0.799487	-0.322853	0.00918171	0.0518572	yes	down	61.08	64.69	48.93	75.35	61.91	67.89
ENSRNOG00000029912	Septin5	septin 5 [Source:RGD Symbol;Acc:621763]	0.778777	-0.360719	4.71e-07	2.21e-05	yes	down	33.07	35.65	32.16	40.5	39.27	36.88
ENSRNOG00000029956	Zfp654	zinc finger protein 654 [Source:RGD Symbol;Acc:1308321]	1.34285	0.425294	0.0277021	0.115385	yes	up	2.45	2.84	3.61	2.1	1.76	2.09
ENSRNOG00000029986	Insr	insulin receptor [Source:RGD Symbol;Acc:2917]	1.44108	0.527155	0.000272395	0.00352515	yes	up	3.44	3.52	4.01	2.2	2.47	2.17
ENSRNOG00000030021	-	-	3.72725	1.89811	4.34e-06	0.00013555	yes	up	25.4	12.64	23.28	3.23	5.2	6.61
ENSRNOG00000030034	Sox11	SRY-box transcription factor 11 [Source:RGD Symbol;Acc:69351]	0.751821	-0.411539	0.00806624	0.0471152	yes	down	7.65	9.16	6.58	9.83	8.81	9.54
ENSRNOG00000030091	Dusp14	dual specificity phosphatase 14 [Source:RGD Symbol;Acc:1307415]	0.694581	-0.525786	7.34e-08	4.94e-06	yes	down	46.63	57.04	48.92	74.11	65.79	63.79
ENSRNOG00000030143	AABR07051796.1	similar to 40S ribosomal protein S16 [Source:RGD Symbol;Acc:1561137]	0.681493	-0.553229	0.000297824	0.00376581	yes	down	56.72	64.89	57.3	100.78	82.51	75.84
ENSRNOG00000030151	Thsd7a	thrombospondin type 1 domain containing 7A [Source:RGD Symbol;Acc:1566201]	1.4081	0.49375	0.003508	0.0249848	yes	up	2.49	3.14	2.66	1.66	1.61	2.02
ENSRNOG00000030174	AABR07042903.1	-	0.0553491	-4.1753	0.0292206	1	yes	down	0	0	0	0.28	0.3	0.5
ENSRNOG00000030183	Plod2	procollagen lysine, 2-oxoglutarate 5-dioxygenase 2 [Source:RGD Symbol;Acc:3353]	1.24988	0.321792	1.41e-09	1.76e-07	yes	up	134.91	132.01	145.26	93.78	99.11	104.43
ENSRNOG00000030210	Fndc1	fibronectin type III domain containing 1 [Source:RGD Symbol;Acc:1310640]	1.66833	0.738403	5.82e-05	0.0010723	yes	up	36.63	27.49	34.71	14.9	17.37	21.21
ENSRNOG00000030213	Vps13c	vacuolar protein sorting 13 homolog C [Source:RGD Symbol;Acc:1560364]	1.27661	0.352312	1.61e-05	0.000393191	yes	up	6.09	7.15	7.49	4.59	5	5.13
ENSRNOG00000030318	Gpr83	G protein-coupled receptor 83 [Source:RGD Symbol;Acc:619891]	1.47268	0.558447	0.0283836	0.117307	yes	up	2.35	1.49	2.49	1.37	1.32	1.17
ENSRNOG00000030321	-	hypothetical protein LOC502176 [Source:RGD Symbol;Acc:1560919]	1.34599	0.428667	0.00318146	0.0230928	yes	up	111.91	107.18	122.55	77.02	97.41	78.21
ENSRNOG00000030345	Rps20	ribosomal protein S20 [Source:RGD Symbol;Acc:621037]	0.00755015	-7.04928	9.87e-08	1	yes	down	0	0	0	3.08	8.27	6.07
ENSRNOG00000030374	Lsm6	LSM6 homolog, U6 small nuclear RNA and mRNA degradation associated [Source:RGD Symbol;Acc:1561937]	0.797266	-0.326868	0.0170423	0.0822669	yes	down	61.28	70.9	55.14	78.46	66.05	81.79
ENSRNOG00000030404	Arrb1	arrestin, beta 1 [Source:RGD Symbol;Acc:2156]	1.84994	0.88748	0.0110471	0.0593254	yes	up	3.39	2.69	2.93	1	2.14	1.28
ENSRNOG00000030476	Rpl9	ribosomal protein L9 [Source:RGD Symbol;Acc:62049]	0.712528	-0.488981	0.00187255	0.0154993	yes	down	18.13	19.84	24.13	26.23	26.27	28.53
ENSRNOG00000030639	Usp13	ubiquitin specific peptidase 13 [Source:RGD Symbol;Acc:1306044]	1.20575	0.269934	0.0258569	0.110351	yes	up	5.72	5.98	6.28	4.32	3.99	5.12
ENSRNOG00000030704	-	hypothetical protein LOC682402 [Source:RGD Symbol;Acc:1583489]	1.25686	0.32982	1.43e-07	8.57e-06	yes	up	52.88	59.01	52.93	36.96	40.07	41.04
ENSRNOG00000030759	Nhs	NHS actin remodeling regulator [Source:MGI Symbol;Acc:MGI:2684894]	1.28098	0.357248	0.00782337	0.0460963	yes	up	3.56	4.84	4.09	2.66	2.77	3.33
ENSRNOG00000030807	-	nuclease-sensitive element-binding protein 1-like [Source:RGD Symbol;Acc:6486912]	0.627268	-0.672846	2.45e-05	0.000551868	yes	down	21.94	27.92	19.73	41.34	33.2	26.74
ENSRNOG00000030880	Hs6st2	heparan sulfate 6-O-sulfotransferase 2 [Source:RGD Symbol;Acc:1564397]	1.31586	0.396002	5.08e-08	3.69e-06	yes	up	62.4	66.59	71.38	41.32	47.8	48.65
ENSRNOG00000030930	Samsn1	SAM domain, SH3 domain and nuclear localization signals, 1 [Source:RGD Symbol;Acc:620926]	1.57207	0.652665	0.0251809	0.10811	yes	up	4.63	3.67	3.76	1.48	2.04	3.53
ENSRNOG00000030932	Zfp14	ZFP14 zinc finger protein [Source:RGD Symbol;Acc:1560188]	1.43536	0.521412	0.0268863	0.113202	yes	up	1.45	1.74	1.56	0.84	1.01	1.11
ENSRNOG00000030954	Fat1	FAT atypical cadherin 1 [Source:RGD Symbol;Acc:621254]	1.22187	0.289094	3.52e-08	2.74e-06	yes	up	116.25	127.99	115.38	85.17	90.73	91.48
ENSRNOG00000030963	-	glyceraldehyde-3-phosphate dehydrogenase [Source:RGD Symbol;Acc:11369796]	0.82177	-0.283193	6.1e-06	0.000178198	yes	down	1622.15	1497.96	1355.91	1662.47	1683.55	1643.57
ENSRNOG00000031031	Zfp292	zinc finger protein 292 [Source:RGD Symbol;Acc:61931]	1.26805	0.342617	0.0366873	0.140604	yes	up	1.47	1.74	2.14	1.19	1.16	1.45
ENSRNOG00000031041	-	-	0.76067	-0.394657	0.00123721	0.0113053	yes	down	40.77	38.67	36.71	40.79	53.75	46.85
ENSRNOG00000031053	Mt-nd4l	mitochondrially encoded NADH:ubiquinone oxidoreductase core subunit 4L [Source:RGD Symbol;Acc:620494]	1.47394	0.559679	0.00024973	0.00329514	yes	up	5270.3	5949.76	6500.78	4389.18	4454.79	4916.47
ENSRNOG00000031127	Snrpel1	small nuclear ribonucleoprotein polypeptide E-like1 [Source:RGD Symbol;Acc:1592561]	0.829601	-0.26951	0.00058544	0.00629347	yes	down	286.13	301.41	289.69	352.23	338.02	364.1
ENSRNOG00000031163	Nfkbiz	NFKB inhibitor zeta [Source:RGD Symbol;Acc:1310834]	1.43676	0.522817	0.000100941	0.00164076	yes	up	11.08	9	13.24	6.19	7.46	7.37
ENSRNOG00000031197	F8	coagulation factor VIII [Source:RGD Symbol;Acc:727845]	1.32022	0.400774	0.00246949	0.0190137	yes	up	2.65	3.31	3.33	2.04	2.08	2.18
ENSRNOG00000031232	Nrp2	neuropilin 2 [Source:RGD Symbol;Acc:621442]	1.35319	0.436362	1.48e-14	6.4e-12	yes	up	51.85	51.09	55.5	32.15	36.29	35.84
ENSRNOG00000031273	AABR07034639.1	similar to ribosomal protein L27a [Source:RGD Symbol;Acc:1559972]	0.784354	-0.350424	3.47e-07	1.73e-05	yes	down	1238.41	1171.93	1139.39	1680.28	1393.83	1389.92
ENSRNOG00000031285	AABR07064305.1	translocase of inner mitochondrial membrane 23 homolog B [Source:RGD Symbol;Acc:1559672]	0.701658	-0.511161	0.0265937	0.112417	yes	down	10.37	11.3	5.42	12.17	12.33	10.94
ENSRNOG00000031378	AABR07009715.1	spindlin-1-like [Source:RGD Symbol;Acc:41366980]	1.46115	0.547103	0.0296507	0.121222	yes	up	13.83	12.23	14.15	5.85	8.39	11.55
ENSRNOG00000031406	Hps3	HPS3, biogenesis of lysosomal organelles complex 2 subunit 1 [Source:RGD Symbol;Acc:1310548]	1.29001	0.367385	0.046319	0.162861	yes	up	3.95	3.74	4.57	2.37	2.45	3.79
ENSRNOG00000031431	Cdca8	cell division cycle associated 8 [Source:RGD Symbol;Acc:1566306]	0.809554	-0.3048	0.00635722	0.0393505	yes	down	38.81	48.23	35.64	50.91	42.72	44.18
ENSRNOG00000031439	AC117869.1	similar to 40S ribosomal protein S16 [Source:RGD Symbol;Acc:1563834]	0.785718	-0.347916	8.21e-06	0.000228356	yes	down	1214.49	1182.25	916.93	1474.34	1377.24	1380.84
ENSRNOG00000031506	Ftl1	ferritin light chain 1 [Source:RGD Symbol;Acc:61813]	0.705349	-0.503592	1.87e-15	1.08e-12	yes	down	209.28	241.67	239.09	298.22	295.21	309.7
ENSRNOG00000031517	AABR07039133.2	ribosomal protein L27-like 1 [Source:RGD Symbol;Acc:1585224]	0.4091	-1.28947	0.021113	1	yes	down	6	2.42	2.05	12.3	8.67	4.34
ENSRNOG00000031579	-	ribosomal protein S24-like [Source:RGD Symbol;Acc:2322976]	0.782269	-0.354264	1.36e-06	5.21e-05	yes	down	275.67	239.82	252.42	313.29	292.21	320.93
ENSRNOG00000031643	Dchs1	dachsous cadherin-related 1 [Source:RGD Symbol;Acc:1309878]	1.2854	0.362219	9.69e-06	0.000261624	yes	up	9.33	8.72	8.72	5.56	6.7	6.47
ENSRNOG00000031669	Lpp	LIM domain containing preferred translocation partner in lipoma [Source:RGD Symbol;Acc:1310535]	1.5928	0.671562	1.03e-07	6.64e-06	yes	up	14.06	18.91	15.65	7.68	8.34	10.9
ENSRNOG00000031760	Fmn1	formin 1 [Source:RGD Symbol;Acc:1306349]	1.49144	0.57671	0.000363954	0.00436637	yes	up	3.53	3.73	4.28	1.75	2.5	2.77
ENSRNOG00000031769	Chchd7	coiled-coil-helix-coiled-coil-helix domain containing 7 [Source:RGD Symbol;Acc:1592689]	0.792713	-0.33513	0.00931172	0.0523477	yes	down	84.4	73.31	87.36	106.82	105.4	87.34
ENSRNOG00000031834	Nkain4	Sodium/potassium transporting ATPase interacting 4 [Source:RGD Symbol;Acc:1305809]	0.583739	-0.776605	1.32e-05	0.000336924	yes	down	16.18	13.18	8.23	19.94	18.59	16.14
ENSRNOG00000031852	Lsamp	limbic system-associated membrane protein [Source:RGD Symbol;Acc:71102]	0.700806	-0.512913	0.00304054	0.0224131	yes	down	5.74	7.26	6.11	8.4	7.61	8.46
ENSRNOG00000032048	Zfp462	zinc finger protein 462 [Source:RGD Symbol;Acc:1562123]	1.25426	0.326838	0.000591397	0.00632947	yes	up	4.76	4.64	5.08	2.94	3.67	3.77
ENSRNOG00000032070	Dync2h1	dynein cytoplasmic 2 heavy chain 1 [Source:RGD Symbol;Acc:71042]	1.33548	0.417353	0.00158082	0.0135951	yes	up	1.66	2.14	2.15	1.21	1.42	1.37
ENSRNOG00000032215	Cdyl	chromodomain Y-like [Source:RGD Symbol;Acc:1549745]	1.25978	0.333172	0.000128528	0.00198539	yes	up	18.97	18.83	18.5	13.49	13.99	13.57
ENSRNOG00000032307	Dsel	dermatan sulfate epimerase-like [Source:RGD Symbol;Acc:1307724]	1.29838	0.376714	0.000996409	0.00949132	yes	up	2.91	3.25	3.87	2.29	2.21	2.41
ENSRNOG00000032339	Rasl12	RAS-like, family 12 [Source:RGD Symbol;Acc:1306268]	1.83303	0.874228	1.27e-10	2e-08	yes	up	14.05	11.7	14.41	5.72	7.4	6.73
ENSRNOG00000032348	Rpl35a	ribosomal protein L35a-like 1 [Source:RGD Symbol;Acc:628793]	0.428919	-1.22122	0.0257663	1	yes	down	7.12	2.96	6.22	6.28	15.04	18.38
ENSRNOG00000032364	Tbcel	tubulin folding cofactor E-like [Source:RGD Symbol;Acc:1308880]	1.45824	0.544226	1.93e-05	0.000452993	yes	up	15.33	11.15	14.19	6.4	7.79	8.82
ENSRNOG00000032517	Cntn6	contactin 6 [Source:RGD Symbol;Acc:62008]	4.30324	2.10542	0.0160974	1	yes	up	0.17	0.21	0.35	0.04	0.05	0.06
ENSRNOG00000032531	-	60S ribosomal protein L13-like [Source:RGD Symbol;Acc:2318188]	0.798398	-0.324821	2.27e-08	2e-06	yes	down	1767.4	1551.68	1566.16	1935.56	1883.44	1911.1
ENSRNOG00000032575	Ocel1	occludin/ELL domain containing 1 [Source:RGD Symbol;Acc:1565407]	0.770449	-0.376228	0.00325	0.0234163	yes	down	20.6	17.82	20.05	22.44	22.76	23.72
ENSRNOG00000032590	Ttc28	tetratricopeptide repeat domain 28 [Source:RGD Symbol;Acc:1594541]	1.21419	0.279995	0.0011768	0.0108516	yes	up	8.71	9.06	7.97	5.97	6.41	6.71
ENSRNOG00000032626	Mmp3	matrix metallopeptidase 3 [Source:RGD Symbol;Acc:621317]	1.46659	0.552467	2.86e-05	0.000622157	yes	up	19.59	15.05	19.46	11.25	10.94	11.36
ENSRNOG00000032768	Stxbp4	syntaxin binding protein 4 [Source:RGD Symbol;Acc:1307903]	1.74905	0.806574	4.44e-05	0.000883303	yes	up	5.61	4.86	5.07	2.97	2.8	2.27
ENSRNOG00000032902	Ybx1-ps3	Y box protein 1 related, pseudogene 3 [Source:RGD Symbol;Acc:1590933]	0.832285	-0.26485	1.76e-05	0.000423941	yes	down	515.88	569.59	488.02	583.86	588.22	548.77
ENSRNOG00000032989	Lrrn4	leucine rich repeat neuronal 4 [Source:RGD Symbol;Acc:1305256]	1.808	0.854397	0.000790572	0.00792271	yes	up	2.98	1.95	2.64	1.04	1.54	1.21
ENSRNOG00000033064	Edil3	EGF like repeats and discoidin domains 3 [Source:RGD Symbol;Acc:1588887]	2.33389	1.22274	0.000173293	0.00247801	yes	up	1.09	1.53	1.17	0.55	0.39	0.28
ENSRNOG00000033169	Cpeb4	cytoplasmic polyadenylation element binding protein 4 [Source:RGD Symbol;Acc:1311931]	1.42271	0.508642	1.56e-07	9.09e-06	yes	up	7.13	6.94	8.04	4.78	4.34	4.96
ENSRNOG00000033192	Osmr	oncostatin M receptor [Source:RGD Symbol;Acc:1302983]	1.41701	0.502849	8.65e-12	1.81e-09	yes	up	35.63	37.03	42.69	23.39	23.27	26.57
ENSRNOG00000033274	AC113910.1	similar to ribosomal protein L27a [Source:RGD Symbol;Acc:1565415]	1.87692	0.908368	0.00525921	0.0341216	yes	up	19.06	19.6	26.12	11.92	13.29	9.52
ENSRNOG00000033299	Mt-atp8	mitochondrially encoded ATP synthase membrane subunit 8 [Source:RGD Symbol;Acc:621240]	1.55114	0.633328	0.00243473	0.0187929	yes	up	22360.3	24876	28586.8	19176.2	21337.3	23044.3
ENSRNOG00000033346	-	vasculin-like protein 1-like [Source:RGD Symbol;Acc:2319736]	1.2596	0.332965	0.0138877	0.0706853	yes	up	6.6	6.39	7.85	4.71	4.92	5.31
ENSRNOG00000033372	Klhl24	kelch-like family member 24 [Source:RGD Symbol;Acc:727971]	1.46596	0.551848	2.78e-07	1.44e-05	yes	up	8.14	8.33	8.71	4.7	5.12	5.66
ENSRNOG00000033496	Igdcc4	immunoglobulin superfamily, DCC subclass, member 4 [Source:RGD Symbol;Acc:1310919]	1.2797	0.3558	8.01e-05	0.00137771	yes	up	12.71	10.91	12.75	8.22	8.07	9.33
ENSRNOG00000033527	Pappa1	pappalysin 1 [Source:RGD Symbol;Acc:1307742]	1.91033	0.933821	7.59e-23	2.3e-19	yes	up	30.62	31.71	31.7	11.79	15.75	16.89
ENSRNOG00000033531	Cacna2d1	calcium voltage-gated channel auxiliary subunit alpha2delta 1 [Source:RGD Symbol;Acc:2247]	1.62904	0.704026	8.9e-06	0.000242858	yes	up	11.02	10.74	10.57	8.87	4.92	9.05
ENSRNOG00000033556	Spen	spen family transcriptional repressor [Source:RGD Symbol;Acc:1589867]	1.20126	0.264549	0.00251632	0.0192632	yes	up	5.58	5.36	5.12	3.73	4.06	4.23
ENSRNOG00000033579	Glt8d2	glycosyltransferase 8 domain containing 2 [Source:RGD Symbol;Acc:1560432]	1.23983	0.310144	0.0481574	0.167852	yes	up	11.16	9.9	12.86	7.65	7.29	10.77
ENSRNOG00000033748	AABR07060610.1	-	0.437974	-1.19108	0.0152236	1	yes	down	1.95	1.92	1.51	4.88	4.59	2.24
ENSRNOG00000033776	-	ferritin light chain 2 [Source:RGD Symbol;Acc:2325062]	0.651985	-0.617089	2.19e-06	7.88e-05	yes	down	1447.01	1415.98	1110.89	1922.39	1842.69	1807.55
ENSRNOG00000033835	Dnm1	dynamin 1 [Source:RGD Symbol;Acc:71096]	1.27938	0.355442	0.00420006	0.0287902	yes	up	10.3	8.05	10.5	6.78	6.5	7.03
ENSRNOG00000033883	Stard8	StAR-related lipid transfer domain containing 8 [Source:RGD Symbol;Acc:1560770]	1.27753	0.353362	0.0487784	0.169432	yes	up	2.39	2.37	2.13	1.52	1.56	1.78
ENSRNOG00000034025	Ptprj	protein tyrosine phosphatase, receptor type, J [Source:RGD Symbol;Acc:3454]	1.31662	0.396835	0.00203674	0.016454	yes	up	5.49	5.03	4.89	2.71	3.88	3.83
ENSRNOG00000034052	AABR07071482.2	similar to ribosomal protein S23 [Source:RGD Symbol;Acc:1563705]	0.502809	-0.991916	3.33e-13	1.03e-10	yes	down	76.23	83.67	64.88	174.95	126.35	134.11
ENSRNOG00000034107	1110038F14Rik	RIKEN cDNA 1110038F14 gene [Source:MGI Symbol;Acc:MGI:2152337]	0.785048	-0.349147	0.00668044	0.0409198	yes	down	21.08	20.02	17.95	23.13	23.57	22.28
ENSRNOG00000034116	Gk	glycerol kinase [Source:MGI Symbol;Acc:MGI:106594]	1.34871	0.431584	0.00163652	0.0140046	yes	up	8.88	10.6	11.87	6.51	6.09	7.85
ENSRNOG00000034254	Actb	actin, beta [Source:RGD Symbol;Acc:628837]	0.833081	-0.263472	6.55e-10	8.95e-08	yes	down	9435.96	9996.62	9630.14	10455.7	10793.1	10397.3
ENSRNOG00000036598	Tbc1d12	TBC1D12: TBC1 domain family, member 12 [Source:MGI Symbol;Acc:MGI:2384803]	1.27922	0.355262	0.0106074	0.0576277	yes	up	6.71	7.51	9.28	4.56	5.85	6.15
ENSRNOG00000036649	Pwwp2b	PWWP domain containing 2B [Source:RGD Symbol;Acc:1307108]	0.791495	-0.337348	0.0049609	0.0326048	yes	down	12.85	15.45	12.45	16.31	15.71	13.57
ENSRNOG00000036687	Alyref	Aly/REF export factor [Source:RGD Symbol;Acc:1594679]	0.809755	-0.304443	4.97e-05	0.000957073	yes	down	82.84	84.49	79.98	95.52	96.45	87.63
ENSRNOG00000036699	Faap100	FA core complex associated protein 100 [Source:RGD Symbol;Acc:1306926]	0.81041	-0.303277	0.0402837	0.149353	yes	down	3.44	3.1	3.39	4.2	3.3	3.92
ENSRNOG00000036703	Itgax	integrin subunit alpha X [Source:RGD Symbol;Acc:1561123]	1.67967	0.748178	4e-08	3e-06	yes	up	6.63	5.81	7.08	2.92	3.9	3.67
ENSRNOG00000036894	Cisd3	CDGSH iron sulfur domain 3 [Source:RGD Symbol;Acc:1559720]	0.829229	-0.270157	0.022383	0.0993842	yes	down	55.13	55.38	46.46	54.04	59.58	62.47
ENSRNOG00000036911	Bicd1	BICD cargo adaptor 1 [Source:RGD Symbol;Acc:1309444]	1.36779	0.451844	0.00203882	0.0164599	yes	up	3.41	3.93	3.91	2.39	2.57	2.4
ENSRNOG00000036913	Resf1	retroelement silencing factor 1 [Source:RGD Symbol;Acc:1309621]	1.26902	0.343711	0.00956696	0.0535096	yes	up	4.34	5.24	6.42	3.36	4	4.09
ENSRNOG00000036921	Tmsb10	thymosin, beta 10 [Source:RGD Symbol;Acc:62022]	1.57631	0.656556	0.0303723	0.123547	yes	up	0	5490.31	0	0	0	0
ENSRNOG00000036964	Ralgapa2	Ral GTPase activating protein catalytic subunit alpha 2 [Source:RGD Symbol;Acc:1308023]	1.37946	0.464106	0.0367811	0.140741	yes	up	0.95	0.93	0.87	0.47	0.6	0.74
ENSRNOG00000037165	Nipal3	NIPA-like domain containing 3 [Source:RGD Symbol;Acc:1563439]	1.62128	0.697138	0.0376717	0.14306	yes	up	1.66	1.52	1.15	0.6	1.27	0.7
ENSRNOG00000037198	Usp18	ubiquitin specific peptidase 18 [Source:RGD Symbol;Acc:1359153]	0.761292	-0.393479	0.0162623	0.0796752	yes	down	6.4	8.97	8.94	9.56	10.21	9.09
ENSRNOG00000037207	Ubr1	ubiquitin protein ligase E3 component n-recognin 1 [Source:RGD Symbol;Acc:1562326]	1.33248	0.414115	2.62e-07	1.38e-05	yes	up	11.04	12.09	12.45	7.95	8.22	8.73
ENSRNOG00000037247	Rras	RAS related [Source:RGD Symbol;Acc:1311443]	0.828274	-0.27182	1.82e-05	0.000431277	yes	down	274.2	271.15	249.21	296.95	304.36	284.2
ENSRNOG00000037437	Golga3	golgin A3 [Source:RGD Symbol;Acc:1305262]	1.24891	0.320665	9.94e-05	0.0016207	yes	up	12.73	12.93	15.04	9.47	9.78	10.04
ENSRNOG00000037514	Qser1	glutamine and serine rich 1 [Source:RGD Symbol;Acc:1311804]	1.44491	0.530984	6.63e-05	0.00118489	yes	up	6.25	8.55	7.4	3.88	4.42	5.54
ENSRNOG00000037563	Cd68	Cd68 molecule [Source:RGD Symbol;Acc:1305970]	1.48074	0.566319	0.0129174	0.0670245	yes	up	127.34	96.12	109.61	49.92	76.92	79.84
ENSRNOG00000037567	Iftap	intraflagellar transport associated protein [Source:RGD Symbol;Acc:1309730]	0.726278	-0.461406	0.00969636	0.0541087	yes	down	13.98	15.11	14.27	21.85	16.08	17.18
ENSRNOG00000037580	Psmd8	proteasome 26S subunit, non-ATPase 8 [Source:RGD Symbol;Acc:1309842]	0.812949	-0.298763	1.22e-07	7.6e-06	yes	down	148.49	150.17	151.41	171.35	161.14	171.7
ENSRNOG00000037638	Timm50	translocase of inner mitochondrial membrane 50 [Source:RGD Symbol;Acc:1587684]	0.831077	-0.266945	0.000753347	0.00765082	yes	down	41.17	39.52	40.8	44.64	45.22	43.89
ENSRNOG00000037658	Gprasp2	G protein-coupled receptor associated sorting protein 2 [Source:MGI Symbol;Acc:MGI:2442071]	1.24899	0.320763	0.039823	0.148218	yes	up	3.38	3.14	3.78	2.2	2.58	2.7
ENSRNOG00000037931	Plaur	plasminogen activator, urokinase receptor [Source:RGD Symbol;Acc:620597]	0.823517	-0.28013	0.00692752	0.0419391	yes	down	43.65	45.32	39.93	51.89	50.86	40.85
ENSRNOG00000037951	AABR07039210.1	NHS-like 2 [Source:NCBI gene (formerly Entrezgene);Acc:317253]	1.2465	0.317881	0.0110344	0.0592836	yes	up	6.76	9.06	7.58	5.41	5.75	5.73
ENSRNOG00000037978	AC117299.1	protein S100-A11-like [Source:RGD Symbol;Acc:2323644]	1.73063	0.791297	0.0317018	0.126996	yes	up	12.7	15.72	15.76	8.05	12.11	4.54
ENSRNOG00000038045	AC128960.1	ribosomal protein L34, pseudogene 1 [Source:RGD Symbol;Acc:1595454]	0.784719	-0.349753	1.38e-06	5.27e-05	yes	down	534.76	531.38	449.69	660.65	627.45	646
ENSRNOG00000038074	-	similar to 60S acidic ribosomal protein P2 [Source:RGD Symbol;Acc:1590791]	0.589414	-0.762648	0.0117578	0.0622598	yes	down	21.61	10.61	22.8	32.29	22.55	38.84
ENSRNOG00000038347	Usp21	ubiquitin specific peptidase 21 [Source:RGD Symbol;Acc:1588822]	0.789913	-0.340234	0.0113891	0.0606519	yes	down	8.27	7.7	8.79	10.26	9.28	8.47
ENSRNOG00000038436	RGD1307100	similar to RIKEN cDNA D630029K19 [Source:RGD Symbol;Acc:1307100]	1.42503	0.51099	1.69e-06	6.21e-05	yes	up	4.79	6.63	6.71	3.36	3.96	4.07
ENSRNOG00000038784	Piezo2	piezo-type mechanosensitive ion channel component 2 [Source:RGD Symbol;Acc:1582973]	1.60416	0.68182	3.09e-06	0.000104791	yes	up	4.02	3.57	5.23	1.91	2.54	2.73
ENSRNOG00000038881	Hcls1	hematopoietic cell specific Lyn substrate 1 [Source:RGD Symbol;Acc:1304754]	1.43882	0.524889	0.00122936	0.0112508	yes	up	7.75	5.89	6.66	3.06	4.84	4.88
ENSRNOG00000039048	Cd200r1	CD200 receptor 1 [Source:RGD Symbol;Acc:61837]	1.42023	0.506121	1.5e-06	5.59e-05	yes	up	24.31	26.62	27.79	15.78	15.99	18.57
ENSRNOG00000039241	Ythdc2	YTH domain containing 2 [Source:RGD Symbol;Acc:1563192]	1.24456	0.315632	0.0374286	0.142365	yes	up	2.59	2.71	3.22	1.83	1.98	2.35
ENSRNOG00000039390	Slc37a2	solute carrier family 37 member 2 [Source:RGD Symbol;Acc:1564160]	1.51587	0.600142	0.0132067	0.0680777	yes	up	3.21	4.16	2.34	1.52	2.03	2.25
ENSRNOG00000039496	-	-	0.82764	-0.272924	8.8e-08	5.83e-06	yes	down	569.58	615.56	575.93	664.45	637.01	643.55
ENSRNOG00000039582	Cspg4b	chondroitin sulfate proteoglycan 4B [Source:RGD Symbol;Acc:1561161]	1.21418	0.279978	0.00815006	0.0475083	yes	up	7.81	7.97	7.99	4.8	5.76	7.07
ENSRNOG00000039668	Col8a1	collagen type VIII alpha 1 chain [Source:RGD Symbol;Acc:1309361]	1.25349	0.325956	6.26e-08	4.39e-06	yes	up	190.92	191.11	177.37	123.53	134.88	144.01
ENSRNOG00000039740	Cenpk	centromere protein K [Source:RGD Symbol;Acc:1310461]	0.75348	-0.40836	0.0340317	0.133463	yes	down	10.38	10.89	15.14	16.57	12.31	14.66
ENSRNOG00000039759	Gpr34	G protein-coupled receptor 34 [Source:MGI Symbol;Acc:MGI:1346334]	1.67283	0.742293	0.0182763	0.0862666	yes	up	2.81	2.03	1.87	1.22	0.83	1.56
ENSRNOG00000039858	Mfsd12	major facilitator superfamily domain containing 12 [Source:RGD Symbol;Acc:1307722]	1.32503	0.406024	0.00405005	0.0279517	yes	up	13.82	13.31	11.5	8.98	9.17	8.34
ENSRNOG00000040045	Crnkl1	crooked neck pre-mRNA splicing factor 1 [Source:RGD Symbol;Acc:620507]	1.28677	0.363751	0.0119591	0.0631594	yes	up	7.73	8.33	8.73	5.95	5.77	5.67
ENSRNOG00000040110	Foxn2	forkhead box N2 [Source:RGD Symbol;Acc:1562291]	1.20111	0.26437	0.0148392	0.0745018	yes	up	7.58	7.17	8.85	5.62	5.9	6.17
ENSRNOG00000040122	Myoz1	myozenin 1 [Source:RGD Symbol;Acc:1561064]	2.23229	1.15853	0.0491094	1	yes	up	0.36	0.82	0.55	0.18	0.22	0.31
ENSRNOG00000042037	Smim7	small integral membrane protein 7 [Source:RGD Symbol;Acc:1588793]	0.815011	-0.295109	0.00014036	0.00212485	yes	down	76.29	81.45	68.9	85.03	87.96	84.52
ENSRNOG00000042068	Otud7b	OTU deubiquitinase 7B [Source:RGD Symbol;Acc:1308111]	1.22438	0.292057	0.00022381	0.00302556	yes	up	21.16	21.33	19.73	15.23	15.46	15.1
ENSRNOG00000042105	Lce1l	late cornified envelope 1L [Source:RGD Symbol;Acc:1585474]	0.585657	-0.771871	0.00629435	0.0391412	yes	down	10.4	10.43	6.76	18.69	15.51	10.02
ENSRNOG00000042195	Pabpn1	poly(A) binding protein, nuclear 1 [Source:RGD Symbol;Acc:619928]	0.805033	-0.312881	1.19e-05	0.000308016	yes	down	80.53	80.07	71.1	89.47	85.85	86.11
ENSRNOG00000042421	1110065P20Rik	RIKEN cDNA 1110065P20 gene [Source:MGI Symbol;Acc:MGI:1916170]	0.769768	-0.377505	2.59e-05	0.000574088	yes	down	34.98	35.77	30.15	39.61	40.54	38.89
ENSRNOG00000042426	Cyp4v3	cytochrome P450, family 4, subfamily v, polypeptide 3 [Source:RGD Symbol;Acc:708530]	1.20735	0.27184	0.044621	0.159374	yes	up	6.47	6.2	7.4	4.86	4.83	5.3
ENSRNOG00000042519	Peak1	pseudopodium-enriched atypical kinase 1 [Source:RGD Symbol;Acc:1312026]	1.33782	0.419881	3.49e-08	2.73e-06	yes	up	30.35	30.91	31.24	19.06	23.91	22.79
ENSRNOG00000042536	Pde4d	phosphodiesterase 4D [Source:RGD Symbol;Acc:3281]	1.57528	0.655604	6.18e-11	1.07e-08	yes	up	17.72	18.07	19.23	10.1	10.53	12.19
ENSRNOG00000042560	Bag4	BAG cochaperone 4 [Source:RGD Symbol;Acc:1560875]	1.29858	0.376937	0.000519377	0.00575682	yes	up	10.26	11.73	11.24	6.97	7.5	8.52
ENSRNOG00000042576	Tcp11l1	t-complex 11 like 1 [Source:RGD Symbol;Acc:1562313]	1.46976	0.555577	2.22e-07	1.2e-05	yes	up	9.07	10.25	9.72	5.55	5.81	6.85
ENSRNOG00000042603	Ttc39b	tetratricopeptide repeat domain 39B [Source:RGD Symbol;Acc:1305797]	1.36572	0.449667	0.000226251	0.00304597	yes	up	22.54	28.43	21.99	14.1	18.82	17.8
ENSRNOG00000042679	Lcor	ligand dependent nuclear receptor corepressor [Source:RGD Symbol;Acc:1311704]	1.59586	0.674331	1.96e-07	1.09e-05	yes	up	2.49	2.81	2.96	1.3	1.37	1.78
ENSRNOG00000042771	Apol3	apolipoprotein L, 3 [Source:RGD Symbol;Acc:1306480]	3.86195	1.94933	0.0130085	1	yes	up	0.65	0.52	1.12	0.13	0.04	0.38
ENSRNOG00000042848	Jam2	junctional adhesion molecule 2 [Source:RGD Symbol;Acc:1561692]	1.38053	0.46522	0.0383524	0.14476	yes	up	2.1	1.72	2.42	1.07	1.44	1.58
ENSRNOG00000042929	Nos1ap	hypothetical LOC100361087 [Source:RGD Symbol;Acc:2320873]	1.62738	0.702553	0.0489481	0.169787	yes	up	0.62	0.53	0.57	0.31	0.35	0.29
ENSRNOG00000042932	Ttc27	tetratricopeptide repeat domain 27 [Source:RGD Symbol;Acc:1305264]	0.80701	-0.309341	0.00123812	0.0113053	yes	down	13.04	13.14	13.14	14.45	15.08	14.43
ENSRNOG00000042951	Xrn1	5'-3' exoribonuclease 1 [Source:RGD Symbol;Acc:1309713]	1.49648	0.581572	2.76e-05	0.000603157	yes	up	4.52	5.52	6.32	2.8	3.46	3.56
ENSRNOG00000042960	Rgcc	regulator of cell cycle [Source:RGD Symbol;Acc:619721]	0.634534	-0.656231	8.23e-11	1.37e-08	yes	down	58.23	73.79	57.24	83.7	95.77	95.21
ENSRNOG00000043095	Etv3	ETS variant transcription factor 3 [Source:RGD Symbol;Acc:1311577]	1.2049	0.268917	0.00800169	0.0468737	yes	up	8.39	8.45	8.31	5.45	6.12	7.44
ENSRNOG00000043098	Mt2A	metallothionein 2A [Source:RGD Symbol;Acc:1592345]	1.6714	0.741057	1.55e-07	9.06e-06	yes	up	335.51	233.4	299.93	174.17	161.72	206.56
ENSRNOG00000043219	Fbn2	fibrillin 2 [Source:RGD Symbol;Acc:620910]	1.53183	0.61526	1.26e-18	1.52e-15	yes	up	27.81	27.34	27.1	14.06	16.85	17.4
ENSRNOG00000043225	Zfp771	zinc finger protein 771 [Source:RGD Symbol;Acc:1305903]	0.774048	-0.369505	6.21e-05	0.00112804	yes	down	65.52	66.54	54.36	75.18	76.27	68.68
ENSRNOG00000045524	Slc39a3	solute carrier family 39 member 3 [Source:RGD Symbol;Acc:1310863]	0.821714	-0.283291	0.00453143	0.0304856	yes	down	12.34	11.96	11.78	13.45	13.81	11.82
ENSRNOG00000045595	Tnfsf9	TNF superfamily member 9 [Source:RGD Symbol;Acc:727974]	1.57826	0.658332	0.00377963	0.0264465	yes	up	7.38	7.2	6.23	3.85	4.11	4.11
ENSRNOG00000045615	Tha1	similar to threonine aldolase 1 [Source:RGD Symbol;Acc:1591140]	0.572364	-0.804994	0.030849	0.124775	yes	down	1.15	1.13	0.93	1.56	1.41	2.15
ENSRNOG00000045621	Gatc	glutamyl-tRNA amidotransferase subunit C [Source:RGD Symbol;Acc:1309698]	0.745542	-0.423639	0.000194226	0.0027009	yes	down	17.39	16.8	16.63	19.81	21.69	20.53
ENSRNOG00000045623	Capn10	calpain 10 [Source:RGD Symbol;Acc:69354]	0.797821	-0.325863	0.00456972	0.0306824	yes	down	9.29	9.4	9.45	10.29	10.8	10.8
ENSRNOG00000045626	Pkd1l2	polycystin 1 like 2 [Source:RGD Symbol;Acc:1588631]	0.248746	-2.00726	0.0341232	1	yes	down	0.06	0.02	0	0.13	0.04	0.13
ENSRNOG00000045695	NEWGENE_1559832	ring finger protein, LIM domain interacting [Source:RGD Symbol;Acc:1559832]	1.368	0.452066	8.55e-06	0.00023628	yes	up	21.18	24.21	23.79	13.98	15.99	15.81
ENSRNOG00000045728	Crybg3	crystallin beta-gamma domain containing 3 [Source:RGD Symbol;Acc:1305628]	1.6154	0.691895	0.000168117	0.00242688	yes	up	1.37	1.94	1.98	1.09	1.09	1.04
ENSRNOG00000045738	Ak4	adenylate kinase 4 [Source:RGD Symbol;Acc:2078]	1.45559	0.541602	0.00120105	0.0110249	yes	up	4.33	3.93	4.33	2.19	2.52	3.1
ENSRNOG00000045740	Tmx3	thioredoxin-related transmembrane protein 3 [Source:RGD Symbol;Acc:1592777]	1.34832	0.43116	1.48e-07	8.76e-06	yes	up	41.23	43.68	49.69	28.25	29.87	32.1
ENSRNOG00000045771	Chl1	cell adhesion molecule L1-like [Source:RGD Symbol;Acc:620122]	3.62307	1.85721	0.0144642	1	yes	up	0.13	0.18	0.26	0.06	0.02	0.06
ENSRNOG00000045829	Thbs1	thrombospondin 1 [Source:RGD Symbol;Acc:1588455]	1.22312	0.290564	2.74e-11	5.18e-09	yes	up	6896.27	6718.33	6853.92	4731.29	5130.03	5197.87
ENSRNOG00000045895	Dcp2	decapping mRNA 2 [Source:RGD Symbol;Acc:1562909]	1.41073	0.496438	0.0242163	0.10525	yes	up	2.84	5.36	4.37	7.51	4.56	1.63
ENSRNOG00000045918	Jarid2	jumonji and AT-rich interaction domain containing 2 [Source:RGD Symbol;Acc:1591663]	1.25816	0.331317	0.0466724	0.163759	yes	up	2.49	2.47	2.26	1.55	1.82	1.79
ENSRNOG00000045941	Susd6	sushi domain containing 6 [Source:RGD Symbol;Acc:1595528]	1.23951	0.309775	1.11e-06	4.61e-05	yes	up	55.25	50.02	52.13	35.43	38.54	40.45
ENSRNOG00000045992	Tlr8	toll-like receptor 8 [Source:MGI Symbol;Acc:MGI:2176887]	1.69357	0.760067	0.00472784	0.0314481	yes	up	1.16	1.41	1.6	0.62	0.55	1.05
ENSRNOG00000045998	Sema6b	semaphorin 6B [Source:RGD Symbol;Acc:69278]	1.7658	0.820319	0.0394624	1	yes	up	0.81	0.7	0.62	0.25	0.46	0.4
ENSRNOG00000046005	Scd2	stearoyl-Coenzyme A desaturase 2 [Source:RGD Symbol;Acc:621177]	1.26978	0.344573	2.39e-08	2.09e-06	yes	up	113.49	105.9	112.39	69.9	82.5	83.04
ENSRNOG00000046021	Pcsk1n	proSAAS [Source:RGD Symbol;Acc:11409911]	0.796357	-0.328514	0.0425927	0.155099	yes	down	20.96	23.52	16.31	27.02	22	21.15
ENSRNOG00000046202	Metrnl	meteorin-like, glial cell differentiation regulator [Source:RGD Symbol;Acc:1359271]	0.810434	-0.303234	4.58e-06	0.000141282	yes	down	181.2	188.46	167.02	208.96	211.21	192.61
ENSRNOG00000046242	Klf7	Kruppel like factor 7 [Source:RGD Symbol;Acc:1306029]	1.28629	0.363214	0.0109046	0.0588993	yes	up	4.67	4.7	5.06	3.09	3.21	3.82
ENSRNOG00000046254	Adgre1	adhesion G protein-coupled receptor E1 [Source:RGD Symbol;Acc:1359214]	1.46408	0.549996	0.00108927	0.0101674	yes	up	85.12	85.43	95.74	44.1	53.29	66.99
ENSRNOG00000046256	Ralgapa1	Ral GTPase activating protein catalytic subunit alpha 1 [Source:RGD Symbol;Acc:620642]	1.40889	0.494557	0.000290824	0.00370962	yes	up	3.5	3.7	4.46	2.16	2.39	3.01
ENSRNOG00000046283	Tmem41a	transmembrane protein 41a [Source:RGD Symbol;Acc:1591692]	0.791134	-0.338007	0.010882	0.0588296	yes	down	18.3	18.41	15.89	21.66	21.04	17.77
ENSRNOG00000046327	Rbpj	recombination signal binding protein for immunoglobulin kappa J region [Source:RGD Symbol;Acc:1593096]	1.22826	0.296621	1.51e-06	5.64e-05	yes	up	41.85	42.62	47.33	30.44	32.06	34.28
ENSRNOG00000046333	AABR07007032.1	actin-binding LIM protein 1 [Source:RGD Symbol;Acc:1565768]	1.54159	0.62442	9.59e-05	0.0015838	yes	up	3.68	2.92	3.58	1.78	1.57	2.55
ENSRNOG00000046452	Fcgr2b	Fc fragment of IgG receptor IIb [Source:RGD Symbol;Acc:631331]	2.16036	1.11127	3.02e-08	2.51e-06	yes	up	13.33	12.79	14.43	3.68	5.76	7.35
ENSRNOG00000046468	Ptgfr	prostaglandin F receptor [Source:RGD Symbol;Acc:3436]	1.44311	0.529185	5.12e-05	0.000981024	yes	up	9.92	9.24	11.87	5.68	6.82	6.93
ENSRNOG00000046635	Cdca5	cell division cycle associated 5 [Source:RGD Symbol;Acc:1560863]	0.78328	-0.352399	0.00810742	0.0473102	yes	down	11.13	14.03	11.22	14.99	13.83	13.15
ENSRNOG00000046660	Gpc6	glypican 6 [Source:RGD Symbol;Acc:1593308]	1.29537	0.373368	1.07e-06	4.5e-05	yes	up	37.55	42.53	40.62	26.54	26.8	30.8
ENSRNOG00000046663	Fcgr2a	Fc fragment of IgG receptor IIa [Source:RGD Symbol;Acc:71069]	1.48535	0.570802	0.0117844	0.0623734	yes	up	123.9	88.68	108.94	48.97	71.72	77.05
ENSRNOG00000046667	Fosb	FosB proto-oncogene, AP-1 transcription factor subunit [Source:RGD Symbol;Acc:1308198]	1.76031	0.815833	1.05e-07	6.74e-06	yes	up	9.96	11.65	10.07	4.43	7.35	4.79
ENSRNOG00000046741	Itsn2	intersectin 2 [Source:RGD Symbol;Acc:1590890]	1.28144	0.357762	0.00171153	0.0144125	yes	up	6.11	7.21	8.73	5.2	5.11	5.42
ENSRNOG00000046799	Phb	prohibitin [Source:RGD Symbol;Acc:3322]	0.82438	-0.278618	9.06e-05	0.00152113	yes	down	117.9	123.52	109.23	133.64	133.34	119.18
ENSRNOG00000046834	C3	complement C3 [Source:RGD Symbol;Acc:2232]	1.52145	0.605442	0.00346972	0.0247429	yes	up	25.45	22.55	26.48	10.78	15.21	18.19
ENSRNOG00000046912	Nr1d2	nuclear receptor subfamily 1, group D, member 2 [Source:RGD Symbol;Acc:628828]	1.24821	0.319858	0.00841509	0.0486869	yes	up	6.21	6.83	7.44	4.71	5.4	4.68
ENSRNOG00000046996	Pea15	proliferation and apoptosis adaptor protein 15 [Source:RGD Symbol;Acc:1306055]	0.811599	-0.301161	1.85e-07	1.04e-05	yes	down	496.06	543.86	468.51	562.91	576.33	546.86
ENSRNOG00000047045	Sdhaf1	succinate dehydrogenase complex assembly factor 1 [Source:RGD Symbol;Acc:1562079]	0.815731	-0.293834	0.00978623	0.0544098	yes	down	37.44	34.71	31.29	43.62	37.19	35.02
ENSRNOG00000047137	Erbin	erbb2 interacting protein [Source:RGD Symbol;Acc:1562952]	1.38464	0.469508	2.11e-05	0.000484189	yes	up	13.89	19.02	18.1	9.83	10.55	12.4
ENSRNOG00000047211	Fzd3	frizzled class receptor 3 [Source:RGD Symbol;Acc:628814]	1.62586	0.7012	0.0132415	0.0682099	yes	up	2.07	1.67	1.94	0.95	1.18	1.03
ENSRNOG00000047276	-	M2 pyruvate kinase-like [Source:RGD Symbol;Acc:2324120]	1.82651	0.869086	0.000295951	0.00375696	yes	up	6.26	5.69	8.1	3.02	4.75	2.12
ENSRNOG00000047296	Bptf	bromodomain PHD finger transcription factor [Source:RGD Symbol;Acc:1307039]	1.28679	0.363772	2.63e-06	9.14e-05	yes	up	8.18	8.69	8.61	5.52	6.14	6.14
ENSRNOG00000047386	Smg1	SMG1, nonsense mediated mRNA decay associated PI3K related kinase [Source:RGD Symbol;Acc:1563508]	1.44436	0.530433	1.95e-05	0.000453765	yes	up	4.53	6.73	6.16	3.01	3.69	4.13
ENSRNOG00000047457	AABR07071765.1	vasoactive intestinal peptide receptor 1 [Source:RGD Symbol;Acc:3961]	2.97681	1.57377	0.0480084	1	yes	up	0.28	0.21	0.14	0.1	0.09	0
ENSRNOG00000047513	Mdn1	midasin AAA ATPase 1 [Source:RGD Symbol;Acc:1306394]	1.28233	0.358768	7.29e-05	0.00127417	yes	up	2.82	3.26	3.26	2.12	2.18	2.23
ENSRNOG00000047605	-	-	1.6799	0.748372	0.0056745	0.0361202	yes	up	4.96	3.67	4.56	2.25	2.39	2.55
ENSRNOG00000047756	Mef2a	myocyte enhancer factor 2a [Source:RGD Symbol;Acc:1359360]	1.30532	0.384404	0.000189394	0.00265502	yes	up	12.15	13.03	13.29	8.19	9.39	8.99
ENSRNOG00000047931	-	-	0.796072	-0.329029	2.98e-16	1.9e-13	yes	down	8226.98	8501.99	8349.59	10046.8	9739.88	9808.41
ENSRNOG00000047977	Tcim	similar to Protein C8orf4 (Thyroid cancer protein 1) (TC-1) [Source:RGD Symbol;Acc:1585525]	1.9853	0.989357	0.0254643	1	yes	up	1.06	0.99	1.19	0.48	0.42	0.58
ENSRNOG00000048152	Myo1b	myosin Ib [Source:RGD Symbol;Acc:70994]	1.3727	0.45702	1.85e-07	1.04e-05	yes	up	18.03	18.98	21.17	12.73	12.35	13.04
ENSRNOG00000048169	Tuba8	tubulin, alpha 8 [Source:RGD Symbol;Acc:1566041]	0.735182	-0.443827	0.0256609	0.109642	yes	down	5.19	6.55	7.08	8.14	8.57	6.44
ENSRNOG00000048191	RGD1565462	similar to BC049975 protein [Source:RGD Symbol;Acc:1565462]	2.49879	1.32123	1.41e-06	5.33e-05	yes	up	5.62	2.98	5.09	1.37	1.88	1.74
ENSRNOG00000048193	Hnrnph3	heterogeneous nuclear ribonucleoprotein H3 [Source:RGD Symbol;Acc:1310019]	0.801502	-0.319223	0.00466173	0.0311935	yes	down	17.38	17.1	18.17	21.81	17.4	20.61
ENSRNOG00000048291	Tbcc	tubulin folding cofactor C [Source:RGD Symbol;Acc:1306756]	0.737986	-0.438335	0.000657754	0.00692023	yes	down	23.27	20.08	19.69	27.92	24.9	25.62
ENSRNOG00000048321	Tnfsf8	TNF superfamily member 8 [Source:RGD Symbol;Acc:1590403]	2.24678	1.16786	0.00379963	1	yes	up	0.82	0.81	0.76	0.36	0.34	0.25
ENSRNOG00000048433	Tshz2	teashirt zinc finger homeobox 2 [Source:RGD Symbol;Acc:6490867]	1.22239	0.289707	1.84e-06	6.74e-05	yes	up	46.61	46.66	50.11	32.97	35.39	37.33
ENSRNOG00000048449	Itgb3	integrin subunit beta 3 [Source:RGD Symbol;Acc:628868]	1.29197	0.369572	0.02741	0.114691	yes	up	6.68	7.04	5.72	4.01	4.8	4.83
ENSRNOG00000048580	Trip6	thyroid hormone receptor interactor 6 [Source:RGD Symbol;Acc:1583180]	0.749305	-0.416375	3.57e-08	2.74e-06	yes	down	93.89	93.3	82.25	114.17	109.67	103.51
ENSRNOG00000048698	AABR07048031.1	similar to ribosomal protein S13 [Source:RGD Symbol;Acc:1596535]	1.59104	0.66997	0.0144522	0.0728073	yes	up	19.26	27.1	39.54	18.74	12.57	21
ENSRNOG00000048723	Pros1	protein S [Source:RGD Symbol;Acc:620971]	1.34268	0.425111	2.15e-08	1.94e-06	yes	up	36.37	33.31	39.15	24.49	23.53	25.12
ENSRNOG00000048725	Lsm2	LSM2 homolog, U6 small nuclear RNA and mRNA degradation associated [Source:RGD Symbol;Acc:1598536]	0.809861	-0.304254	0.00155072	0.0134332	yes	down	57.91	64.16	65.72	72.77	73.4	68.44
ENSRNOG00000048726	Clec2d	C-type lectin domain family 2, member D [Source:RGD Symbol;Acc:620070]	0.665682	-0.587095	0.0251544	0.108102	yes	down	2.11	3.41	2.87	3.53	4.34	3.51
ENSRNOG00000048929	Stk19	serine/threonine kinase 19 [Source:RGD Symbol;Acc:1359601]	0.714487	-0.485021	0.00373571	0.0262604	yes	down	12.45	13.24	9.83	15.46	15.02	15.13
ENSRNOG00000048980	Gng2	G protein subunit gamma 2 [Source:RGD Symbol;Acc:69268]	1.31633	0.396526	0.0279559	0.116134	yes	up	5.13	3.73	4.53	2.4	3.4	3.37
ENSRNOG00000049028	C5ar2	complement component 5a receptor 2 [Source:RGD Symbol;Acc:1303027]	1.48854	0.573899	0.00728061	0.0435115	yes	up	9.25	7.11	6.31	3.34	4.06	6.06
ENSRNOG00000049128	Nktr	natural killer cell triggering receptor [Source:RGD Symbol;Acc:2321593]	1.27321	0.348466	0.000235341	0.00314148	yes	up	11.76	13.73	13.7	8.72	8.78	10.09
ENSRNOG00000049302	Chd9	chromodomain helicase DNA binding protein 9 [Source:RGD Symbol;Acc:1306795]	1.35648	0.439864	0.000288052	0.00368451	yes	up	2.55	2.91	3.24	1.72	1.95	2.05
ENSRNOG00000049351	Nat8l	N-acetyltransferase 8-like [Source:RGD Symbol;Acc:1305719]	1.89225	0.920105	0.0181415	0.0857302	yes	up	1.35	0.66	0.75	0.3	0.56	0.46
ENSRNOG00000049361	Gas7	growth arrest specific 7 [Source:RGD Symbol;Acc:621550]	1.32148	0.402155	0.00902232	0.0512184	yes	up	5.05	4.64	4.67	2.44	3.07	4.34
ENSRNOG00000049402	Nbl1	NBL1, DAN family BMP antagonist [Source:RGD Symbol;Acc:3151]	0.811035	-0.302163	4.2e-05	0.000845081	yes	down	148.01	139.67	134.76	170.8	158.56	143.5
ENSRNOG00000049422	Fcgr2a	Fc fragment of IgG receptor IIa [Source:RGD Symbol;Acc:71069]	1.54452	0.627157	0.00969074	0.0541022	yes	up	41.25	30.72	39.16	16.27	21.98	28.2
ENSRNOG00000049517	Tnfaip3	TNF alpha induced protein 3 [Source:RGD Symbol;Acc:1589275]	1.26241	0.336186	0.0384471	0.144785	yes	up	3.3	3.07	3.22	1.9	2.44	2.56
ENSRNOG00000049772	Gemin7	gem (nuclear organelle) associated protein 7 [Source:RGD Symbol;Acc:1597035]	0.748684	-0.417571	0.0018898	0.0155572	yes	down	17.67	16.12	14.79	20.85	22.31	17.32
ENSRNOG00000049828	Crlf2	cytokine receptor-like factor 2 [Source:RGD Symbol;Acc:621078]	0.799272	-0.323242	0.0263545	0.111896	yes	down	18.99	15.78	14.14	17.12	18.83	20.23
ENSRNOG00000049849	Fam199x	family with sequence similarity 199, X-linked [Source:MGI Symbol;Acc:MGI:2384304]	1.74218	0.800896	0.00145197	0.0128346	yes	up	1.76	2.72	3.01	1.23	1.26	1.36
ENSRNOG00000049937	Pdxk	pyridoxal kinase [Source:RGD Symbol;Acc:621324]	1.39961	0.485023	0.0219212	0.0982324	yes	up	10.99	7.84	9.25	5.66	6.81	5.97
ENSRNOG00000050016	Gtf3a	general transcription factor III A [Source:RGD Symbol;Acc:619746]	0.791905	-0.3366	9.56e-05	0.00158329	yes	down	49.11	48.61	45.95	57.6	51.83	56.36
ENSRNOG00000050059	-	paired immunoglobulin-like type 2 receptor alpha-like [Source:RGD Symbol;Acc:6498401]	1.73364	0.793803	0.000279437	0.00359327	yes	up	16.66	14.81	22.03	5.68	9.58	12
ENSRNOG00000050233	Cchcr1	coiled-coil alpha-helical rod protein 1 [Source:RGD Symbol;Acc:1302992]	0.825628	-0.276436	0.00303208	0.022383	yes	down	17.29	19.55	17.64	20.47	18.42	18.64
ENSRNOG00000050343	Jmy	junction mediating and regulatory protein, p53 cofactor [Source:RGD Symbol;Acc:1585601]	1.46949	0.55532	1.79e-05	0.000428966	yes	up	3.81	4.18	4.34	2.38	2.53	2.63
ENSRNOG00000050348	Isoc2a	similar to isochorismatase domain containing 2 [Source:RGD Symbol;Acc:1592677]	0.765755	-0.385045	0.0275207	0.114758	yes	down	7.03	6.04	7.12	8.99	7.87	7.08
ENSRNOG00000050381	Dus3l	dihydrouridine synthase 3-like [Source:RGD Symbol;Acc:1563228]	0.802997	-0.316534	0.0377035	0.14306	yes	down	10.44	8.68	9.39	12.58	10.35	9.31
ENSRNOG00000050437	Bod1l1	biorientation of chromosomes in cell division 1-like 1 [Source:RGD Symbol;Acc:621413]	1.30055	0.379116	0.000693717	0.00721442	yes	up	3.71	4.7	4.9	2.93	2.99	3.23
ENSRNOG00000050469	Gng11	G protein subunit gamma 11 [Source:RGD Symbol;Acc:621515]	0.819994	-0.286315	0.0392049	0.146367	yes	down	12.75	12.16	12.25	15.97	12.85	12.26
ENSRNOG00000050697	Ctsz	cathepsin Z [Source:RGD Symbol;Acc:708479]	1.28756	0.364639	8.57e-06	0.00023628	yes	up	189.33	165.31	184.46	109.35	138.85	134.86
ENSRNOG00000050767	Nrn1	neuritin 1 [Source:RGD Symbol;Acc:621586]	0.792649	-0.335247	0.000750433	0.00764043	yes	down	33.04	39.6	34.25	43.95	40.45	37.98
ENSRNOG00000050794	Pdlim4	PDZ and LIM domain 4 [Source:RGD Symbol;Acc:3575]	0.786743	-0.346036	8.56e-07	3.75e-05	yes	down	114.35	108.19	102.76	126.24	127.22	124.82
ENSRNOG00000050841	Ache	acetylcholinesterase [Source:RGD Symbol;Acc:69313]	1.36172	0.445433	0.00537096	0.0347166	yes	up	11.98	8.61	12.04	6.05	7.63	8.03
ENSRNOG00000050843	Mmut	methylmalonyl-CoA mutase [Source:RGD Symbol;Acc:1587662]	1.2316	0.300538	0.0195515	0.0904964	yes	up	6.55	7.83	7.78	4.67	5.53	6.01
ENSRNOG00000050949	Ttc39c	tetratricopeptide repeat domain 39C [Source:RGD Symbol;Acc:1585423]	0.832281	-0.264858	0.00228597	0.0179881	yes	down	23.62	27.14	25.96	28.94	27.24	27.01
ENSRNOG00000050968	Ptger2	prostaglandin E receptor 2 [Source:RGD Symbol;Acc:620020]	2.51859	1.33262	0.0314961	1	yes	up	1.08	1.72	0.81	0.26	0.68	0.36
ENSRNOG00000051190	AABR07015507.1	small integral membrane protein 20 [Source:RGD Symbol;Acc:1565192]	0.813722	-0.297392	0.00669799	0.0409581	yes	down	41.58	37.82	40.47	47.21	45.58	43.91
ENSRNOG00000051237	-	hypothetical gene supported by AB012133; NM_133421 [Source:RGD Symbol;Acc:1597141]	3.09439	1.62966	0.0386828	1	yes	up	0.08	0.19	0.16	0.04	0.05	0.03
ENSRNOG00000051291	Dnhd1	dynein heavy chain domain 1 [Source:RGD Symbol;Acc:1584052]	1.64251	0.715901	0.0103947	0.0569571	yes	up	0.4	0.37	0.33	0.15	0.22	0.23
ENSRNOG00000051300	AABR07039328.2	-	0.804654	-0.31356	0.000126755	0.00196552	yes	down	29.49	31.56	34.39	33.75	36.26	37.39
ENSRNOG00000051440	Ppp1r12b	protein phosphatase 1, regulatory subunit 12B [Source:RGD Symbol;Acc:1309287]	1.26771	0.342224	0.00942148	0.0528422	yes	up	4.41	4.32	4.25	2.45	3.18	3.02
ENSRNOG00000051487	Kremen1	kringle containing transmembrane protein 1 [Source:RGD Symbol;Acc:620789]	1.36008	0.443692	0.0142538	0.0721075	yes	up	5.57	6.25	5.89	3.49	3.68	4.34
ENSRNOG00000051592	Sirt1	sirtuin 1 [Source:RGD Symbol;Acc:1308542]	1.24116	0.311688	0.0467011	0.163812	yes	up	4.48	4.41	5.08	3.7	3.02	3.53
ENSRNOG00000051619	Asb2	ankyrin repeat and SOCS box-containing 2 [Source:RGD Symbol;Acc:1306414]	0.505612	-0.983897	0.0331554	1	yes	down	0.47	0.36	0.49	0.58	0.87	0.93
ENSRNOG00000051680	Ccdc186	coiled-coil domain containing 186 [Source:RGD Symbol;Acc:1307158]	1.27591	0.351525	0.000427486	0.00498643	yes	up	9.73	10.5	11.2	6.93	7.12	8.14
ENSRNOG00000051756	Zfp62	zinc finger protein 62 [Source:RGD Symbol;Acc:1560191]	1.21951	0.286302	0.0450487	0.160335	yes	up	4.66	4.96	5.98	3.67	3.81	3.9
ENSRNOG00000051823	Zkscan4	zinc finger with KRAB and SCAN domains 4 [Source:RGD Symbol;Acc:1309004]	1.57018	0.650926	0.0362307	0.139162	yes	up	1.72	1.8	2.23	0.91	0.88	1.51
ENSRNOG00000051854	Enpep	glutamyl aminopeptidase [Source:RGD Symbol;Acc:621228]	1.29792	0.376206	0.0236355	0.103281	yes	up	4.94	3.61	5.29	3.3	3.26	3.06
ENSRNOG00000051885	-	eukaryotic translation elongation factor 1 alpha 1-like [Source:RGD Symbol;Acc:2322143]	0.80536	-0.312294	4.23e-07	2.05e-05	yes	down	224.75	242.32	232.8	280.88	244.66	263.1
ENSRNOG00000051889	Usp34	ubiquitin specific peptidase 34 [Source:RGD Symbol;Acc:1565181]	1.2197	0.286521	0.000198653	0.00275059	yes	up	12.15	13.92	14.79	9.42	10.34	11.14
ENSRNOG00000052038	Haus8	HAUS augmin-like complex, subunit 8 [Source:RGD Symbol;Acc:1311565]	0.775557	-0.366696	0.00426605	0.0290946	yes	down	12.73	13.39	12.86	16.29	14.52	15.85
ENSRNOG00000052062	Tut4	terminal uridylyl transferase 4 [Source:RGD Symbol;Acc:1310138]	1.29278	0.370476	0.0105825	0.057593	yes	up	3.58	3.79	4.61	2.6	2.57	3.28
ENSRNOG00000052116	Atp11b	ATPase phospholipid transporting 11B (putative) [Source:RGD Symbol;Acc:1561719]	1.24218	0.312878	0.000238509	0.00317122	yes	up	18.34	18.71	20.26	12.9	13.57	15.64
ENSRNOG00000052134	-	-	1.44032	0.526385	0.0462773	0.162861	yes	up	3.33	3.27	2.05	2.13	1.24	2.07
ENSRNOG00000052140	Ogg1	8-oxoguanine DNA glycosylase [Source:RGD Symbol;Acc:621168]	0.794581	-0.331734	0.0390596	0.146004	yes	down	2.41	3.09	3.45	3.2	3.81	3.1
ENSRNOG00000052199	Zcwpw1	similar to Zinc finger, CW type with PWWP domain 1 [Source:RGD Symbol;Acc:1566138]	1.41662	0.502448	0.000908172	0.00878891	yes	up	14.49	11.44	13.25	6.23	9.18	8.82
ENSRNOG00000052204	Tbc1d24	TBC1 domain family, member 24 [Source:RGD Symbol;Acc:1306143]	1.28847	0.365656	0.0441177	0.158276	yes	up	3.21	2.85	2.74	1.79	1.94	2.46
ENSRNOG00000052247	Manba	mannosidase beta [Source:RGD Symbol;Acc:1305785]	1.29597	0.374031	0.000460116	0.00524376	yes	up	9.67	9.88	10.31	6.45	7.34	6.97
ENSRNOG00000052407	Btk	Bruton agammaglobulinemia tyrosine kinase [Source:MGI Symbol;Acc:MGI:88216]	1.52707	0.610769	0.0451039	0.160409	yes	up	2.89	2.1	2.83	0.83	1.98	1.87
ENSRNOG00000052469	Bmpr1a	bone morphogenetic protein receptor type 1A [Source:RGD Symbol;Acc:70989]	1.23487	0.304356	0.000279859	0.00359488	yes	up	24.34	26.7	27.78	18.45	18.12	21.02
ENSRNOG00000052583	Zfp106	zinc finger protein 106 [Source:RGD Symbol;Acc:1593644]	1.35962	0.443201	2.64e-09	2.99e-07	yes	up	21.99	24.07	24.95	13.92	16.03	17.01
ENSRNOG00000052664	Tnks2	tankyrase 2 [Source:RGD Symbol;Acc:1305026]	1.23778	0.307751	3.46e-05	0.000719061	yes	up	18.28	19.7	21.72	14.05	13.79	15.47
ENSRNOG00000052730	Psmb3	proteasome 20S subunit beta 3 [Source:RGD Symbol;Acc:61875]	0.792166	-0.336126	9.74e-09	9.72e-07	yes	down	245.98	254	252.45	306.08	285.5	287.87
ENSRNOG00000052745	Met	MET proto-oncogene, receptor tyrosine kinase [Source:RGD Symbol;Acc:3082]	1.21789	0.284389	0.0263864	0.111924	yes	up	4.05	3.41	4	2.79	2.76	2.93
ENSRNOG00000052758	Cyria	CYFIP related Rac1 interactor A [Source:RGD Symbol;Acc:1305961]	1.65109	0.72342	0.0178707	0.0850138	yes	up	4.45	3.89	3.41	1.83	2.66	2.01
ENSRNOG00000052775	RGD1305938	similar to expressed sequence AW549877 [Source:RGD Symbol;Acc:1305938]	1.51914	0.603258	0.00014601	0.00219123	yes	up	3.09	3.8	4.35	2.2	2.32	2.11
ENSRNOG00000052795	Itpr3	inositol 1,4,5-trisphosphate receptor, type 3 [Source:RGD Symbol;Acc:2934]	1.26192	0.33562	3.49e-07	1.73e-05	yes	up	15.17	14.7	15.14	9.91	11.16	10.99
ENSRNOG00000052840	Tanc2	tetratricopeptide repeat, ankyrin repeat and coiled-coil containing 2 [Source:RGD Symbol;Acc:1309285]	1.59226	0.671075	3.48e-06	0.00011485	yes	up	2.8	2.61	2.83	1.46	1.46	1.73
ENSRNOG00000053060	Zfc3h1	zinc finger, C3H1-type containing [Source:RGD Symbol;Acc:1306287]	1.23711	0.306971	0.0031124	0.0227572	yes	up	6.27	6.2	6.98	4.48	4.33	5.33
ENSRNOG00000053061	Ubl4a	ubiquitin-like 4A [Source:MGI Symbol;Acc:MGI:95049]	0.789173	-0.341587	0.000983391	0.00938945	yes	down	17.29	19.08	18.41	21.33	22.35	19.1
ENSRNOG00000053086	Selenop	selenoprotein P [Source:RGD Symbol;Acc:3660]	1.36764	0.451688	4.34e-06	0.00013555	yes	up	41.22	33.52	39.27	22.1	25.17	28.35
ENSRNOG00000053122	Scn1a	sodium voltage-gated channel alpha subunit 1 [Source:RGD Symbol;Acc:69364]	2.68092	1.42273	0.00319111	1	yes	up	0.24	0.3	0.27	0.09	0.12	0.05
ENSRNOG00000053201	Gpcpd1	glycerophosphocholine phosphodiesterase 1 [Source:RGD Symbol;Acc:735140]	1.30861	0.388034	0.00406111	0.028012	yes	up	5.81	7.48	7.29	4.35	4.94	4.7
ENSRNOG00000053240	Soga1	suppressor of glucose, autophagy associated 1 [Source:RGD Symbol;Acc:1563627]	1.57052	0.651243	1.58e-08	1.5e-06	yes	up	6.11	7.5	6.44	3.22	3.97	4.37
ENSRNOG00000053285	Mllt6	MLLT6, PHD finger containing [Source:RGD Symbol;Acc:1306689]	1.24715	0.318635	0.0456111	0.161324	yes	up	2.85	2.65	2.83	2.03	1.99	2
ENSRNOG00000053288	Ank3	ankyrin 3 [Source:RGD Symbol;Acc:620157]	1.30762	0.386946	0.020424	0.0935633	yes	up	2.08	1.9	2.29	1.21	1.67	1.52
ENSRNOG00000053400	Cfi	complement factor I [Source:RGD Symbol;Acc:620429]	1.50933	0.593909	0.0225062	0.0997481	yes	up	3.67	2.09	2.63	1.31	1.47	2.13
ENSRNOG00000053468	Tuba1b	tubulin, alpha 1B [Source:RGD Symbol;Acc:1565476]	0.831061	-0.266974	1.03e-06	4.4e-05	yes	down	3359.21	3609.21	3290.26	3859.77	3772.36	3526.74
ENSRNOG00000053550	Itga1	integrin subunit alpha 1 [Source:RGD Symbol;Acc:2923]	1.67462	0.743836	3.01e-06	0.000102372	yes	up	5.14	7.25	6.24	2.83	3.94	3.23
ENSRNOG00000053574	Tarbp1	TAR (HIV-1) RNA binding protein 1 [Source:RGD Symbol;Acc:1589526]	1.44112	0.52719	0.00682575	0.0415377	yes	up	1.49	1.43	1.7	0.96	0.9	1.01
ENSRNOG00000053577	Gramd1b	GRAM domain containing 1B [Source:RGD Symbol;Acc:1305443]	1.40678	0.492401	0.00308687	0.0226309	yes	up	6.12	6.67	5.17	3.45	3.79	4.23
ENSRNOG00000053607	Fam217b	family with sequence similarity 217, member B [Source:RGD Symbol;Acc:1311952]	1.28523	0.362022	0.0153124	0.0761598	yes	up	2.73	2.89	3.46	2.4	1.99	2.23
ENSRNOG00000053728	AABR07006724.1	protein kinase cGMP-dependent 1 [Source:RGD Symbol;Acc:1587390]	1.23128	0.300155	0.0392306	0.146417	yes	up	7.66	10.71	9.63	5.33	5.98	6.24
ENSRNOG00000053787	Mdfic	MyoD family inhibitor domain containing [Source:RGD Symbol;Acc:1309532]	1.2329	0.302054	0.000118582	0.0018626	yes	up	33.85	30.48	37.68	25.51	24.76	25.94
ENSRNOG00000053869	Ppp1r3d	protein phosphatase 1, regulatory subunit 3D [Source:RGD Symbol;Acc:1586306]	0.577966	-0.790944	0.0306057	0.124081	yes	down	0.87	0.44	1.17	1.67	1.24	0.96
ENSRNOG00000053932	Ddx6	DEAD-box helicase 6 [Source:RGD Symbol;Acc:1564560]	1.32411	0.405019	6.54e-05	0.0011734	yes	up	34.57	39.3	37.87	20.4	26.61	29.37
ENSRNOG00000053961	Med9	mediator complex subunit 9 [Source:RGD Symbol;Acc:1563669]	0.811486	-0.301361	0.0251864	0.10811	yes	down	18.37	14.01	13.41	17.78	17.67	15.86
ENSRNOG00000054080	Cgnl1	cingulin-like 1 [Source:RGD Symbol;Acc:1304623]	1.90807	0.932112	0.00247026	0.0190137	yes	up	1.1	1.1	1.02	0.45	0.47	0.63
ENSRNOG00000054140	Myl6	myosin light chain 6 [Source:RGD Symbol;Acc:1589019]	0.802877	-0.316749	3.61e-12	7.96e-10	yes	down	6168.87	5874.6	6085.93	7411.36	7039.52	7107.29
ENSRNOG00000054204	Gria2	glutamate ionotropic receptor AMPA type subunit 2 [Source:RGD Symbol;Acc:61862]	0.695163	-0.524577	0.0114883	0.0611262	yes	down	1.47	2.05	1.93	2.61	2.09	2.25
ENSRNOG00000054212	Pde1a	phosphodiesterase 1A [Source:RGD Symbol;Acc:68329]	2.17702	1.12236	1.3e-07	7.91e-06	yes	up	6.59	5.04	6.49	2.53	2.83	2.44
ENSRNOG00000054224	Bloc1s4	biogenesis of lysosomal organelles complex 1 subunit 4 [Source:RGD Symbol;Acc:1306037]	0.808977	-0.305829	0.0108616	0.058807	yes	down	22.94	22.4	19.92	27.45	23.48	22.5
ENSRNOG00000054257	Adam10	ADAM metallopeptidase domain 10 [Source:RGD Symbol;Acc:2032]	1.26328	0.337175	0.000548284	0.00597885	yes	up	18.66	23.42	24.78	14.34	16.44	16.86
ENSRNOG00000054361	AABR07010370.1	-	1.56998	0.65075	0.0384347	0.144784	yes	up	1.92	2.15	1.92	0.89	1.24	1.37
ENSRNOG00000054426	Zfp704	zinc finger protein 704 [Source:RGD Symbol;Acc:1563869]	1.51553	0.599822	0.0443675	0.158796	yes	up	0.85	1.24	0.99	0.42	0.56	0.85
ENSRNOG00000054458	Kcnmb4	potassium calcium-activated channel subfamily M regulatory beta subunit 4 [Source:RGD Symbol;Acc:620728]	0.6634	-0.592048	0.0365145	0.140074	yes	down	3.63	3.61	3.31	6.12	4.33	4.08
ENSRNOG00000054695	Calcrl	calcitonin receptor like receptor [Source:RGD Symbol;Acc:2255]	1.64253	0.715922	0.00555378	0.035689	yes	up	2.02	1.94	2.77	1.07	1.25	1.36
ENSRNOG00000054751	Lmbrd2	LMBR1 domain containing 2 [Source:RGD Symbol;Acc:1563920]	1.5969	0.675276	0.000146337	0.00219343	yes	up	3.91	5.32	4.93	2.34	2.44	3.22
ENSRNOG00000054860	Clec12a	C-type lectin domain family 12, member A [Source:RGD Symbol;Acc:1592991]	1.63468	0.709011	0.0262381	0.111519	yes	up	4.14	5.16	6.58	1.47	3.51	3.92
ENSRNOG00000054891	Cnot6	CCR4-NOT transcription complex, subunit 6 [Source:RGD Symbol;Acc:1310783]	1.2911	0.368598	0.00627158	0.0390597	yes	up	12.38	12.05	14.45	8.06	8.54	10.66
ENSRNOG00000054957	Sfrp4	secreted frizzled-related protein 4 [Source:RGD Symbol;Acc:621075]	1.39175	0.476903	8.91e-06	0.000242858	yes	up	24.5	20.77	25.09	13.97	18.53	17.12
ENSRNOG00000055078	Cyp4b1	cytochrome P450, family 4, subfamily b, polypeptide 1 [Source:RGD Symbol;Acc:2480]	2.626	1.39287	6.33e-05	0.00114598	yes	up	3.15	1.82	2.62	0.86	0.96	0.82
ENSRNOG00000055089	Slc44a1	solute carrier family 44 member 1 [Source:RGD Symbol;Acc:621426]	1.26189	0.335589	0.000400214	0.00471609	yes	up	16.42	15.23	18.49	11.94	11.71	12.2
ENSRNOG00000055222	AC094212.1	triosephosphate isomerase [Source:NCBI gene (formerly Entrezgene);Acc:500959]	0.72819	-0.457612	0.000451468	0.00519402	yes	down	12.08	12.86	11.62	15.49	13.54	16.63
ENSRNOG00000055246	Ncor1	nuclear receptor co-repressor 1 [Source:RGD Symbol;Acc:3612]	1.20262	0.26618	0.000314247	0.00393247	yes	up	15	15.87	15.83	10.9	10.99	12.97
ENSRNOG00000055259	Phldb3	pleckstrin homology-like domain, family B, member 3 [Source:RGD Symbol;Acc:1561121]	0.761454	-0.393171	0.000683026	0.00711544	yes	down	14.16	12.09	11.99	15.43	14.58	15.57
ENSRNOG00000055281	Dcbld2	discoidin, CUB and LCCL domain containing 2 [Source:RGD Symbol;Acc:620543]	1.44502	0.531093	1.8e-17	1.68e-14	yes	up	86.13	94.46	93.77	54.07	59.99	57.6
ENSRNOG00000055286	Yif1b	Yip1 interacting factor homolog B, membrane trafficking protein [Source:RGD Symbol;Acc:735199]	0.805123	-0.312719	6.81e-06	0.000196323	yes	down	92.67	94.69	86.49	104.35	108.3	101.75
ENSRNOG00000055567	Fmnl2	formin-like 2 [Source:RGD Symbol;Acc:1560248]	1.20802	0.272645	0.0389215	0.145712	yes	up	6.58	6.54	8.69	4.38	6.31	5.56
ENSRNOG00000055650	Pou2f2	POU class 2 homeobox 2 [Source:RGD Symbol;Acc:621690]	1.55697	0.638738	0.049103	0.170218	yes	up	1.24	1.5	1.44	0.68	0.76	1.17
ENSRNOG00000055751	P3h2	prolyl 3-hydroxylase 2 [Source:RGD Symbol;Acc:1304568]	1.43525	0.521304	2.03e-05	0.000469529	yes	up	12.19	12.13	12.55	7.91	7.29	8.05
ENSRNOG00000056106	Dip2b	disco-interacting protein 2 homolog B [Source:RGD Symbol;Acc:1305671]	1.24517	0.316346	0.000793446	0.00793839	yes	up	11.59	11.51	11.64	7.38	9.33	8.44
ENSRNOG00000056219	Olr1	oxidized low density lipoprotein receptor 1 [Source:RGD Symbol;Acc:620515]	1.248	0.319615	0.0233779	0.102524	yes	up	6.04	5.48	6.81	3.93	5.1	4.76
ENSRNOG00000056248	Marf1	meiosis regulator and mRNA stability factor 1 [Source:RGD Symbol;Acc:619770]	1.23329	0.302511	0.000805629	0.00803147	yes	up	11.72	12.23	14.24	8.67	8.59	10.55
ENSRNOG00000056462	Tmf1	TATA element modulatory factor 1 [Source:RGD Symbol;Acc:620551]	1.23007	0.298737	0.000173549	0.00247875	yes	up	24.16	24.66	28.23	18.04	18.81	19.55
ENSRNOG00000056487	Oxr1	oxidation resistance 1 [Source:MGI Symbol;Acc:MGI:2179326]	1.22051	0.287485	0.0104774	0.0572535	yes	up	10.12	9.97	12.26	7.6	7.23	8.91
ENSRNOG00000056585	Fscn1	fascin actin-bundling protein 1 [Source:RGD Symbol;Acc:1583309]	0.819675	-0.286875	4.97e-05	0.000957073	yes	down	200.58	216.31	178.93	211.05	230.37	203.57
ENSRNOG00000056637	Abhd16a	abhydrolase domain containing 16A, phospholipase [Source:RGD Symbol;Acc:1303164]	0.822575	-0.28178	0.000614354	0.00654627	yes	down	31.95	32.76	31.43	34.44	37.19	34.27
ENSRNOG00000056651	-	rCG54286-like [Source:RGD Symbol;Acc:2319167]	0.822617	-0.281707	0.000191359	0.00267637	yes	down	553.01	553.32	517.34	714.98	646.95	647.53
ENSRNOG00000056658	Xylt1	xylosyltransferase 1 [Source:RGD Symbol;Acc:620093]	1.7234	0.785261	0.010618	0.0576347	yes	up	0.6	0.98	0.75	0.36	0.39	0.46
ENSRNOG00000056714	Sla	src-like adaptor [Source:RGD Symbol;Acc:631373]	1.7776	0.829927	0.0137497	0.0700836	yes	up	5.46	4.17	3.93	1.75	1.95	2.54
ENSRNOG00000056765	-	ribosomal protein L10 [Source:MGI Symbol;Acc:MGI:105943]	0.819505	-0.287175	3.1e-09	3.41e-07	yes	down	1500.62	1458.83	1412.63	1675.69	1592.89	1681.49
ENSRNOG00000056853	Psma7	proteasome 20S subunit alpha 7 [Source:RGD Symbol;Acc:61851]	0.824734	-0.278	1.2e-07	7.49e-06	yes	down	369.99	374.68	362.76	416.87	421.33	418.38
ENSRNOG00000056907	Nipbl	NIPBL, cohesin loading factor [Source:RGD Symbol;Acc:1306393]	1.22831	0.29667	0.000950503	0.00913296	yes	up	6.94	8.13	8.7	5.35	5.73	6.31
ENSRNOG00000056944	Arhgap24	Rho GTPase activating protein 24 [Source:RGD Symbol;Acc:1306669]	1.20717	0.271631	0.000129433	0.00199429	yes	up	43.26	41.06	48.44	32.56	33.24	33.51
ENSRNOG00000056984	Baz2b	bromodomain adjacent to zinc finger domain, 2B [Source:RGD Symbol;Acc:1309801]	1.27789	0.353759	0.0276332	0.115148	yes	up	2.47	3.12	2.75	1.75	1.78	2.36
ENSRNOG00000057078	Ddit4	DNA-damage-inducible transcript 4 [Source:RGD Symbol;Acc:621731]	1.25698	0.329957	0.03381	0.133067	yes	up	16.53	12.58	18.89	9.66	12.25	12.88
ENSRNOG00000057125	Ddr1	discoidin domain receptor tyrosine kinase 1 [Source:RGD Symbol;Acc:2252]	0.817289	-0.291081	3.11e-05	0.000663674	yes	down	52.38	57.66	48.26	57.02	60.26	57.44
ENSRNOG00000057231	Ddx3	DEAD (Asp-Glu-Ala-Asp) box polypeptide 3 [Source:RGD Symbol;Acc:2314437]	1.64215	0.715587	0.0206125	0.0942484	yes	up	1.3	1.32	2	0.86	0.72	0.98
ENSRNOG00000057284	Cenpb	centromere protein B [Source:RGD Symbol;Acc:1304794]	0.82817	-0.272002	6.93e-06	0.000199186	yes	down	35.2	33.8	32.3	37.44	36.98	35.42
ENSRNOG00000057501	Fam81a	family with sequence similarity 81, member A [Source:RGD Symbol;Acc:1311958]	0.450362	-1.15084	0.0283101	1	yes	down	0.31	0.33	0.29	0.8	0.76	0.3
ENSRNOG00000057556	Pdzrn3	PDZ domain containing RING finger 3 [Source:RGD Symbol;Acc:1305250]	1.22599	0.293942	0.000209741	0.00287056	yes	up	51.65	46.02	49.43	30.87	38.23	39.22
ENSRNOG00000057622	Rbm41	RNA binding motif protein 41 [Source:RGD Symbol;Acc:1590579]	1.62014	0.696117	0.0179888	0.085308	yes	up	1.85	1.75	2.87	0.94	1.5	1.17
ENSRNOG00000057701	Myom1	myomesin 1 [Source:RGD Symbol;Acc:631436]	0.497882	-1.00613	0.0330861	1	yes	down	0.21	0.17	0.15	0.37	0.32	0.27
ENSRNOG00000057754	Tcf12	transcription factor 12 [Source:RGD Symbol;Acc:3829]	1.39607	0.48137	4.72e-06	0.000143927	yes	up	23.64	24.57	26.78	13.66	16.44	18.75
ENSRNOG00000057794	Adamts5	ADAM metallopeptidase with thrombospondin type 1 motif, 5 [Source:RGD Symbol;Acc:735196]	1.34527	0.427891	0.000112434	0.00177986	yes	up	9.8	9.97	8.91	6.5	6.08	6.65
ENSRNOG00000057806	Trpm7	transient receptor potential cation channel, subfamily M, member 7 [Source:RGD Symbol;Acc:620053]	1.32002	0.400564	5.92e-05	0.00108676	yes	up	10.78	12.65	14.59	8.1	7.95	9.67
ENSRNOG00000057855	F5	coagulation factor V [Source:RGD Symbol;Acc:1589758]	1.95437	0.966702	0.0370497	1	yes	up	0.38	0.21	0.36	0.09	0.14	0.21
ENSRNOG00000058003	Spon1	spondin 1 [Source:RGD Symbol;Acc:619918]	2.44161	1.28783	0.000222564	0.00301206	yes	up	2.31	1.37	1.55	0.51	0.34	1.1
ENSRNOG00000058039	Acta2	actin alpha 2, smooth muscle [Source:RGD Symbol;Acc:621676]	0.792424	-0.335655	5.8e-13	1.63e-10	yes	down	8503.42	8617.22	8123.61	9217.11	10003.3	9772.53
ENSRNOG00000058111	Itga2	integrin subunit alpha 2 [Source:RGD Symbol;Acc:621632]	1.5755	0.655812	0.000176643	0.00251701	yes	up	3.83	3.67	4.39	1.99	2.61	2.19
ENSRNOG00000058329	Prrx2	paired related homeobox 2 [Source:RGD Symbol;Acc:1311471]	0.716196	-0.481573	0.000695111	0.00721975	yes	down	277.68	285.04	251.1	357.59	341.83	290.36
ENSRNOG00000058337	Plcb2	phospholipase C, beta 2 [Source:RGD Symbol;Acc:621004]	1.86895	0.90223	0.000525324	0.00579196	yes	up	1.67	1.75	1.84	0.62	0.85	1.08
ENSRNOG00000058470	Col12a1	collagen type XII alpha 1 chain [Source:RGD Symbol;Acc:2374]	1.4916	0.57686	1.91e-16	1.28e-13	yes	up	179.9	160.91	187.72	92.27	108.26	117.84
ENSRNOG00000058545	Arhgap4	Rho GTPase activating protein 4 [Source:MGI Symbol;Acc:MGI:2159577]	1.28209	0.358493	0.0455602	0.161256	yes	up	1.63	1.61	1.57	1.02	1.17	1.19
ENSRNOG00000058560	Col2a1	collagen type II alpha 1 chain [Source:RGD Symbol;Acc:2375]	0.444904	-1.16843	0.00169917	0.0143383	yes	down	0.23	0.39	0.45	0.61	0.83	0.67
ENSRNOG00000058588	Nfxl1	nuclear transcription factor, X-box binding-like 1 [Source:RGD Symbol;Acc:1359201]	1.2787	0.35468	0.00634021	0.0393058	yes	up	6.94	6.17	7.48	4.36	5.14	4.92
ENSRNOG00000058593	Zbtb1	zinc finger and BTB domain containing 1 [Source:RGD Symbol;Acc:1303095]	1.20785	0.272438	0.00357979	0.0253259	yes	up	15.54	18.29	17.81	12.01	12.69	13.32
ENSRNOG00000058643	Zfp281	zinc finger protein 281 [Source:RGD Symbol;Acc:1305139]	1.21501	0.280966	0.000869071	0.00847816	yes	up	7.14	7.9	8.34	5.75	5.55	5.96
ENSRNOG00000058646	Zfp36l1	zinc finger protein 36, C3H type-like 1 [Source:RGD Symbol;Acc:62009]	1.39771	0.483064	2.59e-10	3.87e-08	yes	up	51.33	45.48	50.68	29.54	34.08	31.8
ENSRNOG00000058692	Slc26a4	solute carrier family 26 member 4 [Source:RGD Symbol;Acc:3293]	11.1843	3.48341	0.0479496	1	yes	up	0.09	0.06	0.16	0.02	0	0
ENSRNOG00000058742	Pkhd1	PKHD1 ciliary IPT domain containing fibrocystin/polyductin [Source:RGD Symbol;Acc:1308476]	1.42378	0.509731	0.0283498	0.117248	yes	up	0.47	0.58	0.54	0.37	0.28	0.35
ENSRNOG00000058866	Myo5a	myosin VA [Source:RGD Symbol;Acc:3143]	1.31664	0.396858	1.41e-06	5.33e-05	yes	up	14.8	17.21	18.06	10.48	11.13	12.64
ENSRNOG00000058973	Atad2b	ATPase family, AAA domain containing 2B [Source:RGD Symbol;Acc:1566199]	1.48086	0.566437	0.00285123	0.0213551	yes	up	1.87	2.12	2.24	1.07	1.3	1.49
ENSRNOG00000059059	Skp2	S-phase kinase associated protein 2 [Source:RGD Symbol;Acc:1562456]	0.759604	-0.396681	0.0444311	0.15891	yes	down	2.68	2.6	2.38	3.22	3.11	2.76
ENSRNOG00000059386	Nudt19	nudix hydrolase 19 [Source:RGD Symbol;Acc:1302935]	0.712075	-0.489899	3.4e-05	0.000709148	yes	down	19.02	17.29	17.33	24.12	22.5	22.12
ENSRNOG00000059491	Fgd4	FYVE, RhoGEF and PH domain containing 4 [Source:RGD Symbol;Acc:708357]	2.02766	1.01982	0.0063511	0.0393327	yes	up	0.72	0.64	0.89	0.27	0.38	0.35
ENSRNOG00000059683	Mpp2	membrane palmitoylated protein 2 [Source:RGD Symbol;Acc:620014]	1.40343	0.488959	0.0130507	0.0674853	yes	up	3.01	2.35	2.73	1.57	1.59	2.07
ENSRNOG00000059968	Jak2	Janus kinase 2 [Source:RGD Symbol;Acc:2939]	1.4012	0.486664	8.08e-07	3.59e-05	yes	up	15.58	14.88	18.39	10.01	10.15	11.35
ENSRNOG00000059984	Dll1	delta like canonical Notch ligand 1 [Source:RGD Symbol;Acc:70949]	22.808	4.51147	0.0147198	1	yes	up	0.16	0.03	0.1	0	0	0
ENSRNOG00000060098	Ptms	parathymosin [Source:RGD Symbol;Acc:621529]	0.82881	-0.270887	3.98e-05	0.000802171	yes	down	399.77	365.55	345.75	406.52	429.7	384.63
ENSRNOG00000060129	Zfp655	zinc finger protein 655 [Source:RGD Symbol;Acc:1309158]	1.27251	0.347674	0.000260483	0.00340001	yes	up	16.77	17.68	18.84	11.44	13.48	13.49
ENSRNOG00000060137	AABR07037489.1	G-protein coupled receptor 173 [Source:NCBI gene (formerly Entrezgene);Acc:64021]	1.29879	0.37717	0.0340526	0.133502	yes	up	4.18	3.76	5.13	2.92	2.82	3.39
ENSRNOG00000060179	Gpc3	glypican 3 [Source:RGD Symbol;Acc:2725]	1.35863	0.442158	0.0436671	0.157404	yes	up	4.29	3.91	3.35	2.62	2.42	2.68
ENSRNOG00000060248	Chchd6	coiled-coil-helix-coiled-coil-helix domain containing 6 [Source:RGD Symbol;Acc:1304561]	0.624573	-0.679057	0.000264483	0.00344112	yes	down	10.06	10.59	15.18	18.03	17.93	16.48
ENSRNOG00000060307	Ten1	TEN1 subunit of CST complex [Source:RGD Symbol;Acc:1311078]	0.755743	-0.404033	0.0385641	0.145046	yes	down	13.88	12.1	11.8	16.39	16.94	13.02
ENSRNOG00000060367	Rfx7	regulatory factor X, 7 [Source:RGD Symbol;Acc:1308795]	1.20547	0.269601	0.0370891	0.14156	yes	up	3.08	2.99	3.91	2.38	2.44	2.62
ENSRNOG00000060381	Col15a1	collagen type XV alpha 1 chain [Source:RGD Symbol;Acc:1310820]	1.32015	0.400697	2.44e-05	0.00054976	yes	up	21.26	16.35	20.51	13.2	12.51	13.95
ENSRNOG00000060436	Vti1b	vesicle transport through interaction with t-SNAREs 1B [Source:RGD Symbol;Acc:2323682]	0.829836	-0.269101	0.00362876	0.0256275	yes	down	89.14	81.14	71.56	93.32	88.43	86.71
ENSRNOG00000060464	Plxna3	plexin A3 [Source:RGD Symbol;Acc:1584973]	1.32818	0.409447	0.000970577	0.00928904	yes	up	3.94	3.81	4.19	2.28	2.97	2.84
ENSRNOG00000060528	Cacna1g	calcium voltage-gated channel subunit alpha1 G [Source:RGD Symbol;Acc:68942]	0.782737	-0.3534	0.00982115	0.054554	yes	down	3.05	3.18	2.3	3.13	3.57	3.15
ENSRNOG00000060542	Mid2	midline 2 [Source:RGD Symbol;Acc:1565674]	1.61778	0.694018	0.00115773	0.010692	yes	up	3.76	4.22	3.21	2.02	1.96	2.28
ENSRNOG00000060544	Kdm5b	lysine demethylase 5B [Source:RGD Symbol;Acc:1565602]	1.21667	0.282935	0.000320714	0.00398053	yes	up	16.4	15.45	17.37	10.9	12.72	12.99
ENSRNOG00000060703	Troap	trophinin associated protein [Source:RGD Symbol;Acc:1306870]	0.79266	-0.335226	0.0109927	0.0591909	yes	down	12.29	12.94	9.85	14.3	13.83	12.25
ENSRNOG00000060825	Ccm2	CCM2 scaffold protein [Source:RGD Symbol;Acc:1308067]	0.825863	-0.276025	0.000145203	0.00218182	yes	down	52.45	50.94	51.12	58.97	55.81	55.04
ENSRNOG00000061040	Herc4	HECT and RLD domain containing E3 ubiquitin protein ligase 4 [Source:RGD Symbol;Acc:1310971]	1.21766	0.284111	0.017778	0.0847015	yes	up	12.53	11.42	15.5	8.24	10.01	10.86
ENSRNOG00000061080	Kmt2c	lysine methyltransferase 2C [Source:RGD Symbol;Acc:1587205]	1.45569	0.541708	6.06e-07	2.78e-05	yes	up	2.93	3.15	3.39	1.63	2.02	2.2
ENSRNOG00000061100	Tmem150a	transmembrane protein 150A [Source:RGD Symbol;Acc:619998]	0.782012	-0.354737	7.54e-05	0.00131044	yes	down	59.41	66.07	51.92	67.77	72.82	65.8
ENSRNOG00000061121	Wdfy3	WD repeat and FYVE domain containing 3 [Source:RGD Symbol;Acc:1307097]	1.25294	0.325314	1.03e-05	0.000274362	yes	up	10.47	11.16	10.16	6.78	7.85	8.16
ENSRNOG00000061231	Selenom	selenoprotein M [Source:RGD Symbol;Acc:1565037]	0.824857	-0.277783	2.55e-05	0.000566592	yes	down	284.21	275.73	261.53	323.05	310.97	302.37
ENSRNOG00000061328	Pag1	phosphoprotein membrane anchor with glycosphingolipid microdomains 1 [Source:RGD Symbol;Acc:620394]	2.81587	1.49358	0.00953021	1	yes	up	1.51	0.99	1.68	0.31	0.68	0.36
ENSRNOG00000061337	Mindy2	MINDY lysine 48 deubiquitinase 2 [Source:RGD Symbol;Acc:1311456]	1.38572	0.470634	0.0377734	0.143138	yes	up	2.03	2.79	2.36	1.39	1.81	1.48
ENSRNOG00000061367	Atp7a	ATPase copper transporting alpha [Source:RGD Symbol;Acc:2179]	2.13537	1.09448	1.45e-14	6.4e-12	yes	up	6.33	7.11	7.18	2.46	2.64	3.6
ENSRNOG00000061579	Rpl12-ps1	ribosomal protein L12, pseudogene 1 [Source:RGD Symbol;Acc:1306318]	0.440969	-1.18125	0.0012957	0.0117514	yes	down	2.94	5.17	2.84	10.67	6.3	5.98
ENSRNOG00000061845	Cttnbp2	cortactin binding protein 2 [Source:RGD Symbol;Acc:628691]	1.66901	0.738995	3.14e-06	0.000105596	yes	up	4.14	3.1	4.24	1.74	2.28	2.18
ENSRNOG00000061862	Zbtb10	zinc finger and BTB domain containing 10 [Source:RGD Symbol;Acc:708377]	1.67495	0.74412	4.63e-05	0.000909528	yes	up	3.32	3.54	3.25	1.6	1.98	1.57
ENSRNOG00000061893	Leng1	leukocyte receptor cluster member 1 [Source:RGD Symbol;Acc:1307933]	0.767557	-0.381654	0.0128363	0.0666609	yes	down	7.99	6.98	7.33	9.06	8.51	8.85
ENSRNOG00000061910	Igfbp3	insulin-like growth factor binding protein 3 [Source:RGD Symbol;Acc:2874]	1.42679	0.51277	0.00374691	0.026308	yes	up	539.63	374.69	566.09	294.44	323.55	320.91
ENSRNOG00000062002	Kcna3	potassium voltage-gated channel subfamily A member 3 [Source:RGD Symbol;Acc:2951]	1.57889	0.658907	0.0206696	0.0943672	yes	up	0.5	0.68	0.59	0.34	0.29	0.29
ENSRNOG00000062325	-	similar to 40S ribosomal protein S25 [Source:RGD Symbol;Acc:1583218]	0.686327	-0.543033	4.01e-08	3e-06	yes	down	171.02	186.66	137.52	247.28	217.26	215.09
ENSRNOG00000062327	-	-	0.722984	-0.467964	0.00503821	0.0330056	yes	down	10.69	13.47	14.32	18.42	14.66	15.49
ENSRNOG00000062404	-	-	1.22395	0.291547	0.0224911	0.0997428	yes	up	6.93	7.53	8.75	5.41	5.16	6.51
ENSRNOG00000062416	-	-	0.766986	-0.382728	0.010896	0.058879	yes	down	11.96	12.87	9.68	15.13	13.73	11.97
ENSRNOG00000062438	-	-	0.832821	-0.263922	0.0433276	0.156786	yes	down	15.55	15.71	19.39	19.25	17.29	18.85
ENSRNOG00000062453	-	-	1.53554	0.618746	0.00156613	0.0135262	yes	up	9.06	10.5	8.61	5.03	6.83	4.81
ENSRNOG00000062454	Tenm1	teneurin transmembrane protein 1 [Source:NCBI gene (formerly Entrezgene);Acc:298168]	3.361	1.74889	6.55e-05	1	yes	up	0.25	0.34	0.25	0.05	0.07	0.11
ENSRNOG00000062521	Gtpbp6	GTP binding protein 6 (putative) [Source:RGD Symbol;Acc:1305954]	0.77377	-0.370023	0.0358884	0.138329	yes	down	4.31	5.86	5.04	5.91	5.56	6.25
ENSRNOG00000062552	Garem1	GRB2 associated regulator of MAPK1 subtype 1 [Source:RGD Symbol;Acc:1591842]	1.28138	0.357701	0.0144315	0.0727334	yes	up	6.29	6.24	5.87	3.91	4.85	4.15
ENSRNOG00000062573	Cd151	CD151 molecule (Raph blood group) [Source:RGD Symbol;Acc:621290]	0.804671	-0.313529	1.13e-07	7.2e-06	yes	down	458.44	489.11	448.1	554.6	523.75	495.5
ENSRNOG00000062605	-	-	1.90609	0.930613	0.0087001	0.0498099	yes	up	2.8	3.86	3.58	1.76	1.69	1.43
ENSRNOG00000062645	-	uncharacterized LOC102551518 [Source:RGD Symbol;Acc:7638136]	1.43334	0.51938	0.00204279	0.016481	yes	up	3.02	4.02	3.85	1.8	2.53	2.51
ENSRNOG00000062652	-	similar to Finkel-Biskis-Reilly murine sarcoma virusubiquitously expressed [Source:RGD Symbol;Acc:1597505]	0.805903	-0.311323	0.000255386	0.00334518	yes	down	537.88	555.24	425.08	606.76	645.86	584.45
ENSRNOG00000062690	-	-	15.0965	3.91614	0.0167998	1	yes	up	0.21	0.29	0.12	0	0	0.04
ENSRNOG00000062707	-	uncharacterized LOC120100725 [Source:RGD Symbol;Acc:41172051]	1.30978	0.389322	0.040612	0.150026	yes	up	8.88	9.34	12.28	6.57	6.71	7.97
ENSRNOG00000062779	-	paired immunoglobulin-like type 2 receptor alpha-like [Source:RGD Symbol;Acc:6497409]	1.81313	0.858483	0.000904646	0.00876177	yes	up	85.36	64.29	85.22	27.96	43.46	47.15
ENSRNOG00000062844	-	-	3.05358	1.6105	0.000354348	1	yes	up	0.29	0.36	0.76	0.11	0.16	0.15
ENSRNOG00000062845	-	-	0.521614	-0.938947	0.0497118	1	yes	down	1.03	0.55	0.72	1.28	1.37	1.4
ENSRNOG00000062875	-	-	0.727372	-0.459235	0.0190781	0.088943	yes	down	3.91	4.18	5.2	5.08	5.56	5.9
ENSRNOG00000062881	-	-	1.29696	0.375128	0.00452779	0.0304853	yes	up	7.06	7.17	8.45	4.7	5.16	5.93
ENSRNOG00000062927	-	-	0.82948	-0.269721	0.010457	0.0571951	yes	down	12.07	12.47	12.05	11.39	13.1	11.91
ENSRNOG00000062956	-	-	0.643767	-0.63539	0.0313498	0.126169	yes	down	17.43	12.62	11.28	24.4	18.01	15.57
ENSRNOG00000063015	-	ribosomal protein P1-like [Source:RGD Symbol;Acc:2321935]	0.505895	-0.983091	0.0483594	1	yes	down	0.78	0.29	0.88	1.46	1.11	0.92
ENSRNOG00000063081	-	-	3.08708	1.62624	0.0456672	1	yes	up	5.13	1.65	5	2.01	0	0.99
ENSRNOG00000063088	-	similar to casein kinase 1, gamma 3 isoform 2 [Source:RGD Symbol;Acc:1598209]	1.65584	0.727562	0.024447	0.105948	yes	up	1.47	1.4	1.68	0.62	1	0.82
ENSRNOG00000063128	-	-	1.24718	0.318666	0.00902967	0.0512184	yes	up	16.89	16.56	20.37	12.83	11.87	14.46
ENSRNOG00000063135	Gna13	G protein subunit alpha 13 [Source:RGD Symbol;Acc:1310221]	1.35312	0.436292	0.0166942	0.0809202	yes	up	8.82	11.1	10.09	6.33	7.78	7.28
ENSRNOG00000063199	-	-	0.729615	-0.454793	0.0237374	0.103651	yes	down	6.6	8.54	8.47	11.79	8.13	9.43
ENSRNOG00000063244	Mpeg1	macrophage expressed 1 [Source:RGD Symbol;Acc:69275]	1.51292	0.597332	0.000769033	0.00775815	yes	up	4.01	4.16	5.16	1.72	2.76	3.46
ENSRNOG00000063250	-	-	0.636015	-0.652868	0.000235564	0.00314148	yes	down	7.51	9.3	7.58	13.97	10.55	10.29
ENSRNOG00000063262	Ism1	isthmin 1 [Source:RGD Symbol;Acc:1562551]	2.51535	1.33076	0.00253524	1	yes	up	1.23	0.7	1.23	0.18	0.41	0.56
ENSRNOG00000063275	Uprt	uracil phosphoribosyltransferase homolog [Source:NCBI gene (formerly Entrezgene);Acc:317237]	1.23407	0.303419	0.000296194	0.00375696	yes	up	10.88	11.69	13.19	8.3	8.54	9.18
ENSRNOG00000063284	-	paired immunoglobulin-like type 2 receptor beta [Source:RGD Symbol;Acc:41111820]	1.68213	0.750287	3.89e-05	0.00079213	yes	up	22.22	17.04	20.74	6.65	13.54	13.52
ENSRNOG00000063293	Pdrg1	p53 and DNA damage regulated 1 [Source:RGD Symbol;Acc:1305096]	0.809546	-0.304814	0.00231501	0.0181506	yes	down	16.31	14.36	15.19	16.69	17.5	17.17
ENSRNOG00000063319	-	-	1.2601	0.333539	0.00221418	0.0175945	yes	up	27.14	21.75	26.97	15.42	18.72	20.43
ENSRNOG00000063373	Socs3	suppressor of cytokine signaling 3 [Source:RGD Symbol;Acc:621087]	1.59566	0.674154	1.42e-10	2.21e-08	yes	up	19.67	16.78	18.79	10.35	9.53	11.45
ENSRNOG00000063470	Nhp2	NHP2 ribonucleoprotein [Source:RGD Symbol;Acc:1309435]	0.80304	-0.316455	5.38e-05	0.00102078	yes	down	45.13	43.35	42.9	52.63	50.54	44.58
ENSRNOG00000063528	-	uncharacterized LOC120094619 [Source:RGD Symbol;Acc:41390282]	5.21183	2.38179	0.0496393	1	yes	up	0.54	0.25	0.33	0	0.14	0.05
ENSRNOG00000063533	-	paired immunoglobulin-like type 2 receptor beta [Source:RGD Symbol;Acc:41173580]	2.09308	1.06563	2.21e-06	7.94e-05	yes	up	4.21	4.6	4.76	1.76	2.41	2.16
ENSRNOG00000063590	Fzd4	frizzled class receptor 4 [Source:RGD Symbol;Acc:71017]	1.29316	0.370902	0.000625019	0.00663078	yes	up	9.53	9.55	9.69	6.26	7.03	6.78
ENSRNOG00000063591	Adat3	adenosine deaminase, tRNA-specific 3 [Source:RGD Symbol;Acc:1642417]	0.792513	-0.335493	0.00573716	0.0363853	yes	down	7.55	6.22	5.59	7.62	7.6	6.83
ENSRNOG00000063664	Timm17b	translocase of inner mitochondrial membrane 17b [Source:NCBI gene (formerly Entrezgene);Acc:317374]	0.832853	-0.263867	0.00490049	0.0323255	yes	down	25.02	27.17	23.27	27.48	27.75	26.91
ENSRNOG00000063720	-	-	0.759802	-0.396304	0.0212252	0.0961437	yes	down	2.92	3.47	2.42	3.17	3.81	3.46
ENSRNOG00000063755	Gas2l3	growth arrest-specific 2 like 3 [Source:RGD Symbol;Acc:1594151]	1.32946	0.410837	0.00699703	0.0422326	yes	up	6.34	8.14	6.83	3.84	5.33	5.3
ENSRNOG00000063811	RGD1562339	RGD1562339 [Source:RGD Symbol;Acc:1562339]	1.25347	0.325932	0.00141741	0.0126101	yes	up	8.4	8.7	9.79	5.6	6.56	7.15
ENSRNOG00000063820	-	similar to paired immunoglobin-like type 2 receptor beta [Source:RGD Symbol;Acc:1583509]	8.9185	3.1568	0.00064224	1	yes	up	1.57	0.88	1.42	0.16	0.08	0.18
ENSRNOG00000063828	Pcdh7	protocadherin 7 [Source:RGD Symbol;Acc:1303209]	1.21128	0.276528	0.000157549	0.00230266	yes	up	33.18	33.14	33.9	25.15	26.85	23.26
ENSRNOG00000063877	-	-	0.16235	-2.62282	0.0047746	1	yes	down	0	0.11	0.11	0.41	0.33	0.44
ENSRNOG00000063919	Tspyl1	TSPY-like 1 [Source:RGD Symbol;Acc:1307726]	0.382808	-1.38531	0.0031215	1	yes	down	1.06	0.28	1.79	2.23	2.88	2.29
ENSRNOG00000063932	-	-	1.41979	0.505679	0.000110541	0.00175908	yes	up	9.42	11.26	9.71	6.05	5.84	7.44
ENSRNOG00000063954	-	-	1.57695	0.657139	0.0387593	0.145304	yes	up	3.33	4.97	4.96	3.01	1.72	2.91
ENSRNOG00000063993	-	-	1.37756	0.462114	0.00309154	0.0226514	yes	up	1.3	1.57	1.69	0.89	0.93	1.11
ENSRNOG00000064008	Ankrd39	ankyrin repeat domain 39 [Source:RGD Symbol;Acc:1559504]	0.610325	-0.712349	0.0250794	0.107956	yes	down	3.13	2.36	2.17	3.62	3.67	4.3
ENSRNOG00000064112	Arl5b	ADP-ribosylation factor like GTPase 5B [Source:RGD Symbol;Acc:1305569]	1.65969	0.73091	2.89e-05	0.000627928	yes	up	5.28	6.16	6.07	2.79	2.99	3.78
ENSRNOG00000064119	Timm8a1	translocase of inner mitochondrial membrane 8A1 [Source:NCBI gene (formerly Entrezgene);Acc:84383]	0.792093	-0.336258	0.0105915	0.057593	yes	down	21.85	18.94	20.06	24.73	20.65	25.12
ENSRNOG00000064186	Tagln3	transgelin 3 [Source:RGD Symbol;Acc:69301]	0.243837	-2.03601	0.028572	1	yes	down	0.12	0.22	0.1	0.59	0.35	0.62
ENSRNOG00000064232	-	zinc finger protein 239-like [Source:RGD Symbol;Acc:9074604]	1.34029	0.42255	0.0283119	0.117171	yes	up	2.59	2.11	2.68	1.47	1.67	1.82
ENSRNOG00000064341	Urm1	ubiquitin related modifier 1 [Source:RGD Symbol;Acc:1306599]	0.814025	-0.296854	0.000591219	0.00632947	yes	down	30.08	28.18	28.97	31.98	33.48	32.55
ENSRNOG00000064385	Ftl1	ferritin light chain 1 [Source:RGD Symbol;Acc:61813]	0.765357	-0.385796	1.28e-14	5.95e-12	yes	down	4780.38	4697.93	4394.28	5460.31	5682.23	5388.9
ENSRNOG00000064520	Hist3h2a	histone cluster 3, H2a [Source:RGD Symbol;Acc:621437]	0.666913	-0.58443	0.00183492	0.0152503	yes	down	11.02	12.21	9.48	17.91	13.99	13.13
ENSRNOG00000064565	Samd8	sterile alpha motif domain containing 8 [Source:RGD Symbol;Acc:1306447]	1.21437	0.280205	0.0369595	0.141245	yes	up	9.87	11.36	9.63	6.77	7.88	8.35
ENSRNOG00000064579	-	-	1.35783	0.441305	0.0454499	0.160979	yes	up	8.55	11.22	9.57	6.77	5.66	7.47
ENSRNOG00000064585	Dcdc2b	doublecortin domain containing 2B [Source:RGD Symbol;Acc:1583476]	0.609548	-0.714187	0.0483338	0.16837	yes	down	0.3	0.34	0.38	0.44	0.6	0.46
ENSRNOG00000064721	Rgmb	repulsive guidance molecule BMP co-receptor b [Source:RGD Symbol;Acc:1595392]	1.251	0.323081	0.000834239	0.0082435	yes	up	14.55	14.93	14	9.61	10.42	11.36
ENSRNOG00000064749	Sowahc	sosondowah ankyrin repeat domain family member C [Source:MGI Symbol;Acc:MGI:3606051]	1.33744	0.419478	0.042038	0.153633	yes	up	2.52	2.61	2.47	1.8	1.51	1.81
ENSRNOG00000064815	-	-	1.382	0.466754	0.000706089	0.00729304	yes	up	5.23	6.52	6.64	3.8	3.55	4.61
ENSRNOG00000064824	-	-	3.59686	1.84674	0.0161211	1	yes	up	0.09	0.11	0.13	0.04	0.01	0.04
ENSRNOG00000064933	Kcnj2	potassium inwardly-rectifying channel, subfamily J, member 2 [Source:RGD Symbol;Acc:61968]	1.78776	0.838157	0.000342637	0.00418832	yes	up	2.09	1.43	1.68	0.65	1.02	0.96
ENSRNOG00000064983	-	-	1.96725	0.976177	0.0403369	1	yes	up	2.81	1.95	5.35	1.9	1.1	1.72
ENSRNOG00000064986	-	-	1.44492	0.530986	0.0453226	0.160846	yes	up	8.32	13.72	13.07	7.05	8.8	6.6
ENSRNOG00000064991	-	-	0.735892	-0.442434	1.99e-05	0.000462918	yes	down	17.81	20.3	18.25	23.02	22.92	23.56
ENSRNOG00000065095	-	cytochrome c, somatic-like [Source:RGD Symbol;Acc:2322845]	0.587338	-0.767737	0.0022055	0.0175525	yes	down	11.44	7.59	6.64	16.93	8.15	15.19
ENSRNOG00000065188	-	-	1.29573	0.37377	2.74e-05	0.000600662	yes	up	54.02	47.35	59.78	34.59	36.62	41.56
ENSRNOG00000065214	-	high mobility group nucleosome-binding domain-containing protein 5-like [Source:RGD Symbol;Acc:41304028]	0.454224	-1.13852	0.00570249	0.0362603	yes	down	1.21	0.85	2.18	3.13	3.12	2.34
ENSRNOG00000065241	-	-	0.614771	-0.701879	0.000163363	0.00237523	yes	down	5.84	7.07	5.07	8.81	8.72	9.04
ENSRNOG00000065264	Sox12	SRY-box transcription factor 12 [Source:RGD Symbol;Acc:1586313]	0.815039	-0.29506	0.000122811	0.00191415	yes	down	20.1	20.67	18.47	21.98	22.51	20.94
ENSRNOG00000065273	-	uncharacterized LOC103691165 [Source:RGD Symbol;Acc:9322177]	1.32346	0.404312	0.000447231	0.00515506	yes	up	6.73	6.36	7.67	4.61	4.27	5.55
ENSRNOG00000065278	-	uncharacterized LOC103691652 [Source:RGD Symbol;Acc:9242885]	2.24278	1.16529	0.0333334	1	yes	up	0.72	0.43	0.68	0.19	0.35	0.17
ENSRNOG00000065279	-	-	0.812855	-0.298929	0.0452215	0.16062	yes	down	13.9	11.56	15.11	15.25	15.31	15.11
ENSRNOG00000065366	-	-	0.794684	-0.331547	0.0443385	0.158739	yes	down	52.71	46.24	42.59	57.8	59.94	58.22
ENSRNOG00000065398	-	-	1.20178	0.265176	9.26e-05	0.00154075	yes	up	61.83	59.14	58.36	46.22	46.89	41.26
ENSRNOG00000065602	-	ferritin light chain 1-like [Source:RGD Symbol;Acc:2324713]	0.504795	-0.98623	8.35e-07	3.68e-05	yes	down	6.09	7	3.6	11.39	8.95	9.58
ENSRNOG00000065643	Sox4	SRY-box transcription factor 4 [Source:RGD Symbol;Acc:1309488]	1.32765	0.40888	7.57e-06	0.00021457	yes	up	20.79	20.96	18.51	12.55	14.65	13.78
ENSRNOG00000065659	Ep300	E1A binding protein p300 [Source:RGD Symbol;Acc:620036]	1.28714	0.364167	7.41e-07	3.34e-05	yes	up	8.01	8.01	8.11	5.33	5.66	5.85
ENSRNOG00000065713	Chchd2	coiled-coil-helix-coiled-coil-helix domain-containing protein 2, mitochondrial-like [Source:RGD Symbol;Acc:6496638]	0.797651	-0.326171	2.41e-07	1.28e-05	yes	down	551.72	525.85	478.98	626.85	600.79	587.15
ENSRNOG00000065739	-	ubiquitin B-like [Source:RGD Symbol;Acc:2321712]	0.514157	-0.959718	7.97e-12	1.7e-09	yes	down	1461.13	1525.63	922.71	2936.09	3305.87	3054.23
ENSRNOG00000065796	-	-	2.06035	1.04289	2.09e-07	1.15e-05	yes	up	4.36	6.15	5.57	1.98	1.84	3.24
ENSRNOG00000065816	-	-	0.771498	-0.374266	0.000172802	0.00247391	yes	down	44.24	53.71	55.96	62.01	62.43	58.46
ENSRNOG00000065998	-	-	0.713846	-0.486314	0.0113412	0.0604498	yes	down	5.33	7.56	7.38	9.38	7.77	8.6
ENSRNOG00000066020	-	-	0.790101	-0.339891	0.00148668	0.0130163	yes	down	25.3	24.84	28.29	30.84	31.73	27.87
ENSRNOG00000066042	Abcb1b	ATP-binding cassette, subfamily B (MDR/TAP), member 1B [Source:RGD Symbol;Acc:3318]	1.25511	0.32781	0.000358777	0.00434184	yes	up	11.54	12.11	13.38	8.71	8.83	9.16
ENSRNOG00000066159	Cpm	carboxypeptidase M [Source:RGD Symbol;Acc:1310532]	1.78003	0.831905	1.56e-05	0.000386385	yes	up	2.38	2.19	2.24	0.93	1.18	1.35
ENSRNOG00000066223	Cby3	chibby family member 3 [Source:RGD Symbol;Acc:1594715]	12.1361	3.60123	0.0378551	1	yes	up	0.49	0.3	0.97	0	0.12	0
ENSRNOG00000066254	Lilrb1	leukocyte immunoglobulin like receptor B1 [Source:RGD Symbol;Acc:6487069]	1.70226	0.767451	0.0258435	0.110345	yes	up	2.12	2.04	2.67	0.73	1.08	1.93
ENSRNOG00000066264	RGD1563400	similar to paired immunoglobin-like type 2 receptor beta [Source:RGD Symbol;Acc:1563400]	1.68759	0.754961	0.0300699	0.122646	yes	up	1.49	1.01	1.65	0.57	0.68	1.03
ENSRNOG00000066404	-	uncharacterized LOC102546414 [Source:RGD Symbol;Acc:7519900]	0.0837637	-3.57753	0.0375774	1	yes	down	0.05	0	0	0.35	0.79	0.67
ENSRNOG00000066444	-	-	1.61147	0.688376	1.12e-10	1.81e-08	yes	up	15.09	16.68	19.04	8.62	9.76	10.12
ENSRNOG00000066458	Sco2	thymidine phosphorylase [Source:NCBI gene (formerly Entrezgene);Acc:315219]	0.695375	-0.524136	0.0246843	0.106558	yes	down	1.12	1.49	0.81	1.81	1.5	1.41
ENSRNOG00000066609	-	-	1.64547	0.7185	0.0169087	0.0817849	yes	up	3.78	3.26	3.86	1.54	2.63	1.87
ENSRNOG00000066614	RGD1561143	similar to paired immunoglobin-like type 2 receptor beta [Source:RGD Symbol;Acc:1566006]	1.85079	0.888145	0.00237629	0.0184711	yes	up	41.34	37.51	33.33	11.97	22.06	22.99
ENSRNOG00000066671	-	-	13.4576	3.75035	0.0261491	1	yes	up	0.22	0.6	0.28	0	0.07	0
ENSRNOG00000066681	Atp13a3	ATPase 13A3 [Source:RGD Symbol;Acc:1590881]	1.4058	0.491392	2.62e-06	9.11e-05	yes	up	8.97	10.31	11.8	6.07	6.29	7.52
ENSRNOG00000066694	Mrtfb	myocardin related transcription factor B [Source:RGD Symbol;Acc:1560833]	1.36049	0.444123	0.00573385	0.0363834	yes	up	4.48	5.89	5.11	3.01	3.32	4
ENSRNOG00000066749	Thap2	transmembrane protein 19 [Source:NCBI gene (formerly Entrezgene);Acc:299800]	1.78693	0.837481	0.00301411	0.0222997	yes	up	2.38	3.07	2.45	1.46	1.09	1.44
ENSRNOG00000066793	-	-	1.64573	0.718726	0.00432489	0.0294132	yes	up	1.23	0.91	1.84	0.82	0.68	0.67
ENSRNOG00000066798	Peg10	paternally expressed 10 [Source:RGD Symbol;Acc:1595574]	1.3161	0.396265	0.00467133	0.0312091	yes	up	6.96	8.73	8.13	4.8	5.58	5.36
ENSRNOG00000066808	-	-	0.416885	-1.26228	6.74e-05	0.00119834	yes	down	1.29	2.14	1.16	3.3	2.19	4.41
ENSRNOG00000066870	-	sodium/nucleoside cotransporter 2-like [Source:RGD Symbol;Acc:41113166]	5.74067	2.52122	0.012425	1	yes	up	0.44	0.07	0.32	0.03	0.08	0.03
ENSRNOG00000066942	-	-	0.794084	-0.332637	6.7e-05	0.00119512	yes	down	14.04	13.36	11.75	15.4	14.91	13.99
ENSRNOG00000066958	-	-	0.813399	-0.297965	0.00166109	0.0141063	yes	down	13.34	13.63	13.94	15.42	16.23	13.65
ENSRNOG00000066977	-	-	7.92232	2.98592	0.0498125	1	yes	up	0.34	0.1	0.24	0.04	0.04	0
ENSRNOG00000066986	Zfp619	zinc finger protein 850-like [Source:RGD Symbol;Acc:7710512]	1.81341	0.858706	0.0468078	1	yes	up	0.55	0.37	0.74	0.25	0.31	0.27
ENSRNOG00000067065	Capns1	calpain, small subunit 1 [Source:RGD Symbol;Acc:2270]	0.833028	-0.263564	1.73e-07	9.92e-06	yes	down	587.64	583.54	577.54	648.35	655.98	613.93
ENSRNOG00000067151	-	-	0.48192	-1.05313	0.0225328	1	yes	down	0.27	0.57	0.66	1.18	0.76	0.83
ENSRNOG00000067177	Olr326	olfactory receptor 326 [Source:RGD Symbol;Acc:1333796]	0.743598	-0.427405	0.0138296	0.0704317	yes	down	2.5	3.49	3.75	3.54	3.78	4.48
ENSRNOG00000067205	-	-	0.513235	-0.962309	0.041404	1	yes	down	0.75	1.07	0.28	1.5	0.85	1.38
ENSRNOG00000067241	-	-	0.73775	-0.438796	0.0446722	0.159423	yes	down	0.62	0.56	0.74	0.74	0.76	0.84
ENSRNOG00000067332	-	-	0.820491	-0.28544	4.43e-05	0.000883303	yes	down	41.93	40.58	38.47	45.15	44.42	44.05
ENSRNOG00000067338	Maml3	mastermind-like transcriptional coactivator 3 [Source:RGD Symbol;Acc:1308177]	1.22974	0.298358	0.0213945	0.0967302	yes	up	3.67	3.74	3.68	2.76	2.61	2.75
ENSRNOG00000067362	-	-	1.98284	0.98757	0.0318497	1	yes	up	1.07	1.72	1	0.52	0.73	0.47
ENSRNOG00000067369	Chml	CHM like Rab escort protein [Source:RGD Symbol;Acc:1596201]	1.53619	0.619353	0.0271371	0.113824	yes	up	0.72	0.94	0.99	0.52	0.46	0.56
ENSRNOG00000067444	-	similar to ribosomal protein S13 [Source:RGD Symbol;Acc:1584372]	0.509285	-0.973454	1.05e-10	1.72e-08	yes	down	3	3.34	2.55	5.5	4.67	5.56
ENSRNOG00000067475	4930563E22Rik	uncharacterized LOC100912483 [Source:RGD Symbol;Acc:6486589]	0.83318	-0.263301	0.000454621	0.00521545	yes	down	8.34	8.33	9.07	8.75	9.43	9.57
ENSRNOG00000067542	-	-	0.804691	-0.313493	0.00119713	0.0109972	yes	down	6.9	5.74	6.4	7.18	7.05	7.07
ENSRNOG00000067657	-	-	0.547101	-0.87012	0.0171152	0.0824878	yes	down	1.05	1.29	1.27	2.45	1.8	1.72
ENSRNOG00000067705	Klf2	Kruppel-like factor 2 [Source:RGD Symbol;Acc:1359220]	0.758344	-0.399076	0.000771138	0.00777292	yes	down	4.09	4.65	3.45	5.2	4.67	4.55
ENSRNOG00000067743	-	-	0.146848	-2.7676	0.000547639	1	yes	down	0.36	0	0.5	2.59	2.47	0.43
ENSRNOG00000067873	-	-	0.64416	-0.63451	1.05e-05	0.00028073	yes	down	9.34	7.85	6.49	11.32	10.7	11.36
ENSRNOG00000067959	-	-	1.24177	0.312403	0.02446	0.105948	yes	up	5.95	6.51	8.66	4.57	5.13	5.6
ENSRNOG00000067979	Uqcrq	ubiquinol-cytochrome c reductase, complex III subunit VII [Source:RGD Symbol;Acc:1562350]	0.815509	-0.294227	0.000514086	0.00572434	yes	down	1489.2	1401.64	1117.85	1721.19	1790.32	1540.56
ENSRNOG00000068020	Smim4	small integral membrane protein 4 [Source:RGD Symbol;Acc:1307583]	0.754816	-0.405804	0.0244731	0.105948	yes	down	30.73	21.77	24.83	35.63	34.34	32.21
ENSRNOG00000068050	-	-	0.691719	-0.531743	0.000325544	0.00402401	yes	down	8.37	10.13	8.19	12.21	11.28	11.47
ENSRNOG00000068079	Larp4	La ribonucleoprotein 4 [Source:RGD Symbol;Acc:6499275]	1.32004	0.400585	0.0011818	0.0108812	yes	up	6.59	7.3	6.86	4.23	4.94	5.72
ENSRNOG00000068084	-	-	0.699508	-0.515588	0.00528904	0.0342601	yes	down	6.49	6.4	6.84	9.91	8.01	7.73
ENSRNOG00000068146	Iqcn	IQ motif containing N [Source:RGD Symbol;Acc:7549926]	0.101535	-3.29995	0.0225697	1	yes	down	0	0.02	0.02	0.14	0.03	0.12
ENSRNOG00000068184	Vinac1	similar to Vinculin (Metavinculin) [Source:NCBI gene (formerly Entrezgene);Acc:311416]	3.40825	1.76903	0.0465174	1	yes	up	0.18	0.13	0.21	0.01	0.04	0.08
ENSRNOG00000068187	-	-	0.390743	-1.35571	0.0409955	1	yes	down	0.09	0.17	0.09	0.29	0.29	0.3
ENSRNOG00000068345	-	-	1.5301	0.613624	8.81e-10	1.17e-07	yes	up	16.98	19.86	20.55	9.1	11.82	12.84
ENSRNOG00000068362	-	-	1.53328	0.616623	0.044338	0.158739	yes	up	1.19	1.19	1.4	0.83	0.72	0.67
ENSRNOG00000068407	RGD1566085	similar to pyridoxal (pyridoxine, vitamin B6) kinase [Source:RGD Symbol;Acc:1566085]	1.26868	0.343323	0.00797455	0.0467599	yes	up	4.32	3.84	4.36	2.76	3.14	3
ENSRNOG00000068412	Fosl2	FOS like 2, AP-1 transcription factor subunit [Source:RGD Symbol;Acc:2628]	1.36929	0.453423	4.46e-06	0.000139034	yes	up	29.48	25.71	29.27	14.83	18.68	19.35
ENSRNOG00000068415	Lrrc15	leucine rich repeat containing 15 [Source:RGD Symbol;Acc:70551]	1.2512	0.323317	0.020424	0.0935633	yes	up	3.53	3.71	3.88	2.31	2.75	2.94
ENSRNOG00000068445	Rplp2	ribosomal protein lateral stalk subunit P2 [Source:RGD Symbol;Acc:621775]	0.792856	-0.334869	4.75e-08	3.49e-06	yes	down	2880.56	2698.87	2423.52	3614.23	3279.44	3203.18
ENSRNOG00000068448	Arl15	ADP-ribosylation factor like GTPase 15 [Source:RGD Symbol;Acc:1597407]	1.50608	0.590796	1.26e-05	0.000323509	yes	up	8.48	7.21	9.04	4.41	5.09	5.35
ENSRNOG00000068566	Msx1	msh homeobox 1 [Source:RGD Symbol;Acc:620929]	0.818417	-0.289092	0.0396223	0.147516	yes	down	14.19	13.64	11.81	16.9	13.96	13.1
ENSRNOG00000068709	-	-	0.817705	-0.290347	0.0204902	0.0938307	yes	down	13.01	13.26	16.5	15.3	15.77	16.41
ENSRNOG00000068743	Prrc2c	proline-rich coiled-coil 2C [Source:RGD Symbol;Acc:1566064]	1.24809	0.319727	1.16e-06	4.72e-05	yes	up	18.18	20.28	19.82	12.62	14.02	14.9
ENSRNOG00000068781	-	-	0.599715	-0.737652	1.09e-05	0.000287571	yes	down	4.07	4.14	5.3	6.78	7.46	6.1
ENSRNOG00000068859	Fam210a	family with sequence similarity 210, member A [Source:RGD Symbol;Acc:1359600]	1.34237	0.424779	0.0177127	0.0844942	yes	up	4.43	6.27	4.64	3.26	3.45	3.58
ENSRNOG00000068880	-	-	0.733381	-0.447365	0.00630333	0.0391769	yes	down	747.04	870.21	1017.07	1245.7	987.17	1047.86
ENSRNOG00000068893	-	-	2.02545	1.01824	0.041377	1	yes	up	1.85	3.08	1.81	1.49	0.84	0.73
ENSRNOG00000068914	Nrep	neuronal regeneration related protein [Source:RGD Symbol;Acc:631411]	1.2806	0.356823	0.0190446	0.0888539	yes	up	10.92	9.57	11.4	6.53	7.35	8.79
ENSRNOG00000068946	-	uncharacterized LOC120099261 [Source:RGD Symbol;Acc:41269156]	1.4481	0.534158	0.0104121	0.056975	yes	up	1.27	1.57	1.78	0.85	0.92	0.82
ENSRNOG00000068949	-	-	0.548264	-0.867057	0.0140934	0.0714747	yes	down	1.44	0.91	1.18	1.88	1.28	2.71
ENSRNOG00000068956	Rpl8	ribosomal protein L8 [Source:RGD Symbol;Acc:619827]	0.794101	-0.332606	2.6e-09	2.99e-07	yes	down	69.14	66.93	67.71	80.01	75.1	75.85
ENSRNOG00000069037	-	-	0.806482	-0.310285	0.0223832	0.0993842	yes	down	39.39	45.93	56.74	56.33	48.51	59.32
ENSRNOG00000069059	-	-	1.40031	0.485743	0.00134385	0.0121157	yes	up	7.22	7.58	7.66	4.21	4.52	5.8
ENSRNOG00000069091	Paqr4	progestin and adipoQ receptor family member 4 [Source:RGD Symbol;Acc:1309533]	0.763302	-0.389674	0.0080385	0.0469759	yes	down	8.26	9.89	7.72	9.52	11.28	9.88
ENSRNOG00000069160	Pitpnc1	phosphatidylinositol transfer protein, cytoplasmic 1 [Source:RGD Symbol;Acc:1597047]	1.47096	0.556761	6.77e-08	4.69e-06	yes	up	15.51	15.84	16.87	8.42	10.05	10.95
ENSRNOG00000069246	Abcg3l3	ATP-binding cassette, subfamily G (WHITE), member 3-like 3 [Source:RGD Symbol;Acc:1564709]	1.2463	0.317647	0.0274416	0.114708	yes	up	5.46	5.03	6.04	3.9	3.71	4.36
ENSRNOG00000069267	Pthlh	parathyroid hormone-like hormone [Source:RGD Symbol;Acc:3441]	1.94332	0.95852	0.026271	1	yes	up	2.92	2.02	3.85	0.98	1.46	1.74
ENSRNOG00000069357	-	paired immunoglobulin-like type 2 receptor beta-2-like [Source:RGD Symbol;Acc:7556717]	2.62126	1.39026	0.00394026	1	yes	up	2.74	2.86	3.31	0.33	1.38	1.37
ENSRNOG00000069375	Kctd12b	similar to potassium channel tetramerisation domain containing 12b [Source:NCBI gene (formerly Entrezgene);Acc:681355]	1.33673	0.418707	0.00313162	0.0228209	yes	up	4.7	5.01	6.3	3.8	3.07	3.92
ENSRNOG00000069384	-	ubiquitin-40S ribosomal protein S27a-like [Source:RGD Symbol;Acc:6496493]	0.804272	-0.314245	4.31e-05	0.000865703	yes	down	10801.5	11275.2	8911.43	19517.7	13415.5	15295.3
ENSRNOG00000069426	-	-	0.71481	-0.484368	0.0394878	0.147287	yes	down	6.06	7.72	5.23	6.65	8.61	9.22
ENSRNOG00000069458	Ap1g1	adaptor related protein complex 1 subunit gamma 1 [Source:RGD Symbol;Acc:619785]	1.27781	0.353674	2.3e-06	8.14e-05	yes	up	17.96	19.66	20.28	13.03	13.81	13.91
ENSRNOG00000069537	RGD1562525	similar to cell surface receptor FDFACT [Source:RGD Symbol;Acc:1562525]	1.90225	0.927709	0.0259547	0.110586	yes	up	9.19	6.44	5.25	1.88	4.5	3.88
ENSRNOG00000069825	-	-	0.77486	-0.367993	1.5e-07	8.85e-06	yes	down	102.24	89.58	92.85	117.8	107.28	106.98
ENSRNOG00000069879	-	-	0.783317	-0.352332	0.0143858	0.0725933	yes	down	11.93	11.14	16.5	15.98	13.82	15.98
ENSRNOG00000069919	-	-	1.90671	0.931084	0.0317866	1	yes	up	2.54	2.03	3.94	1.43	1.85	0.77
ENSRNOG00000069947	-	-	5.83292	2.54422	0.0250566	1	yes	up	0.29	0.37	0.19	0.03	0.07	0.04
ENSRNOG00000070004	-	-	0.816384	-0.29268	0.00446986	0.0301959	yes	down	69.07	70.38	83.27	84.94	82.03	88.7
ENSRNOG00000070030	-	-	4.58761	2.19774	0.0453691	1	yes	up	0.34	0.16	0.28	0.03	0.09	0.03
ENSRNOG00000070033	F8a1	coagulation factor VIII-associated 1 [Source:NCBI gene (formerly Entrezgene);Acc:501661]	0.821185	-0.28422	0.0180084	0.0853676	yes	down	4.1	4.07	3.53	4.08	4.6	4.19
ENSRNOG00000070046	Cdc45	cell division cycle 45 [Source:RGD Symbol;Acc:1590928]	0.766764	-0.383146	0.00486794	0.0321661	yes	down	8.27	9.57	8.36	10.91	10.14	9.84
ENSRNOG00000070111	Apol2	apolipoprotein L, 2 [Source:RGD Symbol;Acc:1309591]	0.663963	-0.590825	0.0247053	0.106611	yes	down	1.64	1	1.49	2.44	1.88	2.77
ENSRNOG00000070119	Pbx1	PBX homeobox 1 [Source:RGD Symbol;Acc:1308213]	1.22556	0.293437	0.000125625	0.00195298	yes	up	15.69	15.72	17.82	11.16	11.99	12.67
ENSRNOG00000070187	-	-	0.641759	-0.639896	0.0111223	0.0596845	yes	down	1.31	1.67	2.2	2.82	2.35	2.04
ENSRNOG00000070242	Tent5c	terminal nucleotidyltransferase 5C [Source:RGD Symbol;Acc:1359446]	1.63863	0.712494	0.00711232	0.0426739	yes	up	1.54	1.79	1.1	0.44	1.25	0.92
ENSRNOG00000070452	-	-	12.4261	3.6353	0.0354751	1	yes	up	0.41	1.02	1.63	0	0.21	0
ENSRNOG00000070490	-	-	1.34275	0.425191	0.0306821	0.124266	yes	up	7.18	6.2	7.29	4.56	4.31	5.17
ENSRNOG00000070496	-	-	0.783133	-0.35267	0.0410494	0.151159	yes	down	6.45	6.32	7.61	8.83	7.14	7.64
ENSRNOG00000070541	-	-	0.63107	-0.664128	0.000112681	0.00178039	yes	down	1.72	2.03	2.05	3.01	2.7	2.5
ENSRNOG00000070598	-	-	6.68396	2.7407	0.0300903	0.122688	yes	up	1.17	1.55	1.07	0	0.19	0.33
ENSRNOG00000070631	-	-	1.3247	0.405668	0.00225213	0.0177911	yes	up	7.53	10.65	11.28	6.1	6.09	7.79
ENSRNOG00000070637	Fkbp11	FKBP prolyl isomerase 11 [Source:RGD Symbol;Acc:1306161]	0.823366	-0.280394	0.0104818	0.0572535	yes	down	92.28	71.8	78.72	97.72	90.07	89.52
ENSRNOG00000070643	-	-	1.29822	0.376538	0.0206276	0.0942822	yes	up	3.52	4.88	4.09	2.23	2.96	3.47
ENSRNOG00000070657	-	-	0.72158	-0.470768	0.048657	0.169156	yes	down	2.06	2.38	2.04	2.89	3.05	2.15
ENSRNOG00000070740	-	-	0.562705	-0.82955	0.0420839	1	yes	down	1.37	1.12	1.58	2.78	2.16	1.64
ENSRNOG00000070886	-	-	0.777489	-0.363105	0.0137324	0.0700542	yes	down	19.83	23.06	26.32	31.46	22.5	27.57
ENSRNOG00000070907	Smdt1	single-pass membrane protein with aspartate-rich tail 1 [Source:RGD Symbol;Acc:1311310]	0.816148	-0.293098	0.00135268	0.0121591	yes	down	30.92	29.35	27.56	35.03	31.8	30.69
ENSRNOG00000070944	-	-	2.00646	1.00465	0.000615047	0.0065479	yes	up	1.74	1.17	2.2	0.73	0.57	1.01
ENSRNOG00000071002	Kcne4	potassium voltage-gated channel subfamily E regulatory subunit 4 [Source:RGD Symbol;Acc:1302957]	1.48145	0.567012	0.00263553	0.0200366	yes	up	5.46	3.6	5.26	2.92	2.85	2.98
ENSRNOG00000071030	-	-	0.723598	-0.466739	0.00288609	0.0215494	yes	down	4.15	4.48	5.38	4.93	6.49	6.03
ENSRNOG00000071045	Ubxn2b	UBX domain protein 2B [Source:RGD Symbol;Acc:1308557]	1.49239	0.577622	0.0332727	0.131593	yes	up	4.38	5.15	4.15	3.15	2	3.2
ENSRNOG00000071081	-	-	1.41582	0.501638	0.0353024	0.136853	yes	up	3.88	4.56	5.03	1.85	2.81	3.97
[truncated: 2 more rows]
